# Supplementary material for: Inference for Stochastic Chemical Kinetics Using Moment Equations and System Size Expansion
Source: PLoS Comput Biol. 2016 Jul 22;12(7):e1005030. doi: 10.1371/journal.pcbi.1005030 (PMC4957800; doi:10.1371/journal.pcbi.1005030)
Supplement: S1 Code — This zip-file contains the MATLAB code for the simulation and application example presented in the paper. We provide implementations of all models, parameter estimation and uncertainty analysis to allow everybody to reproduce the results. (ZIP) [file pcbi.1005030.s002.zip]

Archive with 2,028 entries (1,855 files):
- S1code/
- S1code/.DS_Store
- __MACOSX/
- __MACOSX/S1code/
- __MACOSX/S1code/._.DS_Store
- S1code/analyise_bias.m
- __MACOSX/S1code/._analyise_bias.m
- S1code/analyise_bias_suppl.m
- __MACOSX/S1code/._analyise_bias_suppl.m
- S1code/collect_results.m
- __MACOSX/S1code/._collect_results.m
- S1code/comp_fd_sd.m
- __MACOSX/S1code/._comp_fd_sd.m
- S1code/comp_fd_sd_JakStat.m
- __MACOSX/S1code/._comp_fd_sd_JakStat.m
- S1code/compare_samples_volume.m
- __MACOSX/S1code/._compare_samples_volume.m
- S1code/compareResults.m
- __MACOSX/S1code/._compareResults.m
- S1code/cvodewrap/
- S1code/cvodewrap/.DS_Store
- __MACOSX/S1code/cvodewrap/
- __MACOSX/S1code/cvodewrap/._.DS_Store
- S1code/cvodewrap/.gitignore
- __MACOSX/S1code/cvodewrap/._.gitignore
- S1code/cvodewrap/cvodewrap.c
- __MACOSX/S1code/cvodewrap/._cvodewrap.c
- S1code/cvodewrap/cvodewrap.m
- __MACOSX/S1code/cvodewrap/._cvodewrap.m
- S1code/cvodewrap/cvodewrap.txt
- __MACOSX/S1code/cvodewrap/._cvodewrap.txt
- S1code/cvodewrap/cvodewrapo2.m
- __MACOSX/S1code/cvodewrap/._cvodewrapo2.m
- S1code/cvodewrap/cw_and.m
- __MACOSX/S1code/cvodewrap/._cw_and.m
- S1code/cvodewrap/cw_compileC.m
- __MACOSX/S1code/cvodewrap/._cw_compileC.m
- S1code/cvodewrap/cw_ge.m
- __MACOSX/S1code/cvodewrap/._cw_ge.m
- S1code/cvodewrap/cw_generateC.m
- __MACOSX/S1code/cvodewrap/._cw_generateC.m
- S1code/cvodewrap/cw_generateM.m
- __MACOSX/S1code/cvodewrap/._cw_generateM.m
- S1code/cvodewrap/cw_generateMo2.m
- __MACOSX/S1code/cvodewrap/._cw_generateMo2.m
- S1code/cvodewrap/cw_gt.m
- __MACOSX/S1code/cvodewrap/._cw_gt.m
- S1code/cvodewrap/cw_if.m
- __MACOSX/S1code/cvodewrap/._cw_if.m
- S1code/cvodewrap/cw_le.m
- __MACOSX/S1code/cvodewrap/._cw_le.m
- S1code/cvodewrap/cw_lt.m
- __MACOSX/S1code/cvodewrap/._cw_lt.m
- S1code/cvodewrap/cw_max.m
- __MACOSX/S1code/cvodewrap/._cw_max.m
- S1code/cvodewrap/cw_min.m
- __MACOSX/S1code/cvodewrap/._cw_min.m
- S1code/cvodewrap/cw_or.m
- __MACOSX/S1code/cvodewrap/._cw_or.m
- S1code/cvodewrap/cw_parseModel.m
- __MACOSX/S1code/cvodewrap/._cw_parseModel.m
- S1code/cvodewrap/cw_parseModelo2.m
- __MACOSX/S1code/cvodewrap/._cw_parseModelo2.m
- S1code/cvodewrap/cw_setdefault.m
- __MACOSX/S1code/cvodewrap/._cw_setdefault.m
- S1code/cvodewrap/examples/
- S1code/cvodewrap/examples/example_1/
- S1code/cvodewrap/examples/example_1/example_model_1.m
- __MACOSX/S1code/cvodewrap/examples/
- __MACOSX/S1code/cvodewrap/examples/example_1/
- __MACOSX/S1code/cvodewrap/examples/example_1/._example_model_1.m
- S1code/cvodewrap/examples/example_1/example_model_1_syms.m
- __MACOSX/S1code/cvodewrap/examples/example_1/._example_model_1_syms.m
- __MACOSX/S1code/cvodewrap/examples/._example_1
- S1code/cvodewrap/examples/example_2/
- S1code/cvodewrap/examples/example_2/example_model_2.m
- __MACOSX/S1code/cvodewrap/examples/example_2/
- __MACOSX/S1code/cvodewrap/examples/example_2/._example_model_2.m
- S1code/cvodewrap/examples/example_2/example_model_2_syms.m
- __MACOSX/S1code/cvodewrap/examples/example_2/._example_model_2_syms.m
- S1code/cvodewrap/examples/example_2/simulate_model_example_2.m
- __MACOSX/S1code/cvodewrap/examples/example_2/._simulate_model_example_2.m
- __MACOSX/S1code/cvodewrap/examples/._example_2
- S1code/cvodewrap/examples/example_3/
- S1code/cvodewrap/examples/example_3/example_model_3.m
- __MACOSX/S1code/cvodewrap/examples/example_3/
- __MACOSX/S1code/cvodewrap/examples/example_3/._example_model_3.m
- S1code/cvodewrap/examples/example_3/example_model_3_syms.m
- __MACOSX/S1code/cvodewrap/examples/example_3/._example_model_3_syms.m
- S1code/cvodewrap/examples/example_3/simulate_model_example_3.m
- __MACOSX/S1code/cvodewrap/examples/example_3/._simulate_model_example_3.m
- __MACOSX/S1code/cvodewrap/examples/._example_3
- __MACOSX/S1code/cvodewrap/._examples
- S1code/cvodewrap/models/
- S1code/cvodewrap/models/.DS_Store
- __MACOSX/S1code/cvodewrap/models/
- __MACOSX/S1code/cvodewrap/models/._.DS_Store
- S1code/cvodewrap/README.md
- __MACOSX/S1code/cvodewrap/._README.md
- S1code/cvodewrap/spline.c
- __MACOSX/S1code/cvodewrap/._spline.c
- S1code/cvodewrap/spline_pos5.m
- __MACOSX/S1code/cvodewrap/._spline_pos5.m
- S1code/cvodewrap/SuiteSparse/
- S1code/cvodewrap/SuiteSparse/AMD/
- S1code/cvodewrap/SuiteSparse/AMD/Demo/
- S1code/cvodewrap/SuiteSparse/AMD/Demo/amd_demo.c
- __MACOSX/S1code/cvodewrap/SuiteSparse/
- __MACOSX/S1code/cvodewrap/SuiteSparse/AMD/
- __MACOSX/S1code/cvodewrap/SuiteSparse/AMD/Demo/
- __MACOSX/S1code/cvodewrap/SuiteSparse/AMD/Demo/._amd_demo.c
- S1code/cvodewrap/SuiteSparse/AMD/Demo/amd_demo.out
- __MACOSX/S1code/cvodewrap/SuiteSparse/AMD/Demo/._amd_demo.out
- S1code/cvodewrap/SuiteSparse/AMD/Demo/amd_demo2.c
- __MACOSX/S1code/cvodewrap/SuiteSparse/AMD/Demo/._amd_demo2.c
- S1code/cvodewrap/SuiteSparse/AMD/Demo/amd_demo2.out
- __MACOSX/S1code/cvodewrap/SuiteSparse/AMD/Demo/._amd_demo2.out
- S1code/cvodewrap/SuiteSparse/AMD/Demo/amd_f77cross.f
- __MACOSX/S1code/cvodewrap/SuiteSparse/AMD/Demo/._amd_f77cross.f
- S1code/cvodewrap/SuiteSparse/AMD/Demo/amd_f77cross.out
- __MACOSX/S1code/cvodewrap/SuiteSparse/AMD/Demo/._amd_f77cross.out
- S1code/cvodewrap/SuiteSparse/AMD/Demo/amd_f77demo.f
- __MACOSX/S1code/cvodewrap/SuiteSparse/AMD/Demo/._amd_f77demo.f
- S1code/cvodewrap/SuiteSparse/AMD/Demo/amd_f77demo.out
- __MACOSX/S1code/cvodewrap/SuiteSparse/AMD/Demo/._amd_f77demo.out
- S1code/cvodewrap/SuiteSparse/AMD/Demo/amd_f77simple.f
- __MACOSX/S1code/cvodewrap/SuiteSparse/AMD/Demo/._amd_f77simple.f
- S1code/cvodewrap/SuiteSparse/AMD/Demo/amd_f77simple.out
- __MACOSX/S1code/cvodewrap/SuiteSparse/AMD/Demo/._amd_f77simple.out
- S1code/cvodewrap/SuiteSparse/AMD/Demo/amd_f77wrapper.c
- __MACOSX/S1code/cvodewrap/SuiteSparse/AMD/Demo/._amd_f77wrapper.c
- S1code/cvodewrap/SuiteSparse/AMD/Demo/amd_l_demo.c
- __MACOSX/S1code/cvodewrap/SuiteSparse/AMD/Demo/._amd_l_demo.c
- S1code/cvodewrap/SuiteSparse/AMD/Demo/amd_l_demo.out
- __MACOSX/S1code/cvodewrap/SuiteSparse/AMD/Demo/._amd_l_demo.out
- S1code/cvodewrap/SuiteSparse/AMD/Demo/amd_simple.c
- __MACOSX/S1code/cvodewrap/SuiteSparse/AMD/Demo/._amd_simple.c
- S1code/cvodewrap/SuiteSparse/AMD/Demo/amd_simple.out
- __MACOSX/S1code/cvodewrap/SuiteSparse/AMD/Demo/._amd_simple.out
- S1code/cvodewrap/SuiteSparse/AMD/Demo/Makefile
- __MACOSX/S1code/cvodewrap/SuiteSparse/AMD/Demo/._Makefile
- __MACOSX/S1code/cvodewrap/SuiteSparse/AMD/._Demo
- S1code/cvodewrap/SuiteSparse/AMD/Doc/
- S1code/cvodewrap/SuiteSparse/AMD/Doc/AMD_UserGuide.bib
- __MACOSX/S1code/cvodewrap/SuiteSparse/AMD/Doc/
- __MACOSX/S1code/cvodewrap/SuiteSparse/AMD/Doc/._AMD_UserGuide.bib
- S1code/cvodewrap/SuiteSparse/AMD/Doc/AMD_UserGuide.pdf
- __MACOSX/S1code/cvodewrap/SuiteSparse/AMD/Doc/._AMD_UserGuide.pdf
- S1code/cvodewrap/SuiteSparse/AMD/Doc/AMD_UserGuide.tex
- __MACOSX/S1code/cvodewrap/SuiteSparse/AMD/Doc/._AMD_UserGuide.tex
- S1code/cvodewrap/SuiteSparse/AMD/Doc/ChangeLog
- __MACOSX/S1code/cvodewrap/SuiteSparse/AMD/Doc/._ChangeLog
- S1code/cvodewrap/SuiteSparse/AMD/Doc/lesser.txt
- __MACOSX/S1code/cvodewrap/SuiteSparse/AMD/Doc/._lesser.txt
- S1code/cvodewrap/SuiteSparse/AMD/Doc/License
- __MACOSX/S1code/cvodewrap/SuiteSparse/AMD/Doc/._License
- S1code/cvodewrap/SuiteSparse/AMD/Doc/Makefile
- __MACOSX/S1code/cvodewrap/SuiteSparse/AMD/Doc/._Makefile
- __MACOSX/S1code/cvodewrap/SuiteSparse/AMD/._Doc
- S1code/cvodewrap/SuiteSparse/AMD/Include/
- S1code/cvodewrap/SuiteSparse/AMD/Include/amd.h
- __MACOSX/S1code/cvodewrap/SuiteSparse/AMD/Include/
- __MACOSX/S1code/cvodewrap/SuiteSparse/AMD/Include/._amd.h
- S1code/cvodewrap/SuiteSparse/AMD/Include/amd_internal.h
- __MACOSX/S1code/cvodewrap/SuiteSparse/AMD/Include/._amd_internal.h
- __MACOSX/S1code/cvodewrap/SuiteSparse/AMD/._Include
- S1code/cvodewrap/SuiteSparse/AMD/Lib/
- S1code/cvodewrap/SuiteSparse/AMD/Lib/GNUmakefile
- __MACOSX/S1code/cvodewrap/SuiteSparse/AMD/Lib/
- __MACOSX/S1code/cvodewrap/SuiteSparse/AMD/Lib/._GNUmakefile
- S1code/cvodewrap/SuiteSparse/AMD/Lib/libamd.def
- __MACOSX/S1code/cvodewrap/SuiteSparse/AMD/Lib/._libamd.def
- S1code/cvodewrap/SuiteSparse/AMD/Lib/Makefile
- __MACOSX/S1code/cvodewrap/SuiteSparse/AMD/Lib/._Makefile
- __MACOSX/S1code/cvodewrap/SuiteSparse/AMD/._Lib
- S1code/cvodewrap/SuiteSparse/AMD/Makefile
- __MACOSX/S1code/cvodewrap/SuiteSparse/AMD/._Makefile
- S1code/cvodewrap/SuiteSparse/AMD/MATLAB/
- S1code/cvodewrap/SuiteSparse/AMD/MATLAB/amd2.m
- __MACOSX/S1code/cvodewrap/SuiteSparse/AMD/MATLAB/
- __MACOSX/S1code/cvodewrap/SuiteSparse/AMD/MATLAB/._amd2.m
- S1code/cvodewrap/SuiteSparse/AMD/MATLAB/amd_demo.m
- __MACOSX/S1code/cvodewrap/SuiteSparse/AMD/MATLAB/._amd_demo.m
- S1code/cvodewrap/SuiteSparse/AMD/MATLAB/amd_demo.m.out
- __MACOSX/S1code/cvodewrap/SuiteSparse/AMD/MATLAB/._amd_demo.m.out
- S1code/cvodewrap/SuiteSparse/AMD/MATLAB/amd_install.m
- __MACOSX/S1code/cvodewrap/SuiteSparse/AMD/MATLAB/._amd_install.m
- S1code/cvodewrap/SuiteSparse/AMD/MATLAB/amd_make.m
- __MACOSX/S1code/cvodewrap/SuiteSparse/AMD/MATLAB/._amd_make.m
- S1code/cvodewrap/SuiteSparse/AMD/MATLAB/amd_mex.c
- __MACOSX/S1code/cvodewrap/SuiteSparse/AMD/MATLAB/._amd_mex.c
- S1code/cvodewrap/SuiteSparse/AMD/MATLAB/can_24
- __MACOSX/S1code/cvodewrap/SuiteSparse/AMD/MATLAB/._can_24
- S1code/cvodewrap/SuiteSparse/AMD/MATLAB/Contents.m
- __MACOSX/S1code/cvodewrap/SuiteSparse/AMD/MATLAB/._Contents.m
- __MACOSX/S1code/cvodewrap/SuiteSparse/AMD/._MATLAB
- S1code/cvodewrap/SuiteSparse/AMD/README.txt
- __MACOSX/S1code/cvodewrap/SuiteSparse/AMD/._README.txt
- S1code/cvodewrap/SuiteSparse/AMD/Source/
- S1code/cvodewrap/SuiteSparse/AMD/Source/amd.f
- __MACOSX/S1code/cvodewrap/SuiteSparse/AMD/Source/
- __MACOSX/S1code/cvodewrap/SuiteSparse/AMD/Source/._amd.f
- S1code/cvodewrap/SuiteSparse/AMD/Source/amd_1.c
- __MACOSX/S1code/cvodewrap/SuiteSparse/AMD/Source/._amd_1.c
- S1code/cvodewrap/SuiteSparse/AMD/Source/amd_2.c
- __MACOSX/S1code/cvodewrap/SuiteSparse/AMD/Source/._amd_2.c
- S1code/cvodewrap/SuiteSparse/AMD/Source/amd_aat.c
- __MACOSX/S1code/cvodewrap/SuiteSparse/AMD/Source/._amd_aat.c
- S1code/cvodewrap/SuiteSparse/AMD/Source/amd_control.c
- __MACOSX/S1code/cvodewrap/SuiteSparse/AMD/Source/._amd_control.c
- S1code/cvodewrap/SuiteSparse/AMD/Source/amd_defaults.c
- __MACOSX/S1code/cvodewrap/SuiteSparse/AMD/Source/._amd_defaults.c
- S1code/cvodewrap/SuiteSparse/AMD/Source/amd_dump.c
- __MACOSX/S1code/cvodewrap/SuiteSparse/AMD/Source/._amd_dump.c
- S1code/cvodewrap/SuiteSparse/AMD/Source/amd_global.c
- __MACOSX/S1code/cvodewrap/SuiteSparse/AMD/Source/._amd_global.c
- S1code/cvodewrap/SuiteSparse/AMD/Source/amd_info.c
- __MACOSX/S1code/cvodewrap/SuiteSparse/AMD/Source/._amd_info.c
- S1code/cvodewrap/SuiteSparse/AMD/Source/amd_order.c
- __MACOSX/S1code/cvodewrap/SuiteSparse/AMD/Source/._amd_order.c
- S1code/cvodewrap/SuiteSparse/AMD/Source/amd_post_tree.c
- __MACOSX/S1code/cvodewrap/SuiteSparse/AMD/Source/._amd_post_tree.c
- S1code/cvodewrap/SuiteSparse/AMD/Source/amd_postorder.c
- __MACOSX/S1code/cvodewrap/SuiteSparse/AMD/Source/._amd_postorder.c
- S1code/cvodewrap/SuiteSparse/AMD/Source/amd_preprocess.c
- __MACOSX/S1code/cvodewrap/SuiteSparse/AMD/Source/._amd_preprocess.c
- S1code/cvodewrap/SuiteSparse/AMD/Source/amd_valid.c
- __MACOSX/S1code/cvodewrap/SuiteSparse/AMD/Source/._amd_valid.c
- S1code/cvodewrap/SuiteSparse/AMD/Source/amdbar.f
- __MACOSX/S1code/cvodewrap/SuiteSparse/AMD/Source/._amdbar.f
- __MACOSX/S1code/cvodewrap/SuiteSparse/AMD/._Source
- __MACOSX/S1code/cvodewrap/SuiteSparse/._AMD
- S1code/cvodewrap/SuiteSparse/BTF/
- S1code/cvodewrap/SuiteSparse/BTF/Doc/
- S1code/cvodewrap/SuiteSparse/BTF/Doc/ChangeLog
- __MACOSX/S1code/cvodewrap/SuiteSparse/BTF/
- __MACOSX/S1code/cvodewrap/SuiteSparse/BTF/Doc/
- __MACOSX/S1code/cvodewrap/SuiteSparse/BTF/Doc/._ChangeLog
- S1code/cvodewrap/SuiteSparse/BTF/Doc/lesser.txt
- __MACOSX/S1code/cvodewrap/SuiteSparse/BTF/Doc/._lesser.txt
- __MACOSX/S1code/cvodewrap/SuiteSparse/BTF/._Doc
- S1code/cvodewrap/SuiteSparse/BTF/Include/
- S1code/cvodewrap/SuiteSparse/BTF/Include/btf.h
- __MACOSX/S1code/cvodewrap/SuiteSparse/BTF/Include/
- __MACOSX/S1code/cvodewrap/SuiteSparse/BTF/Include/._btf.h
- S1code/cvodewrap/SuiteSparse/BTF/Include/btf_internal.h
- __MACOSX/S1code/cvodewrap/SuiteSparse/BTF/Include/._btf_internal.h
- __MACOSX/S1code/cvodewrap/SuiteSparse/BTF/._Include
- S1code/cvodewrap/SuiteSparse/BTF/Lib/
- S1code/cvodewrap/SuiteSparse/BTF/Lib/Makefile
- __MACOSX/S1code/cvodewrap/SuiteSparse/BTF/Lib/
- __MACOSX/S1code/cvodewrap/SuiteSparse/BTF/Lib/._Makefile
- __MACOSX/S1code/cvodewrap/SuiteSparse/BTF/._Lib
- S1code/cvodewrap/SuiteSparse/BTF/Makefile
- __MACOSX/S1code/cvodewrap/SuiteSparse/BTF/._Makefile
- S1code/cvodewrap/SuiteSparse/BTF/MATLAB/
- S1code/cvodewrap/SuiteSparse/BTF/MATLAB/btf.c
- __MACOSX/S1code/cvodewrap/SuiteSparse/BTF/MATLAB/
- __MACOSX/S1code/cvodewrap/SuiteSparse/BTF/MATLAB/._btf.c
- S1code/cvodewrap/SuiteSparse/BTF/MATLAB/btf.m
- __MACOSX/S1code/cvodewrap/SuiteSparse/BTF/MATLAB/._btf.m
- S1code/cvodewrap/SuiteSparse/BTF/MATLAB/btf_demo.m
- __MACOSX/S1code/cvodewrap/SuiteSparse/BTF/MATLAB/._btf_demo.m
- S1code/cvodewrap/SuiteSparse/BTF/MATLAB/btf_install.m
- __MACOSX/S1code/cvodewrap/SuiteSparse/BTF/MATLAB/._btf_install.m
- S1code/cvodewrap/SuiteSparse/BTF/MATLAB/btf_make.m
- __MACOSX/S1code/cvodewrap/SuiteSparse/BTF/MATLAB/._btf_make.m
- S1code/cvodewrap/SuiteSparse/BTF/MATLAB/Contents.m
- __MACOSX/S1code/cvodewrap/SuiteSparse/BTF/MATLAB/._Contents.m
- S1code/cvodewrap/SuiteSparse/BTF/MATLAB/drawbtf.m
- __MACOSX/S1code/cvodewrap/SuiteSparse/BTF/MATLAB/._drawbtf.m
- S1code/cvodewrap/SuiteSparse/BTF/MATLAB/maxtrans.c
- __MACOSX/S1code/cvodewrap/SuiteSparse/BTF/MATLAB/._maxtrans.c
- S1code/cvodewrap/SuiteSparse/BTF/MATLAB/maxtrans.m
- __MACOSX/S1code/cvodewrap/SuiteSparse/BTF/MATLAB/._maxtrans.m
- S1code/cvodewrap/SuiteSparse/BTF/MATLAB/strongcomp.c
- __MACOSX/S1code/cvodewrap/SuiteSparse/BTF/MATLAB/._strongcomp.c
- S1code/cvodewrap/SuiteSparse/BTF/MATLAB/strongcomp.m
- __MACOSX/S1code/cvodewrap/SuiteSparse/BTF/MATLAB/._strongcomp.m
- S1code/cvodewrap/SuiteSparse/BTF/MATLAB/Test/
- S1code/cvodewrap/SuiteSparse/BTF/MATLAB/Test/btf_test.m
- __MACOSX/S1code/cvodewrap/SuiteSparse/BTF/MATLAB/Test/
- __MACOSX/S1code/cvodewrap/SuiteSparse/BTF/MATLAB/Test/._btf_test.m
- S1code/cvodewrap/SuiteSparse/BTF/MATLAB/Test/checkbtf.m
- __MACOSX/S1code/cvodewrap/SuiteSparse/BTF/MATLAB/Test/._checkbtf.m
- S1code/cvodewrap/SuiteSparse/BTF/MATLAB/Test/test1.m
- __MACOSX/S1code/cvodewrap/SuiteSparse/BTF/MATLAB/Test/._test1.m
- S1code/cvodewrap/SuiteSparse/BTF/MATLAB/Test/test2.m
- __MACOSX/S1code/cvodewrap/SuiteSparse/BTF/MATLAB/Test/._test2.m
- S1code/cvodewrap/SuiteSparse/BTF/MATLAB/Test/test3.m
- __MACOSX/S1code/cvodewrap/SuiteSparse/BTF/MATLAB/Test/._test3.m
- S1code/cvodewrap/SuiteSparse/BTF/MATLAB/Test/test4.m
- __MACOSX/S1code/cvodewrap/SuiteSparse/BTF/MATLAB/Test/._test4.m
- S1code/cvodewrap/SuiteSparse/BTF/MATLAB/Test/test5.m
- __MACOSX/S1code/cvodewrap/SuiteSparse/BTF/MATLAB/Test/._test5.m
- S1code/cvodewrap/SuiteSparse/BTF/MATLAB/Test/test6.m
- __MACOSX/S1code/cvodewrap/SuiteSparse/BTF/MATLAB/Test/._test6.m
- __MACOSX/S1code/cvodewrap/SuiteSparse/BTF/MATLAB/._Test
- __MACOSX/S1code/cvodewrap/SuiteSparse/BTF/._MATLAB
- S1code/cvodewrap/SuiteSparse/BTF/README.txt
[truncated: 1,728 more entries]
