# Supplementary material for: Inference for Stochastic Chemical Kinetics Using Moment Equations and System Size Expansion
Source: PLoS Comput Biol. 2016 Jul 22;12(7):e1005030. doi: 10.1371/journal.pcbi.1005030 (PMC4957800; doi:10.1371/journal.pcbi.1005030)
Supplement: S1 Code — This zip-file contains the MATLAB code for the simulation and application example presented in the paper. We provide implementations of all models, parameter estimation and uncertainty analysis to allow everybody to reproduce the results. (ZIP) [file pcbi.1005030.s002.zip › S1code/analyise_bias_suppl.m]

clear all
clc
close hidden all

percentile = 0.8;

lperc = (1-percentile)/2;
uperc = 1-lperc;

xticks = [1e0,1e1,1e2,1e3];

%%
%% model_trimerization
%%


load('/Users/F.Froehlich/Documents/MATLAB/SSE/project/results/model_trimerization/03-Mar-2015/compare_samples_volume/results.mat')


mind = 7;

nc = 7;


cmap = [0 0.360784322023392 0.996078431606293;0.00222222227603197 0.362204790115356 0.99608713388443;0.00444444455206394 0.363625288009644 0.996095836162567;0.00666666682809591 0.365045756101608 0.996104598045349;0.00888888910412788 0.366466253995895 0.996113300323486;0.0111111113801599 0.36788672208786 0.996122002601624;0.0133333336561918 0.369307190179825 0.996130704879761;0.0155555559322238 0.370727688074112 0.996139407157898;0.0177777782082558 0.372148156166077 0.99614816904068;0.0199999995529652 0.373568624258041 0.996156871318817;0.0222222227603197 0.374989122152328 0.996165573596954;0.0244444441050291 0.376409590244293 0.996174275875092;0.0266666673123837 0.37783008813858 0.996182978153229;0.028888888657093 0.379250556230545 0.996191740036011;0.0311111118644476 0.38067102432251 0.996200442314148;0.0333333350718021 0.382091522216797 0.996209144592285;0.0355555564165115 0.383511990308762 0.996217846870422;0.0377777777612209 0.384932458400726 0.996226608753204;0.0399999991059303 0.386352956295013 0.996235311031342;0.0422222204506397 0.387773424386978 0.996244013309479;0.0444444455206394 0.389193922281265 0.996252715587616;0.0466666668653488 0.39061439037323 0.996261417865753;0.0488888882100582 0.392034858465195 0.996270179748535;0.0511111095547676 0.393455356359482 0.996278882026672;0.0533333346247673 0.394875824451447 0.99628758430481;0.0555555559694767 0.396296292543411 0.996296286582947;0.0577777773141861 0.397716790437698 0.996304988861084;0.0599999986588955 0.399137258529663 0.996313750743866;0.0622222237288952 0.40055775642395 0.996322453022003;0.0644444450736046 0.401978224515915 0.99633115530014;0.0666666701436043 0.40339869260788 0.996339857578278;0.0688888877630234 0.404819190502167 0.996348559856415;0.0711111128330231 0.406239658594131 0.996357321739197;0.0733333304524422 0.407660126686096 0.996366024017334;0.0755555555224419 0.409080624580383 0.996374726295471;0.0777777805924416 0.410501092672348 0.996383428573608;0.0799999982118607 0.411921590566635 0.996392130851746;0.0822222232818604 0.4133420586586 0.996400892734528;0.0844444409012794 0.414762526750565 0.996409595012665;0.0866666659712791 0.416183024644852 0.996418297290802;0.0888888910412788 0.417603492736816 0.996426999568939;0.0911111086606979 0.419023960828781 0.996435701847076;0.0933333337306976 0.420444458723068 0.996444463729858;0.0955555588006973 0.421864926815033 0.996453166007996;0.0977777764201164 0.42328542470932 0.996461868286133;0.100000001490116 0.424705892801285 0.99647057056427;0.102222219109535 0.42612636089325 0.996479332447052;0.104444444179535 0.427546858787537 0.996488034725189;0.106666669249535 0.428967326879501 0.996496737003326;0.108888886868954 0.430387794971466 0.996505439281464;0.111111111938953 0.431808292865753 0.996514141559601;0.113333337008953 0.433228760957718 0.996522903442383;0.115555554628372 0.434649258852005 0.99653160572052;0.117777779698372 0.43606972694397 0.996540307998657;0.119999997317791 0.437490195035934 0.996549010276794;0.122222222387791 0.438910692930222 0.996557712554932;0.12444444745779 0.440331161022186 0.996566474437714;0.126666665077209 0.441751629114151 0.996575176715851;0.128888890147209 0.443172127008438 0.996583878993988;0.131111115217209 0.444592595100403 0.996592581272125;0.133333340287209 0.44601309299469 0.996601283550262;0.135555550456047 0.447433561086655 0.996610045433044;0.137777775526047 0.448854029178619 0.996618747711182;0.140000000596046 0.450274527072906 0.996627449989319;0.142222225666046 0.451694995164871 0.996636152267456;0.144444450736046 0.453115463256836 0.996644854545593;0.146666660904884 0.454535961151123 0.996653616428375;0.148888885974884 0.455956429243088 0.996662318706512;0.151111111044884 0.457376927137375 0.99667102098465;0.153333336114883 0.45879739522934 0.996679723262787;0.155555561184883 0.460217863321304 0.996688425540924;0.157777771353722 0.461638361215591 0.996697187423706;0.159999996423721 0.463058829307556 0.996705889701843;0.162222221493721 0.464479297399521 0.99671459197998;0.164444446563721 0.465899795293808 0.996723294258118;0.16666667163372 0.467320263385773 0.996731996536255;0.168888881802559 0.46874076128006 0.996740758419037;0.171111106872559 0.470161229372025 0.996749460697174;0.173333331942558 0.471581697463989 0.996758162975311;0.175555557012558 0.473002195358276 0.996766865253448;0.177777782082558 0.474422663450241 0.99677562713623;0.180000007152557 0.475843131542206 0.996784329414368;0.182222217321396 0.477263629436493 0.996793031692505;0.184444442391396 0.478684097528458 0.996801733970642;0.186666667461395 0.480104595422745 0.996810436248779;0.188888892531395 0.481525063514709 0.996819198131561;0.191111117601395 0.482945531606674 0.996827900409698;0.193333327770233 0.484366029500961 0.996836602687836;0.195555552840233 0.485786497592926 0.996845304965973;0.197777777910233 0.487206965684891 0.99685400724411;0.200000002980232 0.488627463579178 0.996862769126892;0.202222228050232 0.490047931671143 0.996871471405029;0.20444443821907 0.49146842956543 0.996880173683167;0.20666666328907 0.492888897657394 0.996888875961304;0.20888888835907 0.494309365749359 0.996897578239441;0.21111111342907 0.495729863643646 0.996906340122223;0.213333338499069 0.497150331735611 0.99691504240036;0.215555548667908 0.498570799827576 0.996923744678497;0.217777773737907 0.499991297721863 0.996932446956635;0.219999998807907 0.50141179561615 0.996941149234772;0.222222223877907 0.502832233905792 0.996949911117554;0.224444448947906 0.504252731800079 0.996958613395691;0.226666674017906 0.505673229694366 0.996967315673828;0.228888884186745 0.507093667984009 0.996976017951965;0.231111109256744 0.508514165878296 0.996984720230103;0.233333334326744 0.509934663772583 0.996993482112885;0.235555559396744 0.511355102062225 0.997002184391022;0.237777784466743 0.512775599956512 0.997010886669159;0.239999994635582 0.5141960978508 0.997019588947296;0.242222219705582 0.515616536140442 0.997028350830078;0.244444444775581 0.517037034034729 0.997037053108215;0.246666669845581 0.518457531929016 0.997045755386353;0.248888894915581 0.519878029823303 0.99705445766449;0.25111111998558 0.521298468112946 0.997063159942627;0.253333330154419 0.522718966007233 0.997071921825409;0.25555557012558 0.52413946390152 0.997080624103546;0.257777780294418 0.525559902191162 0.997089326381683;0.259999990463257 0.526980400085449 0.997098028659821;0.262222230434418 0.528400897979736 0.997106730937958;0.264444440603256 0.529821336269379 0.99711549282074;0.266666680574417 0.531241834163666 0.997124195098877;0.268888890743256 0.532662332057953 0.997132897377014;0.271111100912094 0.534082770347595 0.997141599655151;0.273333340883255 0.535503268241882 0.997150301933289;0.275555551052094 0.536923766136169 0.997159063816071;0.277777791023254 0.538344204425812 0.997167766094208;0.280000001192093 0.539764702320099 0.997176468372345;0.282222211360931 0.541185200214386 0.997185170650482;0.284444451332092 0.542605698108673 0.997193872928619;0.286666661500931 0.544026136398315 0.997202634811401;0.288888901472092 0.545446634292603 0.997211337089539;0.29111111164093 0.54686713218689 0.997220039367676;0.293333321809769 0.548287570476532 0.997228741645813;0.29555556178093 0.549708068370819 0.99723744392395;0.297777771949768 0.551128566265106 0.997246205806732;0.300000011920929 0.552549004554749 0.997254908084869;0.302222222089767 0.553969502449036 0.997263610363007;0.304444432258606 0.555390000343323 0.997272312641144;0.306666672229767 0.556810438632965 0.997281074523926;0.308888882398605 0.558230936527252 0.997289776802063;0.311111122369766 0.559651434421539 0.9972984790802;0.313333332538605 0.561071872711182 0.997307181358337;0.315555542707443 0.562492370605469 0.997315883636475;0.317777782678604 0.563912868499756 0.997324645519257;0.319999992847443 0.565333366394043 0.997333347797394;0.322222232818604 0.566753804683685 0.997342050075531;0.324444442987442 0.568174302577972 0.997350752353668;0.326666653156281 0.56959480047226 0.997359454631805;0.328888893127441 0.571015238761902 0.997368216514587;0.33111110329628 0.572435736656189 0.997376918792725;0.333333343267441 0.573856234550476 0.997385621070862;0.335555553436279 0.575276672840118 0.997394323348999;0.337777763605118 0.576697170734406 0.997403025627136;0.340000003576279 0.578117668628693 0.997411787509918;0.342222213745117 0.579538106918335 0.997420489788055;0.344444453716278 0.580958604812622 0.997429192066193;0.346666663885117 0.582379102706909 0.99743789434433;0.348888874053955 0.583799540996552 0.997446596622467;0.351111114025116 0.585220038890839 0.997455358505249;0.353333324193954 0.586640536785126 0.997464060783386;0.355555564165115 0.588061034679413 0.997472763061523;0.357777774333954 0.589481472969055 0.997481465339661;0.360000014305115 0.590901970863342 0.997490167617798;0.362222224473953 0.592322468757629 0.99749892950058;0.364444434642792 0.593742907047272 0.997507631778717;0.366666674613953 0.595163404941559 0.997516334056854;0.368888884782791 0.596583902835846 0.997525036334991;0.371111124753952 0.598004341125488 0.997533798217773;0.373333334922791 0.599424839019775 0.997542500495911;0.375555545091629 0.600845336914062 0.997551202774048;0.37777778506279 0.602265775203705 0.997559905052185;0.379999995231628 0.603686273097992 0.997568607330322;0.382222235202789 0.605106770992279 0.997577369213104;0.384444445371628 0.606527209281921 0.997586071491241;0.386666655540466 0.607947707176208 0.997594773769379;0.388888895511627 0.609368205070496 0.997603476047516;0.391111105680466 0.610788702964783 0.997612178325653;0.393333345651627 0.612209141254425 0.997620940208435;0.395555555820465 0.613629639148712 0.997629642486572;0.397777765989304 0.615050137042999 0.997638344764709;0.400000005960464 0.616470575332642 0.997647047042847;0.402222216129303 0.617891073226929 0.997655749320984;0.404444456100464 0.619311571121216 0.997664511203766;0.406666666269302 0.620732009410858 0.997673213481903;0.408888876438141 0.622152507305145 0.99768191576004;0.411111116409302 0.623573005199432 0.997690618038177;0.41333332657814 0.624993443489075 0.997699320316315;0.415555566549301 0.626413941383362 0.997708082199097;0.41777777671814 0.627834439277649 0.997716784477234;0.419999986886978 0.629254877567291 0.997725486755371;0.422222226858139 0.630675375461578 0.997734189033508;0.424444437026978 0.632095873355865 0.997742891311646;0.426666676998138 0.633516371250153 0.997751653194427;0.428888887166977 0.634936809539795 0.997760355472565;0.431111097335815 0.636357307434082 0.997769057750702;0.433333337306976 0.637777805328369 0.997777760028839;0.435555547475815 0.639198243618011 0.997786521911621;0.437777787446976 0.640618741512299 0.997795224189758;0.439999997615814 0.642039239406586 0.997803926467896;0.442222207784653 0.643459677696228 0.997812628746033;0.444444447755814 0.644880175590515 0.99782133102417;0.446666657924652 0.646300673484802 0.997830092906952;0.448888897895813 0.647721111774445 0.997838795185089;0.451111108064651 0.649141609668732 0.997847497463226;0.453333348035812 0.650562107563019 0.997856199741364;0.455555558204651 0.651982545852661 0.997864902019501;0.457777768373489 0.653403043746948 0.997873663902283;0.46000000834465 0.654823541641235 0.99788236618042;0.462222218513489 0.656244039535522 0.997891068458557;0.46444445848465 0.657664477825165 0.997899770736694;0.466666668653488 0.659084975719452 0.997908473014832;0.468888878822327 0.660505473613739 0.997917234897614;0.471111118793488 0.661925911903381 0.997925937175751;0.473333328962326 0.663346409797668 0.997934639453888;0.475555568933487 0.664766907691956 0.997943341732025;0.477777779102325 0.666187345981598 0.997952044010162;0.479999989271164 0.667607843875885 0.997960805892944;0.482222229242325 0.669028341770172 0.997969508171082;0.484444439411163 0.670448780059814 0.997978210449219;0.486666679382324 0.671869277954102 0.997986912727356;0.488888889551163 0.673289775848389 0.997995615005493;0.491111099720001 0.674710214138031 0.998004376888275;0.493333339691162 0.676130712032318 0.998013079166412;0.495555549860001 0.677551209926605 0.99802178144455;0.497777789831161 0.678971707820892 0.998030483722687;0.5 0.680392146110535 0.998039245605469;0.502222239971161 0.681812644004822 0.998047947883606;0.504444420337677 0.683233141899109 0.998056650161743;0.506666660308838 0.684653580188751 0.99806535243988;0.508888900279999 0.686074078083038 0.998074054718018;0.51111114025116 0.687494575977325 0.9980828166008;0.513333320617676 0.688915014266968 0.998091518878937;0.515555560588837 0.690335512161255 0.998100221157074;0.517777800559998 0.691756010055542 0.998108923435211;0.519999980926514 0.693176448345184 0.998117625713348;0.522222220897675 0.694596946239471 0.99812638759613;0.524444460868835 0.696017444133759 0.998135089874268;0.526666641235352 0.697437942028046 0.998143792152405;0.528888881206512 0.698858380317688 0.998152494430542;0.531111121177673 0.700278878211975 0.998161196708679;0.533333361148834 0.701699376106262 0.998169958591461;0.53555554151535 0.703119814395905 0.998178660869598;0.537777781486511 0.704540312290192 0.998187363147736;0.540000021457672 0.705960810184479 0.998196065425873;0.542222201824188 0.707381248474121 0.99820476770401;0.544444441795349 0.708801746368408 0.998213529586792;0.54666668176651 0.710222244262695 0.998222231864929;0.548888862133026 0.711642682552338 0.998230934143066;0.551111102104187 0.713063180446625 0.998239636421204;0.553333342075348 0.714483678340912 0.998248338699341;0.555555582046509 0.715904116630554 0.998257100582123;0.557777762413025 0.717324614524841 0.99826580286026;0.560000002384186 0.718745112419128 0.998274505138397;0.562222242355347 0.720165610313416 0.998283207416534;0.564444422721863 0.721586048603058 0.998291909694672;0.566666662693024 0.723006546497345 0.998300671577454;0.568888902664185 0.724427044391632 0.998309373855591;0.571111083030701 0.725847482681274 0.998318076133728;0.573333323001862 0.727267980575562 0.998326778411865;0.575555562973022 0.728688478469849 0.998335540294647;0.577777802944183 0.730108916759491 0.998344242572784;0.579999983310699 0.731529414653778 0.998352944850922;0.58222222328186 0.732949912548065 0.998361647129059;0.584444463253021 0.734370350837708 0.998370349407196;0.586666643619537 0.735790848731995 0.998379111289978;0.588888883590698 0.737211346626282 0.998387813568115;0.591111123561859 0.738631784915924 0.998396515846252;0.593333303928375 0.740052282810211 0.99840521812439;0.595555543899536 0.741472780704498 0.998413920402527;0.597777783870697 0.742893278598785 0.998422682285309;0.600000023841858 0.744313716888428 0.998431384563446;0.602222204208374 0.745734214782715 0.998440086841583;0.604444444179535 0.747154712677002 0.99844878911972;0.606666684150696 0.748575150966644 0.998457491397858;0.608888864517212 0.749995648860931 0.99846625328064;0.611111104488373 0.751416146755219 0.998474955558777;0.613333344459534 0.752836585044861 0.998483657836914;0.615555584430695 0.754257082939148 0.998492360115051;0.617777764797211 0.755677580833435 0.998501062393188;0.620000004768372 0.757098019123077 0.99850982427597;0.622222244739532 0.758518517017365 0.998518526554108;0.624444425106049 0.759939014911652 0.998527228832245;0.626666665077209 0.761359453201294 0.998535931110382;0.62888890504837 0.762779951095581 0.998544633388519;0.631111085414886 0.764200448989868 0.998553395271301;0.633333325386047 0.765620946884155 0.998562097549438;0.635555565357208 0.767041385173798 0.998570799827576;0.637777805328369 0.768461883068085 0.998579502105713;0.639999985694885 0.769882380962372 0.998588263988495;0.642222225666046 0.771302819252014 0.998596966266632;0.644444465637207 0.772723317146301 0.998605668544769;0.646666646003723 0.774143815040588 0.998614370822906;0.648888885974884 0.775564253330231 0.998623073101044;0.651111125946045 0.776984751224518 0.998631834983826;0.653333306312561 0.778405249118805 0.998640537261963;0.655555546283722 0.779825687408447 0.9986492395401;0.657777786254883 0.781246185302734 0.998657941818237;0.660000026226044 0.782666683197021 0.998666644096375;0.66222220659256 0.784087121486664 0.998675405979156;0.664444446563721 0.785507619380951 0.998684108257294;0.666666686534882 0.786928117275238 0.998692810535431;0.668888866901398 0.788348615169525 0.998701512813568;0.671111106872559 0.789769053459167 0.998710215091705;0.673333346843719 0.791189551353455 0.998718976974487;0.675555527210236 0.792610049247742 0.998727679252625;0.677777767181396 0.794030487537384 0.998736381530762;0.680000007152557 0.795450985431671 0.998745083808899;0.682222247123718 0.796871483325958 0.998753786087036;0.684444427490234 0.798291921615601 0.998762547969818;0.686666667461395 0.799712419509888 0.998771250247955;0.688888907432556 0.801132917404175 0.998779952526093;0.691111087799072 0.802553355693817 0.99878865480423;0.693333327770233 0.803973853588104 0.998797357082367;0.695555567741394 0.805394351482391 0.998806118965149;0.69777774810791 0.806814789772034 0.998814821243286;0.699999988079071 0.808235287666321 0.998823523521423;0.702222228050232 0.809655785560608 0.998832225799561;0.704444468021393 0.811076283454895 0.998840987682343;0.706666648387909 0.812496721744537 0.99884968996048;0.70888888835907 0.813917219638824 0.998858392238617;0.711111128330231 0.815337717533112 0.998867094516754;0.713333308696747 0.816758155822754 0.998875796794891;0.715555548667908 0.818178653717041 0.998884558677673;0.717777788639069 0.819599151611328 0.998893260955811;0.720000028610229 0.82101958990097 0.998901963233948;0.722222208976746 0.822440087795258 0.998910665512085;0.724444448947906 0.823860585689545 0.998919367790222;0.726666688919067 0.825281023979187 0.998928129673004;0.728888869285583 0.826701521873474 0.998936831951141;0.731111109256744 0.828122019767761 0.998945534229279;0.733333349227905 0.829542458057404 0.998954236507416;0.735555529594421 0.830962955951691 0.998962938785553;0.737777769565582 0.832383453845978 0.998971700668335;0.740000009536743 0.833803951740265 0.998980402946472;0.742222249507904 0.835224390029907 0.998989105224609;0.74444442987442 0.836644887924194 0.998997807502747;0.746666669845581 0.838065385818481 0.999006509780884;0.748888909816742 0.839485824108124 0.999015271663666;0.751111090183258 0.840906322002411 0.999023973941803;0.753333330154419 0.842326819896698 0.99903267621994;0.75555557012558 0.84374725818634 0.999041378498077;0.757777750492096 0.845167756080627 0.999050080776215;0.759999990463257 0.846588253974915 0.999058842658997;0.762222230434418 0.848008692264557 0.999067544937134;0.764444470405579 0.849429190158844 0.999076247215271;0.766666650772095 0.850849688053131 0.999084949493408;0.768888890743256 0.852270126342773 0.99909371137619;0.771111130714417 0.853690624237061 0.999102413654327;0.773333311080933 0.855111122131348 0.999111115932465;0.775555551052094 0.856531620025635 0.999119818210602;0.777777791023254 0.857952058315277 0.999128520488739;0.779999971389771 0.859372556209564 0.999137282371521;0.782222211360931 0.860793054103851 0.999145984649658;0.784444451332092 0.862213492393494 0.999154686927795;0.786666691303253 0.863633990287781 0.999163389205933;0.788888871669769 0.865054488182068 0.99917209148407;0.79111111164093 0.86647492647171 0.999180853366852;0.793333351612091 0.867895424365997 0.999189555644989;0.795555531978607 0.869315922260284 0.999198257923126;0.797777771949768 0.870736360549927 0.999206960201263;0.800000011920929 0.872156858444214 0.999215662479401;0.80222225189209 0.873577356338501 0.999224424362183;0.804444432258606 0.874997794628143 0.99923312664032;0.806666672229767 0.87641829252243 0.999241828918457;0.808888912200928 0.877838790416718 0.999250531196594;0.811111092567444 0.879259288311005 0.999259233474731;0.813333332538605 0.880679726600647 0.999267995357513;0.815555572509766 0.882100224494934 0.999276697635651;0.817777752876282 0.883520722389221 0.999285399913788;0.819999992847443 0.884941160678864 0.999294102191925;0.822222232818604 0.886361658573151 0.999302804470062;0.824444472789764 0.887782156467438 0.999311566352844;0.826666653156281 0.88920259475708 0.999320268630981;0.828888893127441 0.890623092651367 0.999328970909119;0.831111133098602 0.892043590545654 0.999337673187256;0.833333313465118 0.893464028835297 0.999346375465393;0.835555553436279 0.894884526729584 0.999355137348175;0.83777779340744 0.896305024623871 0.999363839626312;0.839999973773956 0.897725462913513 0.999372541904449;0.842222213745117 0.8991459608078 0.999381244182587;0.844444453716278 0.900566458702087 0.999390006065369;0.846666693687439 0.901986956596375 0.999398708343506;0.848888874053955 0.903407394886017 0.999407410621643;0.851111114025116 0.904827892780304 0.99941611289978;0.853333353996277 0.906248390674591 0.999424815177917;0.855555534362793 0.907668828964233 0.999433577060699;0.857777774333954 0.909089326858521 0.999442279338837;0.860000014305115 0.910509824752808 0.999450981616974;0.862222194671631 0.91193026304245 0.999459683895111;0.864444434642792 0.913350760936737 0.999468386173248;0.866666674613953 0.914771258831024 0.99947714805603;0.868888914585114 0.916191697120667 0.999485850334167;0.87111109495163 0.917612195014954 0.999494552612305;0.873333334922791 0.919032692909241 0.999503254890442;0.875555574893951 0.920453131198883 0.999511957168579;0.877777755260468 0.92187362909317 0.999520719051361;0.879999995231628 0.923294126987457 0.999529421329498;0.882222235202789 0.924714624881744 0.999538123607635;0.884444415569305 0.926135063171387 0.999546825885773;0.886666655540466 0.927555561065674 0.99955552816391;0.888888895511627 0.928976058959961 0.999564290046692;0.891111135482788 0.930396497249603 0.999572992324829;0.893333315849304 0.93181699514389 0.999581694602966;0.895555555820465 0.933237493038177 0.999590396881104;0.897777795791626 0.93465793132782 0.999599099159241;0.899999976158142 0.936078429222107 0.999607861042023;0.902222216129303 0.937498927116394 0.99961656332016;0.904444456100464 0.938919365406036 0.999625265598297;0.906666696071625 0.940339863300323 0.999633967876434;0.908888876438141 0.941760361194611 0.999642729759216;0.911111116409302 0.943180799484253 0.999651432037354;0.913333356380463 0.94460129737854 0.999660134315491;0.915555536746979 0.946021795272827 0.999668836593628;0.91777777671814 0.947442293167114 0.999677538871765;0.920000016689301 0.948862731456757 0.999686300754547;0.922222197055817 0.950283229351044 0.999695003032684;0.924444437026978 0.951703727245331 0.999703705310822;0.926666676998138 0.953124165534973 0.999712407588959;0.928888916969299 0.95454466342926 0.999721109867096;0.931111097335815 0.955965161323547 0.999729871749878;0.933333337306976 0.95738559961319 0.999738574028015;0.935555577278137 0.958806097507477 0.999747276306152;0.937777757644653 0.960226595401764 0.99975597858429;0.939999997615814 0.961647033691406 0.999764680862427;0.942222237586975 0.963067531585693 0.999773442745209;0.944444417953491 0.96448802947998 0.999782145023346;0.946666657924652 0.965908467769623 0.999790847301483;0.948888897895813 0.96732896566391 0.99979954957962;0.951111137866974 0.968749463558197 0.999808251857758;0.95333331823349 0.970169961452484 0.99981701374054;0.955555558204651 0.971590399742126 0.999825716018677;0.957777798175812 0.973010897636414 0.999834418296814;0.959999978542328 0.974431395530701 0.999843120574951;0.962222218513489 0.975851833820343 0.999851822853088;0.96444445848465 0.97727233171463 0.99986058473587;0.966666638851166 0.978692829608917 0.999869287014008;0.968888878822327 0.98011326789856 0.999877989292145;0.971111118793488 0.981533765792847 0.999886691570282;0.973333358764648 0.982954263687134 0.999895453453064;0.975555539131165 0.984374701976776 0.999904155731201;0.977777779102325 0.985795199871063 0.999912858009338;0.980000019073486 0.98721569776535 0.999921560287476;0.982222199440002 0.988636136054993 0.999930262565613;0.984444439411163 0.99005663394928 0.999939024448395;0.986666679382324 0.991477131843567 0.999947726726532;0.98888885974884 0.992897629737854 0.999956429004669;0.991111099720001 0.994318068027496 0.999965131282806;0.993333339691162 0.995738565921783 0.999973833560944;0.995555579662323 0.997159063816071 0.999982595443726;0.997777760028839 0.998579502105713 0.999991297721863;1 1 1;1 1 1;1 1 1;1 1 1;1 1 1;1 1 1;1 1 1;1 1 1;1 1 1;1 1 1;1 1 1;1 1 1;1 1 1;1 1 1;1 1 1;1 1 1;1 1 1;1 1 1;1 1 1;1 1 1;1 1 1;1 1 1;1 1 1;1 1 1;1 1 1;1 1 1;1 1 1;1 1 1;1 1 1;1 1 1;1 1 1;1 1 1;1 1 1;1 1 1;1 1 1;1 1 1;1 1 1;1 1 1;1 1 1;1 1 1;1 1 1;1 1 1;1 1 1;1 1 1;1 1 1;1 1 1;1 1 1;1 1 1;1 1 1;1 1 1;1 1 1;1 1 1;1 1 1;1 1 1;1 1 1;1 1 1;1 1 1;1 1 1;1 1 1;1 1 1;1 1 1;1 1 1;1 1 1;1 1 1;1 1 1;1 1 1;1 1 1;1 1 1;1 1 1;1 1 1;1 1 1;1 1 1;1 1 1;1 1 1;1 1 1;1 1 1;1 1 1;1 1 1;1 1 1;1 1 1;1 1 1;1 1 1;1 1 1;1 1 1;1 1 1;1 1 1;1 1 1;1 1 1;1 1 1;1 1 1;1 1 1;1 1 1;1 1 1;1 1 1;1 1 1;1 1 1;1 1 1;1 1 1;1 1 1;1 1 1;1 1 1;0.998157143592834 0.999213933944702 0.998139679431915;0.996314227581024 0.998427867889404 0.996279299259186;0.994471371173859 0.997641801834106 0.994418978691101;0.992628514766693 0.996855735778809 0.992558598518372;0.990785598754883 0.996069669723511 0.990698277950287;0.988942742347717 0.995283663272858 0.988837957382202;0.987099885940552 0.99449759721756 0.986977577209473;0.985256969928741 0.993711531162262 0.985117256641388;0.983414113521576 0.992925465106964 0.983256936073303;0.98157125711441 0.992139399051666 0.981396555900574;0.979728400707245 0.991353332996368 0.979536235332489;0.977885484695435 0.990567266941071 0.97767585515976;0.976042628288269 0.989781200885773 0.975815534591675;0.974199771881104 0.988995134830475 0.97395521402359;0.972356855869293 0.988209068775177 0.972094833850861;0.970513999462128 0.987423002719879 0.970234513282776;0.968671143054962 0.986636996269226 0.968374192714691;0.966828227043152 0.985850930213928 0.966513812541962;0.964985370635986 0.98506486415863 0.964653491973877;0.963142514228821 0.984278798103333 0.962793111801147;0.96129959821701 0.983492732048035 0.960932791233063;0.959456741809845 0.982706665992737 0.959072470664978;0.957613885402679 0.981920599937439 0.957212090492249;0.955770969390869 0.981134533882141 0.955351769924164;0.953928112983704 0.980348467826843 0.953491389751434;0.952085256576538 0.979562401771545 0.95163106918335;0.950242340564728 0.978776395320892 0.949770748615265;0.948399484157562 0.977990329265594 0.947910368442535;0.946556627750397 0.977204263210297 0.946050047874451;0.944713771343231 0.976418197154999 0.944189727306366;0.942870855331421 0.975632131099701 0.942329347133636;0.941027998924255 0.974846065044403 0.940469026565552;0.93918514251709 0.974059998989105 0.938608646392822;0.93734222650528 0.973273932933807 0.936748325824738;0.935499370098114 0.97248786687851 0.934888005256653;0.933656513690948 0.971701800823212 0.933027625083923;0.931813597679138 0.970915734767914 0.931167304515839;0.929970741271973 0.970129728317261 0.929306983947754;0.928127884864807 0.969343662261963 0.927446603775024;0.926284968852997 0.968557596206665 0.92558628320694;0.924442112445831 0.967771530151367 0.92372590303421;0.922599256038666 0.966985464096069 0.921865582466125;0.920756340026855 0.966199398040771 0.920005261898041;0.91891348361969 0.965413331985474 0.918144881725311;0.917070627212524 0.964627265930176 0.916284561157227;0.915227711200714 0.963841199874878 0.914424240589142;0.913384854793549 0.96305513381958 0.912563860416412;0.911541998386383 0.962269067764282 0.910703539848328;0.909699141979218 0.961483061313629 0.908843159675598;0.907856225967407 0.960696995258331 0.906982839107513;0.906013369560242 0.959910929203033 0.905122518539429;0.904170513153076 0.959124863147736 0.903262138366699;0.902327597141266 0.958338797092438 0.901401817798615;0.9004847407341 0.95755273103714 0.899541437625885;0.898641884326935 0.956766664981842 0.8976811170578;0.896798968315125 0.955980598926544 0.895820796489716;0.894956111907959 0.955194532871246 0.893960416316986;0.893113255500793 0.954408466815948 0.892100095748901;0.891270339488983 0.953622460365295 0.890239775180817;0.889427483081818 0.952836394309998 0.888379395008087;0.887584626674652 0.9520503282547 0.886519074440002;0.885741710662842 0.951264262199402 0.884658694267273;0.883898854255676 0.950478196144104 0.882798373699188;0.882055997848511 0.949692130088806 0.880938053131104;0.8802130818367 0.948906064033508 0.879077672958374;0.878370225429535 0.94811999797821 0.877217352390289;0.876527369022369 0.947333931922913 0.875357031822205;0.874684512615204 0.946547865867615 0.873496651649475;0.872841596603394 0.945761799812317 0.87163633108139;0.870998740196228 0.944975793361664 0.869775950908661;0.869155883789062 0.944189727306366 0.867915630340576;0.867312967777252 0.943403661251068 0.866055309772491;0.865470111370087 0.94261759519577 0.864194929599762;0.863627254962921 0.941831529140472 0.862334609031677;0.861784338951111 0.941045463085175 0.860474228858948;0.859941482543945 0.940259397029877 0.858613908290863;0.85809862613678 0.939473330974579 0.856753587722778;0.856255710124969 0.938687264919281 0.854893207550049;0.854412853717804 0.937901198863983 0.853032886981964;0.852569997310638 0.937115132808685 0.851172566413879;0.850727081298828 0.936329126358032 0.84931218624115;0.848884224891663 0.935543060302734 0.847451865673065;0.847041368484497 0.934756994247437 0.845591485500336;0.845198452472687 0.933970928192139 0.843731164932251;0.843355596065521 0.933184862136841 0.841870844364166;0.841512739658356 0.932398796081543 0.840010464191437;0.83966988325119 0.931612730026245 0.838150143623352;0.83782696723938 0.930826663970947 0.836289823055267;0.835984110832214 0.930040597915649 0.834429442882538;0.834141254425049 0.929254531860352 0.832569122314453;0.832298338413239 0.928468525409698 0.830708742141724;0.830455482006073 0.927682459354401 0.828848421573639;0.828612625598907 0.926896393299103 0.826988101005554;0.826769709587097 0.926110327243805 0.825127720832825;0.824926853179932 0.925324261188507 0.82326740026474;0.823083996772766 0.924538195133209 0.82140702009201;0.821241080760956 0.923752129077911 0.819546699523926;0.81939822435379 0.922966063022614 0.817686378955841;0.817555367946625 0.922179996967316 0.815825998783112;0.815712451934814 0.921393930912018 0.813965678215027;0.813869595527649 0.92060786485672 0.812105357646942;0.812026739120483 0.919821858406067 0.810244977474213;0.810183823108673 0.919035792350769 0.808384656906128;0.808340966701508 0.918249726295471 0.806524276733398;0.806498110294342 0.917463660240173 0.804663956165314;0.804655253887177 0.916677594184875 0.802803635597229;0.802812337875366 0.915891528129578 0.8009432554245;0.800969481468201 0.91510546207428 0.799082934856415;0.799126625061035 0.914319396018982 0.79722261428833;0.797283709049225 0.913533329963684 0.795362234115601;0.795440852642059 0.912747263908386 0.793501913547516;0.793597996234894 0.911961197853088 0.791641533374786;0.791755080223083 0.911175191402435 0.789781212806702;0.789912223815918 0.910389125347137 0.787920892238617;0.788069367408752 0.90960305929184 0.786060512065887;0.786226451396942 0.908816993236542 0.784200191497803;0.784383594989777 0.908030927181244 0.782339870929718;0.782540738582611 0.907244861125946 0.780479490756989;0.780697822570801 0.906458795070648 0.778619170188904;0.778854966163635 0.90567272901535 0.776758790016174;0.77701210975647 0.904886662960052 0.77489846944809;0.775169193744659 0.904100596904755 0.773038148880005;0.773326337337494 0.903314590454102 0.771177768707275;0.771483480930328 0.902528524398804 0.769317448139191;0.769640624523163 0.901742458343506 0.767457067966461;0.767797708511353 0.900956392288208 0.765596747398376;0.765954852104187 0.90017032623291 0.763736426830292;0.764111995697021 0.899384260177612 0.761876046657562;0.762269079685211 0.898598194122314 0.760015726089478;0.760426223278046 0.897812128067017 0.758155405521393;0.75858336687088 0.897026062011719 0.756295025348663;0.75674045085907 0.896239995956421 0.754434704780579;0.754897594451904 0.895453929901123 0.752574324607849;0.753054738044739 0.89466792345047 0.750714004039764;0.751211822032928 0.893881857395172 0.74885368347168;0.749368965625763 0.893095791339874 0.74699330329895;0.747526109218597 0.892309725284576 0.745132982730865;0.745683193206787 0.891523659229279 0.743272662162781;0.743840336799622 0.890737593173981 0.741412281990051;0.741997480392456 0.889951527118683 0.739551961421967;0.740154564380646 0.889165461063385 0.737691581249237;0.73831170797348 0.888379395008087 0.735831260681152;0.736468851566315 0.887593328952789 0.733970940113068;0.734625995159149 0.886807262897491 0.732110559940338;0.732783079147339 0.886021256446838 0.730250239372253;0.730940222740173 0.885235190391541 0.728389859199524;0.729097366333008 0.884449124336243 0.726529538631439;0.727254450321198 0.883663058280945 0.724669218063354;0.725411593914032 0.882876992225647 0.722808837890625;0.723568737506866 0.882090926170349 0.72094851732254;0.721725821495056 0.881304860115051 0.719088196754456;0.719882965087891 0.880518794059753 0.717227816581726;0.718040108680725 0.879732728004456 0.715367496013641;0.716197192668915 0.878946661949158 0.713507115840912;0.714354336261749 0.87816059589386 0.711646795272827;0.712511479854584 0.877374589443207 0.709786474704742;0.710668563842773 0.876588523387909 0.707926094532013;0.708825707435608 0.875802457332611 0.706065773963928;0.706982851028442 0.875016391277313 0.704205453395844;0.705139935016632 0.874230325222015 0.702345073223114;0.703297078609467 0.873444259166718 0.700484752655029;0.701454222202301 0.87265819311142 0.6986243724823;0.699611365795135 0.871872127056122 0.696764051914215;0.697768449783325 0.871086061000824 0.69490373134613;0.69592559337616 0.870299994945526 0.693043351173401;0.694082736968994 0.869513988494873 0.691183030605316;0.692239820957184 0.868727922439575 0.689322650432587;0.690396964550018 0.867941856384277 0.687462329864502;0.688554108142853 0.867155790328979 0.685602009296417;0.686711192131042 0.866369724273682 0.683741629123688;0.684868335723877 0.865583658218384 0.681881308555603;0.683025479316711 0.864797592163086 0.680020987987518;0.681182563304901 0.864011526107788 0.678160607814789;0.679339706897736 0.86322546005249 0.676300287246704;0.67749685049057 0.862439393997192 0.674439907073975;0.67565393447876 0.861653327941895 0.67257958650589;0.673811078071594 0.860867321491241 0.670719265937805;0.671968221664429 0.860081255435944 0.668858885765076;0.670125305652618 0.859295189380646 0.666998565196991;0.668282449245453 0.858509123325348 0.665138244628906;0.666439592838287 0.85772305727005 0.663277864456177;0.664596736431122 0.856936991214752 0.661417543888092;0.662753820419312 0.856150925159454 0.659557163715363;0.660910964012146 0.855364859104156 0.657696843147278;0.65906810760498 0.854578793048859 0.655836522579193;0.65722519159317 0.853792726993561 0.653976142406464;0.655382335186005 0.853006660938263 0.652115821838379;0.653539478778839 0.85222065448761 0.650255501270294;0.651696562767029 0.851434588432312 0.648395121097565;0.649853706359863 0.850648522377014 0.64653480052948;0.648010849952698 0.849862456321716 0.64467442035675;0.646167933940887 0.849076390266418 0.642814099788666;0.644325077533722 0.848290324211121 0.640953779220581;0.642482221126556 0.847504258155823 0.639093399047852;0.640639305114746 0.846718192100525 0.637233078479767;0.638796448707581 0.845932126045227 0.635372698307037;0.636953592300415 0.845146059989929 0.633512377738953;0.635110676288605 0.844360053539276 0.631652057170868;0.633267819881439 0.843573987483978 0.629791676998138;0.631424963474274 0.84278792142868 0.627931356430054;0.629582107067108 0.842001855373383 0.626071035861969;0.627739191055298 0.841215789318085 0.62421065568924;0.625896334648132 0.840429723262787 0.622350335121155;0.624053478240967 0.839643657207489 0.620489954948425;0.622210562229156 0.838857591152191 0.618629634380341;0.620367705821991 0.838071525096893 0.616769313812256;0.618524849414825 0.837285459041595 0.614908933639526;0.616681933403015 0.836499392986298 0.613048613071442;0.61483907699585 0.835713386535645 0.611188292503357;0.612996220588684 0.834927320480347 0.609327912330627;0.611153304576874 0.834141254425049 0.607467591762543;0.609310448169708 0.833355188369751 0.605607211589813;0.607467591762543 0.832569122314453 0.603746891021729;0.605624675750732 0.831783056259155 0.601886570453644;0.603781819343567 0.830996990203857 0.600026190280914;0.601938962936401 0.83021092414856 0.59816586971283;0.600096046924591 0.829424858093262 0.5963054895401;0.598253190517426 0.828638792037964 0.594445168972015;0.59641033411026 0.827852725982666 0.592584848403931;0.594567477703094 0.827066719532013 0.590724468231201;0.592724561691284 0.826280653476715 0.588864147663116;0.590881705284119 0.825494587421417 0.587003827095032;0.589038848876953 0.824708521366119 0.585143446922302;0.587195932865143 0.823922455310822 0.583283126354218;0.585353076457977 0.823136389255524 0.581422746181488;0.583510220050812 0.822350323200226 0.579562425613403;0.581667304039001 0.821564257144928 0.577702105045319;0.579824447631836 0.82077819108963 0.575841724872589;0.57798159122467 0.819992125034332 0.573981404304504;0.57613867521286 0.819206118583679 0.57212108373642;0.574295818805695 0.818420052528381 0.57026070356369;0.572452962398529 0.817633986473083 0.568400382995605;0.570610046386719 0.816847920417786 0.566540002822876;0.568767189979553 0.816061854362488 0.564679682254791;0.566924333572388 0.81527578830719 0.562819361686707;0.565081417560577 0.814489722251892 0.560958981513977;0.563238561153412 0.813703656196594 0.559098660945892;0.561395704746246 0.812917590141296 0.557238280773163;0.559552848339081 0.812131524085999 0.555377960205078;0.557709932327271 0.811345458030701 0.553517639636993;0.555867075920105 0.810559451580048 0.551657259464264;0.554024219512939 0.80977338552475 0.549796938896179;0.552181303501129 0.808987319469452 0.547936618328094;0.550338447093964 0.808201253414154 0.546076238155365;0.548495590686798 0.807415187358856 0.54421591758728;0.546652674674988 0.806629121303558 0.542355537414551;0.544809818267822 0.80584305524826 0.540495216846466;0.542966961860657 0.805056989192963 0.538634896278381;0.541124045848846 0.804270923137665 0.536774516105652;0.539281189441681 0.803484857082367 0.534914195537567;0.537438333034515 0.802698791027069 0.533053874969482;0.535595417022705 0.801912784576416 0.531193494796753;0.53375256061554 0.801126718521118 0.529333174228668;0.531909704208374 0.80034065246582 0.527472794055939;0.530066788196564 0.799554586410522 0.525612473487854;0.528223931789398 0.798768520355225 0.523752152919769;0.526381075382233 0.797982454299927 0.52189177274704;0.524538218975067 0.797196388244629 0.520031452178955;0.522695302963257 0.796410322189331 0.51817113161087;0.520852446556091 0.795624256134033 0.516310751438141;0.519009590148926 0.794838190078735 0.514450430870056;0.517166674137115 0.794052183628082 0.512590050697327;0.51532381772995 0.793266117572784 0.510729730129242;0.513480961322784 0.792480051517487 0.508869409561157;0.511638045310974 0.791693985462189 0.507009029388428;0.509795188903809 0.790907919406891 0.505148708820343;0.507952332496643 0.790121853351593 0.503288328647614;0.506109416484833 0.789335787296295 0.501428008079529;0.504266560077667 0.788549721240997 0.499567657709122;0.502423703670502 0.787763655185699 0.497707337141037;0.500580787658691 0.786977589130402 0.49584698677063;0.498737931251526 0.786191523075104 0.493986636400223;0.49689507484436 0.785405516624451 0.492126286029816;0.495052188634872 0.784619450569153 0.490265965461731;0.493209302425385 0.783833384513855 0.488405615091324;0.491366446018219 0.783047318458557 0.486545264720917;0.489523559808731 0.782261252403259 0.48468491435051;0.487680673599243 0.781475186347961 0.482824593782425;0.485837817192078 0.780689120292664 0.480964243412018;0.48399493098259 0.779903054237366 0.479103893041611;0.482152074575424 0.779116988182068 0.477243542671204;0.480309188365936 0.77833092212677 0.475383222103119;0.478466302156448 0.777544856071472 0.473522871732712;0.476623445749283 0.776758849620819 0.471662521362305;0.474780559539795 0.775972783565521 0.469802170991898;0.472937673330307 0.775186717510223 0.46794182062149;0.471094816923141 0.774400651454926 0.466081500053406;0.469251930713654 0.773614585399628 0.464221149682999;0.467409074306488 0.77282851934433 0.462360799312592;0.465566188097 0.772042453289032 0.460500448942184;0.463723301887512 0.771256387233734 0.4586401283741;0.461880445480347 0.770470321178436 0.456779778003693;0.460037559270859 0.769684255123138 0.454919427633286;0.458194673061371 0.768898248672485 0.453059077262878;0.456351816654205 0.768112182617188 0.451198756694794;0.454508930444717 0.76732611656189 0.449338406324387;0.452666044235229 0.766540050506592 0.447478055953979;0.450823187828064 0.765753984451294 0.445617705583572;0.448980301618576 0.764967918395996 0.443757385015488;0.447137445211411 0.764181852340698 0.441897034645081;0.445294559001923 0.7633957862854 0.440036684274673;0.443451672792435 0.762609720230103 0.438176333904266;0.441608816385269 0.761823654174805 0.436316013336182;0.439765930175781 0.761037588119507 0.434455662965775;0.437923043966293 0.760251581668854 0.432595312595367;0.436080187559128 0.759465515613556 0.43073496222496;0.43423730134964 0.758679449558258 0.428874641656876;0.432394444942474 0.75789338350296 0.427014291286469;0.430551558732986 0.757107317447662 0.425153940916061;0.428708672523499 0.756321251392365 0.423293590545654;0.426865816116333 0.755535185337067 0.421433240175247;0.425022929906845 0.754749119281769 0.419572919607162;0.423180043697357 0.753963053226471 0.417712569236755;0.421337187290192 0.753176987171173 0.415852218866348;0.419494301080704 0.752390921115875 0.413991868495941;0.417651414871216 0.751604914665222 0.412131547927856;0.41580855846405 0.750818848609924 0.410271197557449;0.413965672254562 0.750032782554626 0.408410847187042;0.412122815847397 0.749246716499329 0.406550496816635;0.410279929637909 0.748460650444031 0.40469017624855;0.408437043428421 0.747674584388733 0.402829825878143;0.406594187021255 0.746888518333435 0.400969475507736;0.404751300811768 0.746102452278137 0.399109125137329;0.40290841460228 0.745316386222839 0.397248804569244;0.401065558195114 0.744530320167542 0.395388454198837;0.399222671985626 0.743744254112244 0.39352810382843;0.397379815578461 0.742958247661591 0.391667753458023;0.395536929368973 0.742172181606293 0.389807432889938;0.393694043159485 0.741386115550995 0.387947082519531;0.391851186752319 0.740600049495697 0.386086732149124;0.390008300542831 0.739813983440399 0.384226381778717;0.388165414333344 0.739027917385101 0.38236603140831;0.386322557926178 0.738241851329803 0.380505710840225;0.38447967171669 0.737455785274506 0.378645360469818;0.382636785507202 0.736669719219208 0.376785010099411;0.380793929100037 0.73588365316391 0.374924659729004;0.378951042890549 0.735097646713257 0.373064339160919;0.377108186483383 0.734311580657959 0.371203988790512;0.375265300273895 0.733525514602661 0.369343638420105;0.373422414064407 0.732739448547363 0.367483288049698;0.371579557657242 0.731953382492065 0.365622967481613;0.369736671447754 0.731167316436768 0.363762617111206;0.367893785238266 0.73038125038147 0.361902266740799;0.3660509288311 0.729595184326172 0.360041916370392;0.364208042621613 0.728809118270874 0.358181595802307;0.362365186214447 0.728023052215576 0.3563212454319;0.360522300004959 0.727236986160278 0.354460895061493;0.358679413795471 0.726450979709625 0.352600544691086;0.356836557388306 0.725664913654327 0.350740224123001;0.354993671178818 0.72487884759903 0.348879873752594;0.35315078496933 0.724092781543732 0.347019523382187;0.351307928562164 0.723306715488434 0.34515917301178;0.349465042352676 0.722520649433136 0.343298852443695;0.347622156143188 0.721734583377838 0.341438502073288;0.345779299736023 0.72094851732254 0.339578151702881;0.343936413526535 0.720162451267242 0.337717801332474;0.34209355711937 0.719376385211945 0.335857450962067;0.340250670909882 0.718590319156647 0.333997130393982;0.338407784700394 0.717804312705994 0.332136780023575;0.336564928293228 0.717018246650696 0.330276429653168;0.33472204208374 0.716232180595398 0.328416079282761;0.332879155874252 0.7154461145401 0.326555758714676;0.331036299467087 0.714660048484802 0.324695408344269;0.329193413257599 0.713873982429504 0.322835057973862;0.327350556850433 0.713087916374207 0.320974707603455;0.325507670640945 0.712301850318909 0.31911438703537;0.323664784431458 0.711515784263611 0.317254036664963;0.321821928024292 0.710729718208313 0.315393686294556;0.319979041814804 0.70994371175766 0.313533335924149;0.318136155605316 0.709157645702362 0.311673015356064;0.316293299198151 0.708371579647064 0.309812664985657;0.314450412988663 0.707585513591766 0.30795231461525;0.312607526779175 0.706799447536469 0.306091964244843;0.310764670372009 0.706013381481171 0.304231643676758;0.308921784162521 0.705227315425873 0.302371293306351;0.307078927755356 0.704441249370575 0.300510942935944;0.305236041545868 0.703655183315277 0.298650592565536;0.30339315533638 0.702869117259979 0.296790271997452;0.301550298929214 0.702083051204681 0.294929921627045;0.299707412719727 0.701297044754028 0.293069571256638;0.297864526510239 0.70051097869873 0.29120922088623;0.296021670103073 0.699724912643433 0.289348870515823;0.294178783893585 0.698938846588135 0.287488549947739;0.29233592748642 0.698152780532837 0.285628199577332;0.290493041276932 0.697366714477539 0.283767849206924;0.288650155067444 0.696580648422241 0.281907498836517;0.286807298660278 0.695794582366943 0.280047178268433;0.28496441245079 0.695008516311646 0.278186827898026;0.283121526241302 0.694222450256348 0.276326477527618;0.281278669834137 0.69343638420105 0.274466127157211;0.279435783624649 0.692650377750397 0.272605806589127;0.277592897415161 0.691864311695099 0.270745456218719;0.275750041007996 0.691078245639801 0.268885105848312;0.273907154798508 0.690292179584503 0.267024755477905;0.272064298391342 0.689506113529205 0.265164434909821;0.270221412181854 0.688720047473907 0.263304084539413;0.268378525972366 0.68793398141861 0.261443734169006;0.266535669565201 0.687147915363312 0.259583383798599;0.264692783355713 0.686361849308014 0.257723063230515;0.262849897146225 0.685575783252716 0.255862712860107;0.261007040739059 0.684789776802063 0.2540023624897;0.259164154529572 0.684003710746765 0.252142012119293;0.257321298122406 0.683217644691467 0.250281661748886;0.255478411912918 0.682431578636169 0.24842132627964;0.25363552570343 0.681645512580872 0.246560990810394;0.251792669296265 0.680859446525574 0.244700640439987;0.249949783086777 0.680073380470276 0.242840304970741;0.24810691177845 0.679287314414978 0.240979954600334;0.246264040470123 0.67850124835968 0.239119619131088;0.244421154260635 0.677715182304382 0.237259268760681;0.242578282952309 0.676929116249084 0.235398933291435;0.240735411643982 0.676143109798431 0.233538582921028;0.238892525434494 0.675357043743134 0.231678247451782;0.237049654126167 0.674570977687836 0.229817897081375;0.235206782817841 0.673784911632538 0.227957561612129;0.233363911509514 0.67299884557724 0.226097211241722;0.231521025300026 0.672212779521942 0.224236875772476;0.229678153991699 0.671426713466644 0.222376525402069;0.227835282683372 0.670640647411346 0.220516189932823;0.225992411375046 0.669854581356049 0.218655839562416;0.224149525165558 0.669068515300751 0.21679550409317;0.222306653857231 0.668282449245453 0.214935153722763;0.220463782548904 0.6674964427948 0.213074818253517;0.218620911240578 0.666710376739502 0.21121446788311;0.21677802503109 0.665924310684204 0.209354132413864;0.214935153722763 0.665138244628906 0.207493782043457;0.213092282414436 0.664352178573608 0.20563343167305;0.21124941110611 0.663566112518311 0.203773096203804;0.209406524896622 0.662780046463013 0.201912745833397;0.207563653588295 0.661993980407715 0.200052410364151;0.205720782279968 0.661207914352417 0.198192059993744;0.20387789607048 0.660421848297119 0.196331724524498;0.202035024762154 0.659635841846466 0.194471374154091;0.200192153453827 0.658849775791168 0.192611038684845;0.1983492821455 0.65806370973587 0.190750688314438;0.196506395936012 0.657277643680573 0.188890352845192;0.194663524627686 0.656491577625275 0.187030002474785;0.192820653319359 0.655705511569977 0.185169667005539;0.190977782011032 0.654919445514679 0.183309316635132;0.189134895801544 0.654133379459381 0.181448981165886;0.187292024493217 0.653347313404083 0.179588630795479;0.185449153184891 0.652561247348785 0.177728295326233;0.183606281876564 0.651775181293488 0.175867944955826;0.181763395667076 0.650989174842834 0.17400760948658;0.179920524358749 0.650203108787537 0.172147259116173;0.178077653050423 0.649417042732239 0.170286923646927;0.176234781742096 0.648630976676941 0.16842657327652;0.174391895532608 0.647844910621643 0.166566237807274;0.172549024224281 0.647058844566345 0.164705887436867];
cmapmean = cmap;
cmapvar = cmap;
Renderer = 'painters';


theta_T = repmat(permute([repmat(log10(theta_true(1:(mind-1))),[1,33]);log10(Omega)],[3,4,2,1]),[25,100,1,1]);

AIC0_MEAN = arrayfun(@(x,y) nanmin([x,y]), -2*RRE_logL-2,-2*EMRE_logL);
AIC0_M1MEAN = arrayfun(@(x,y) nanmin([x,y]), -2*RRE_logL-2,-2*MA2_logL);
AIC0_M2MEAN = arrayfun(@(x,y) nanmin([x,y]), -2*EMRE_logL,-2*MA2_logL);
DAIC_RRE = exp(-(-2*RRE_logL-2 - AIC0_MEAN)/2);
DAIC_M1RRE = exp(-(-2*RRE_logL-2 - AIC0_M1MEAN)/2);
DAIC_EMRE = exp(-(-2*EMRE_logL - AIC0_MEAN)/2);
DAIC_M2EMRE = exp(-(-2*EMRE_logL - AIC0_M2MEAN)/2);
DAIC_M1MA2 = exp(-(-2*MA2_logL - AIC0_M1MEAN)/2);
DAIC_M2MA2 = exp(-(-2*MA2_logL - AIC0_M2MEAN)/2);
SAIC_MEAN = DAIC_RRE + DAIC_EMRE;
SAIC_M1MEAN = DAIC_M1RRE + DAIC_M1MA2;
SAIC_M2MEAN = DAIC_M2EMRE + DAIC_M2MA2;
wAIC_RRE = DAIC_RRE./SAIC_MEAN;
wAIC_EMRE = DAIC_EMRE./SAIC_MEAN;
wAIC_M1MA2 = DAIC_M1MA2./SAIC_M1MEAN;
wAIC_M2MA2 = DAIC_M2MA2./SAIC_M1MEAN;
AIC0_VAR = arrayfun(@(x,y) nanmin([x,y]), -2*LNA_logL,-2*IOS_logL);
AIC0_M1VAR = arrayfun(@(x,y) nanmin([x,y]), -2*LNA_logL,-2*MA3_logL);
AIC0_M2VAR = arrayfun(@(x,y) nanmin([x,y]), -2*IOS_logL,-2*MA3_logL);
DAIC_LNA = exp(-(-2*LNA_logL - AIC0_VAR)/2);
DAIC_M1LNA = exp(-(-2*LNA_logL - AIC0_M1VAR)/2);
DAIC_IOS = exp(-(-2*IOS_logL - AIC0_VAR)/2);
DAIC_M2IOS = exp(-(-2*IOS_logL - AIC0_M2VAR)/2);
DAIC_M1MA3 = exp(-(-2*MA3_logL - AIC0_M1VAR)/2);
DAIC_M2MA3 = exp(-(-2*MA3_logL - AIC0_M2VAR)/2);
SAIC_VAR = DAIC_LNA + DAIC_IOS;
SAIC_M1VAR = DAIC_LNA + DAIC_M1MA3;
SAIC_M2VAR = DAIC_IOS + DAIC_M1MA3;
wAIC_LNA = DAIC_LNA./SAIC_VAR;
wAIC_IOS = DAIC_IOS./SAIC_VAR;
wAIC_M1MA3 = DAIC_M1MA3./SAIC_VAR;
wAIC_M2MA3 = DAIC_M1MA3./SAIC_VAR;

BIC0_MEAN = arrayfun(@(x,y) nanmin([x,y]), -2*RRE_logL-90,-2*EMRE_logL);
BIC0_M1MEAN = arrayfun(@(x,y) nanmin([x,y]), -2*RRE_logL-90,-2*MA2_logL);
BIC0_M2MEAN = arrayfun(@(x,y) nanmin([x,y]), -2*EMRE_logL,-2*MA2_logL);
DBIC_RRE = exp(-(-2*RRE_logL-90 - BIC0_MEAN)/2);
DBIC_M1RRE = exp(-(-2*RRE_logL-90 - BIC0_M1MEAN)/2);
DBIC_EMRE = exp(-(-2*EMRE_logL - BIC0_MEAN)/2);
DBIC_M2EMRE = exp(-(-2*EMRE_logL - BIC0_M2MEAN)/2);
DBIC_M1MA2 = exp(-(-2*MA2_logL - BIC0_M1MEAN)/2);
DBIC_M2MA2 = exp(-(-2*MA2_logL - BIC0_M2MEAN)/2);
SBIC_MEAN = DBIC_RRE + DBIC_EMRE;
SBIC_M1MEAN = DBIC_M1RRE + DBIC_M1MA2;
SBIC_M2MEAN = DBIC_M2EMRE + DBIC_M2MA2;
wBIC_RRE = DBIC_RRE./SBIC_MEAN;
wBIC_EMRE = DBIC_EMRE./SBIC_MEAN;
wBIC_M1MA2 = DBIC_M1MA2./SBIC_M1MEAN;
wBIC_M2MA2 = DBIC_M2MA2./SBIC_M1MEAN;
BIC0_VAR = arrayfun(@(x,y) nanmin([x,y]), -2*LNA_logL,-2*IOS_logL);
BIC0_M1VAR = arrayfun(@(x,y) nanmin([x,y]), -2*LNA_logL,-2*MA3_logL);
BIC0_M2VAR = arrayfun(@(x,y) nanmin([x,y]), -2*IOS_logL,-2*MA3_logL);
DBIC_LNA = exp(-(-2*LNA_logL - BIC0_VAR)/2);
DBIC_M1LNA = exp(-(-2*LNA_logL - BIC0_M1VAR)/2);
DBIC_IOS = exp(-(-2*IOS_logL - BIC0_VAR)/2);
DBIC_M2IOS = exp(-(-2*IOS_logL - BIC0_M2VAR)/2);
DBIC_M1MA3 = exp(-(-2*MA3_logL - BIC0_M1VAR)/2);
DBIC_M2MA3 = exp(-(-2*MA3_logL - BIC0_M2VAR)/2);
SBIC_VAR = DBIC_LNA + DBIC_IOS;
SBIC_M1VAR = DBIC_LNA + DBIC_M1MA3;
SBIC_M2VAR = DBIC_IOS + DBIC_M1MA3;
wBIC_LNA = DBIC_LNA./SBIC_VAR;
wBIC_IOS = DBIC_IOS./SBIC_VAR;
wBIC_M1MA3 = DBIC_M1MA3./SBIC_VAR;
wBIC_M2MA3 = DBIC_M1MA3./SBIC_VAR;
SERR_RRE = permute(nanmean((RRE_par(:,:,:,1:(mind-1))-theta_T(:,:,:,1:(mind-1))).^2,2),[1,3,4,2]);
QSERR_MEAN = permute(nansum(nansum((RRE_par(:,:,:,1:(mind-1))-theta_T(:,:,:,1:(mind-1))).^2,4)>nansum((EMRE_par(:,:,:,1:(mind-1))-theta_T(:,:,:,1:(mind-1))).^2,4),2),[1,3,4,2])./permute(sum(~isnan(RRE_par(:,:,:,1)),2),[1,3,2]);
QSERR_VAR = permute(nansum(nansum((LNA_par(:,:,:,1:(mind-1))-theta_T(:,:,:,1:(mind-1))).^2,4)>nansum((IOS_par(:,:,:,1:(mind-1))-theta_T(:,:,:,1:(mind-1))).^2,4),2),[1,3,4,2])./permute(sum(~isnan(RRE_par(:,:,:,1)),2),[1,3,2]);
QSERR_M1MEAN = permute(nansum(nansum((RRE_par(:,:,:,1:(mind-1))-theta_T(:,:,:,1:(mind-1))).^2,4)>nansum((MA2_par(:,:,:,1:(mind-1))-theta_T(:,:,:,1:(mind-1))).^2,4),2),[1,3,4,2])./permute(sum(~isnan(RRE_par(:,:,:,1)),2),[1,3,2]);
QSERR_M1VAR = permute(nansum(nansum((LNA_par(:,:,:,1:(mind-1))-theta_T(:,:,:,1:(mind-1))).^2,4)>nansum((MA3_par(:,:,:,1:(mind-1))-theta_T(:,:,:,1:(mind-1))).^2,4),2),[1,3,4,2])./permute(sum(~isnan(RRE_par(:,:,:,1)),2),[1,3,2]);
QSERR_M2MEAN = permute(nansum(nansum((EMRE_par(:,:,:,1:(mind-1))-theta_T(:,:,:,1:(mind-1))).^2,4)>nansum((MA2_par(:,:,:,1:(mind-1))-theta_T(:,:,:,1:(mind-1))).^2,4),2),[1,3,4,2])./permute(sum(~isnan(RRE_par(:,:,:,1)),2),[1,3,2]);
QSERR_M2VAR = permute(nansum(nansum((IOS_par(:,:,:,1:(mind-1))-theta_T(:,:,:,1:(mind-1))).^2,4)>nansum((MA3_par(:,:,:,1:(mind-1))-theta_T(:,:,:,1:(mind-1))).^2,4),2),[1,3,4,2])./permute(sum(~isnan(RRE_par(:,:,:,1)),2),[1,3,2]);
LPSERR_RRE = permute(quantile(nansum((RRE_par(:,:,:,1:(mind-1))-theta_T(:,:,:,1:(mind-1))).^2,4),lperc,2),[1,3,4,2]);
UPSERR_RRE = permute(quantile(nansum((RRE_par(:,:,:,1:(mind-1))-theta_T(:,:,:,1:(mind-1))).^2,4),uperc,2),[1,3,4,2]);
SERR_EMRE = permute(nanmean((EMRE_par(:,:,:,1:(mind-1))-theta_T(:,:,:,1:(mind-1))).^2,2),[1,3,4,2]);
LPSERR_EMRE = permute(quantile(nansum((EMRE_par(:,:,:,1:(mind-1))-theta_T(:,:,:,1:(mind-1))).^2,4),lperc,2),[1,3,4,2]);
UPSERR_EMRE = permute(quantile(nansum((EMRE_par(:,:,:,1:(mind-1))-theta_T(:,:,:,1:(mind-1))).^2,4),uperc,2),[1,3,4,2]);
SERR_LNA = permute(nanmean((LNA_par(:,:,:,1:(mind-1))-theta_T(:,:,:,1:(mind-1))).^2,2),[1,3,4,2]);
LPSERR_LNA = permute(quantile(nansum((LNA_par(:,:,:,1:(mind-1))-theta_T(:,:,:,1:(mind-1))).^2,4),lperc,2),[1,3,4,2]);
UPSERR_LNA = permute(quantile(nansum((LNA_par(:,:,:,1:(mind-1))-theta_T(:,:,:,1:(mind-1))).^2,4),uperc,2),[1,3,4,2]);
SERR_IOS = permute(nanmean((IOS_par(:,:,:,1:(mind-1))-theta_T(:,:,:,1:(mind-1))).^2,2),[1,3,4,2]);
LPSERR_IOS = permute(quantile(nansum((IOS_par(:,:,:,1:(mind-1))-theta_T(:,:,:,1:(mind-1))).^2,4),lperc,2),[1,3,4,2]);
UPSERR_IOS = permute(quantile(nansum((IOS_par(:,:,:,1:(mind-1))-theta_T(:,:,:,1:(mind-1))).^2,4),uperc,2),[1,3,4,2]);
SERR_2MA = permute(nanmean((MA2_par(:,:,:,1:(mind-1))-theta_T(:,:,:,1:(mind-1))).^2,2),[1,3,4,2]);
LPSERR_2MA = permute(quantile(nansum((MA2_par(:,:,:,1:(mind-1))-theta_T(:,:,:,1:(mind-1))).^2,4),lperc,2),[1,3,4,2]);
UPSERR_2MA = permute(quantile(nansum((MA2_par(:,:,:,1:(mind-1))-theta_T(:,:,:,1:(mind-1))).^2,4),uperc,2),[1,3,4,2]);
SERR_3MA = permute(nanmean((MA3_par(:,:,:,1:(mind-1))-theta_T(:,:,:,1:(mind-1))).^2,2),[1,3,4,2]);
LPSERR_3MA = permute(quantile(nansum((MA3_par(:,:,:,1:(mind-1))-theta_T(:,:,:,1:(mind-1))).^2,4),lperc,2),[1,3,4,2]);
UPSERR_3MA = permute(quantile(nansum((MA3_par(:,:,:,1:(mind-1))-theta_T(:,:,:,1:(mind-1))).^2,4),uperc,2),[1,3,4,2]);


cEMRE =[176/255,204/255,133/255];
cRRE = [105/255,143/255,204/255];
c2MA = [204/255,117/255,153/255];
cIOS = [134/255,153/255,101/255];
cLNA = [82/255,111/255,153/255];
c3MA = [153/255,89/255,118/255];

FontSize = 20;
FontName = 'Helvetica';
FontWeight = 'light';
LineWidth = 3;

X = Omega;
Y = MM;
[XX,YY] = meshgrid(X,Y);


%% QUANT MA
fh_quant_ma = figure;
subtightplot(2,5,1,[0.01 0.01],[0.01 0.01],[0.1 0])
set(gcf,'Renderer',Renderer)
contourf(XX,YY,log10(nansum(SERR_RRE(:,:,1:(mind-1)),3))-log10(nansum(SERR_2MA(:,:,1:(mind-1)),3)),linspace(-5,5,2*nc-1));
xlim([X(1),X(end)])
ylim([MM(1),MM(end)])
set(gca,'XTick',xticks)
xlabel('volume \Omega','FontSize',FontSize,'FontName',FontName,'FontWeight',FontWeight)
ylabel('#data samples','FontSize',FontSize,'FontName',FontName,'FontWeight',FontWeight)
set(gca,'YTick',[1e1,1e2,1e3,1e4,1e5])
set(gca,'XScale','log')
set(gca,'YScale','log')
view(0,90)
shading interp
grid off
axis square
box on
xlim([Omega(1),Omega(end)])
ylim([MM(1),MM(end)])
colormap(cmapmean)
caxis([-5,5])
set(gca,'FontSize',FontSize,'FontName',FontName,'FontWeight',FontWeight,'LineWidth',LineWidth)
title({'trimerization','RRE vs. 2MA'})

subtightplot(2,5,2,[0.01 0.01],[0.01 0.01],[0.1 0])
set(gcf,'Renderer',Renderer)
contourf(XX,YY,log10(nansum(SERR_LNA(:,:,1:(mind-1)),3))-log10(nansum(SERR_3MA(:,:,1:(mind-1)),3)),linspace(-5,5,2*nc-1));
xlim([X(1),X(end)])
ylim([MM(1),MM(end)])
set(gca,'XTick',xticks)
xlabel('volume \Omega','FontSize',FontSize,'FontName',FontName,'FontWeight',FontWeight)
set(gca,'YTick',[])
set(gca,'XScale','log')
set(gca,'YScale','log')
view(0,90)
shading interp
grid off
axis square
box on
xlim([Omega(1),Omega(end)])
ylim([MM(1),MM(end)])
colormap(cmapmean)
caxis([-5,5])
set(gca,'FontSize',FontSize,'FontName',FontName,'FontWeight',FontWeight,'LineWidth',LineWidth)
title({'trimerization','LNA vs. 3MA'})

subtightplot(2,5,6,[0.01 0.01],[0.01 0.01],[0.1 0])
set(gcf,'Renderer',Renderer)
contourf(XX,YY,log10(nansum(SERR_EMRE(:,:,1:(mind-1)),3))-log10(nansum(SERR_2MA(:,:,1:(mind-1)),3)),linspace(-5,5,2*nc-1));
xlim([X(1),X(end)])
ylim([MM(1),MM(end)])
set(gca,'XTick',xticks)
xlabel('volume \Omega','FontSize',FontSize,'FontName',FontName,'FontWeight',FontWeight)
ylabel('#data samples','FontSize',FontSize,'FontName',FontName,'FontWeight',FontWeight)
set(gca,'YTick',[1e1,1e2,1e3,1e4,1e5])
set(gca,'XScale','log')
set(gca,'YScale','log')
view(0,90)
shading interp
grid off
axis square
box on
xlim([Omega(1),Omega(end)])
ylim([MM(1),MM(end)])
colormap(cmapmean)
caxis([-5,5])
set(gca,'FontSize',FontSize,'FontName',FontName,'FontWeight',FontWeight,'LineWidth',LineWidth)
title('EMRE vs. 2MA')

subtightplot(2,5,7,[0.01 0.01],[0.01 0.01],[0.1 0])
set(gcf,'Renderer',Renderer)
contourf(XX,YY,log10(nansum(SERR_IOS(:,:,1:(mind-1)),3))-log10(nansum(SERR_3MA(:,:,1:(mind-1)),3)),linspace(-5,5,2*nc-1));
xlim([X(1),X(end)])
ylim([MM(1),MM(end)])
set(gca,'XTick',xticks)
xlabel('volume \Omega','FontSize',FontSize,'FontName',FontName,'FontWeight',FontWeight)
set(gca,'YTick',[])
set(gca,'XScale','log')
set(gca,'YScale','log')
view(0,90)
shading interp
grid off
axis square
box on
xlim([Omega(1),Omega(end)])
ylim([MM(1),MM(end)])
colormap(cmapmean)
caxis([-5,5])
set(gca,'FontSize',FontSize,'FontName',FontName,'FontWeight',FontWeight,'LineWidth',LineWidth)
title('IOS vs. 3MA')

%% QUAL MA
fh_qual_ma = figure;
subtightplot(2,5,1,[0.01 0.01],[0.01 0.01],[0.1 0])
set(gcf,'Renderer',Renderer)
contourf(XX,YY,QSERR_M1MEAN);
xlim([X(1),X(end)])
ylim([MM(1),MM(end)])
set(gca,'XTick',xticks)
xlabel('volume \Omega','FontSize',FontSize,'FontName',FontName,'FontWeight',FontWeight)
set(gca,'YTickLabel',[])
set(gca,'XScale','log')
set(gca,'YScale','log')
view(0,90)
shading interp
grid off
axis square
box on
xlim([Omega(1),Omega(end)])
ylim([MM(1),MM(end)])
colormap(cmapmean)
caxis([0,1])
set(gca,'FontSize',FontSize,'FontName',FontName,'FontWeight',FontWeight,'LineWidth',LineWidth)
title({'trimerization','RRE vs. 2MA'})

subtightplot(2,5,2,[0.01 0.01],[0.01 0.01],[0.1 0])
set(gcf,'Renderer',Renderer)
contourf(XX,YY,QSERR_M1VAR);
xlim([X(1),X(end)])
ylim([MM(1),MM(end)])
set(gca,'XTick',xticks)
xlabel('volume \Omega','FontSize',FontSize,'FontName',FontName,'FontWeight',FontWeight)
set(gca,'YTickLabel',[])
set(gca,'XScale','log')
set(gca,'YScale','log')
view(0,90)
shading interp
grid off
axis square
box on
xlim([Omega(1),Omega(end)])
ylim([MM(1),MM(end)])
colormap(cmapmean)
caxis([0,1])
set(gca,'FontSize',FontSize,'FontName',FontName,'FontWeight',FontWeight,'LineWidth',LineWidth)
title({'trimerization','LNA vs. 3MA'})

subtightplot(2,5,6,[0.01 0.01],[0.01 0.01],[0.1 0])
set(gcf,'Renderer',Renderer)
contourf(XX,YY,QSERR_M2MEAN);
xlim([X(1),X(end)])
ylim([MM(1),MM(end)])
set(gca,'XTick',xticks)
xlabel('volume \Omega','FontSize',FontSize,'FontName',FontName,'FontWeight',FontWeight)
set(gca,'YTickLabel',[])
set(gca,'XScale','log')
set(gca,'YScale','log')
view(0,90)
shading interp
grid off
axis square
box on
xlim([Omega(1),Omega(end)])
ylim([MM(1),MM(end)])
colormap(cmapmean)
caxis([0,1])
set(gca,'FontSize',FontSize,'FontName',FontName,'FontWeight',FontWeight,'LineWidth',LineWidth)
title('EMRE vs. 2MA')

subtightplot(2,5,7,[0.01 0.01],[0.01 0.01],[0.1 0])
set(gcf,'Renderer',Renderer)
contourf(XX,YY,QSERR_M2VAR);
xlim([X(1),X(end)])
ylim([MM(1),MM(end)])
set(gca,'XTick',xticks)
xlabel('volume \Omega','FontSize',FontSize,'FontName',FontName,'FontWeight',FontWeight)
set(gca,'YTick',[])
set(gca,'XScale','log')
set(gca,'YScale','log')
view(0,90)
shading interp
grid off
axis square
box on
xlim([Omega(1),Omega(end)])
ylim([MM(1),MM(end)])
colormap(cmapmean)
caxis([0,1])
set(gca,'FontSize',FontSize,'FontName',FontName,'FontWeight',FontWeight,'LineWidth',LineWidth)
title('IOS vs. 3MA')


%% AIC MA
fh_aic_ma = figure;
subtightplot(2,5,1,[0.01 0.01],[0.01 0.01],[0.1 0])
set(gcf,'Renderer',Renderer)
contourf(XX,YY,squeeze(nanmedian(wAIC_M1MA2,2)));
xlim([X(1),X(end)])
ylim([MM(1),MM(end)])
set(gca,'XTick',xticks)
xlabel('volume \Omega','FontSize',FontSize,'FontName',FontName,'FontWeight',FontWeight)
ylabel('#data samples','FontSize',FontSize,'FontName',FontName,'FontWeight',FontWeight)
set(gca,'YTick',[1e1,1e2,1e3,1e4,1e5])
set(gca,'XScale','log')
set(gca,'YScale','log')
view(0,90)
shading interp
grid off
axis square
box on
xlim([Omega(1),Omega(end)])
ylim([MM(1),MM(end)])
colormap(cmapmean)
caxis([0,1])
set(gca,'FontSize',FontSize,'FontName',FontName,'FontWeight',FontWeight,'LineWidth',LineWidth)
title({'trimerization','RRE vs. 2MA'})

subtightplot(2,5,2,[0.01 0.01],[0.01 0.01],[0.1 0])
set(gcf,'Renderer',Renderer)
contourf(XX,YY,squeeze(nanmedian(wAIC_M1MA3,2)));
xlim([X(1),X(end)])
ylim([MM(1),MM(end)])
set(gca,'XTick',xticks)
xlabel('volume \Omega','FontSize',FontSize,'FontName',FontName,'FontWeight',FontWeight)
set(gca,'YTick',[])
set(gca,'XScale','log')
set(gca,'YScale','log')
view(0,90)
shading interp
grid off
axis square
box on
xlim([Omega(1),Omega(end)])
ylim([MM(1),MM(end)])
colormap(cmapmean)
caxis([0,1])
set(gca,'FontSize',FontSize,'FontName',FontName,'FontWeight',FontWeight,'LineWidth',LineWidth)
title({'trimerization','LNA vs. 3MA'})

subtightplot(2,5,6,[0.01 0.01],[0.01 0.01],[0.1 0])
set(gcf,'Renderer',Renderer)
contourf(XX,YY,squeeze(nanmedian(wAIC_M2MA2,2)));
xlim([X(1),X(end)])
ylim([MM(1),MM(end)])
set(gca,'XTick',xticks)
xlabel('volume \Omega','FontSize',FontSize,'FontName',FontName,'FontWeight',FontWeight)
ylabel('#data samples','FontSize',FontSize,'FontName',FontName,'FontWeight',FontWeight)
set(gca,'YTick',[1e1,1e2,1e3,1e4,1e5])
set(gca,'XScale','log')
set(gca,'YScale','log')
view(0,90)
shading interp
grid off
axis square
box on
xlim([Omega(1),Omega(end)])
ylim([MM(1),MM(end)])
colormap(cmapmean)
caxis([0,1])
set(gca,'FontSize',FontSize,'FontName',FontName,'FontWeight',FontWeight,'LineWidth',LineWidth)
title('EMRE vs. 2MA')

subtightplot(2,5,7,[0.01 0.01],[0.01 0.01],[0.1 0])
set(gcf,'Renderer',Renderer)
contourf(XX,YY,squeeze(nanmedian(wAIC_M2MA3,2)));
xlim([X(1),X(end)])
ylim([MM(1),MM(end)])
set(gca,'XTick',xticks)
xlabel('volume \Omega','FontSize',FontSize,'FontName',FontName,'FontWeight',FontWeight)
set(gca,'YTick',[])
set(gca,'XScale','log')
set(gca,'YScale','log')
view(0,90)
shading interp
grid off
axis square
box on
xlim([Omega(1),Omega(end)])
ylim([MM(1),MM(end)])
colormap(cmapmean)
caxis([0,1])
set(gca,'FontSize',FontSize,'FontName',FontName,'FontWeight',FontWeight,'LineWidth',LineWidth)
title('IOS vs. 3MA')

%% BIC MA
fh_bic_ma = figure;
subtightplot(2,5,1,[0.01 0.01],[0.01 0.01],[0.1 0])
set(gcf,'Renderer',Renderer)
contourf(XX,YY,squeeze(nanmedian(wBIC_M1MA2,2)));
xlim([X(1),X(end)])
ylim([MM(1),MM(end)])
set(gca,'XTick',xticks)
xlabel('volume \Omega','FontSize',FontSize,'FontName',FontName,'FontWeight',FontWeight)
ylabel('#data samples','FontSize',FontSize,'FontName',FontName,'FontWeight',FontWeight)
set(gca,'YTick',[1e1,1e2,1e3,1e4,1e5])
set(gca,'XScale','log')
set(gca,'YScale','log')
view(0,90)
shading interp
grid off
axis square
box on
xlim([Omega(1),Omega(end)])
ylim([MM(1),MM(end)])
colormap(cmap)
caxis([0,1])
set(gca,'FontSize',FontSize,'FontName',FontName,'FontWeight',FontWeight,'LineWidth',LineWidth)
title({'trimerization','RRE vs. 2MA'})

subtightplot(2,5,2,[0.01 0.01],[0.01 0.01],[0.1 0])
set(gcf,'Renderer',Renderer)
contourf(XX,YY,squeeze(nanmedian(wBIC_M1MA3,2)));
xlim([X(1),X(end)])
ylim([MM(1),MM(end)])
set(gca,'XTick',xticks)
xlabel('volume \Omega','FontSize',FontSize,'FontName',FontName,'FontWeight',FontWeight)
set(gca,'YTick',[])
set(gca,'XScale','log')
set(gca,'YScale','log')
view(0,90)
shading interp
grid off
axis square
box on
xlim([Omega(1),Omega(end)])
ylim([MM(1),MM(end)])
colormap(cmapmean)
caxis([0,1])
set(gca,'FontSize',FontSize,'FontName',FontName,'FontWeight',FontWeight,'LineWidth',LineWidth)
title({'trimerization','LNA vs. 3MA'})

subtightplot(2,5,6,[0.01 0.01],[0.01 0.01],[0.1 0])
set(gcf,'Renderer',Renderer)
contourf(XX,YY,squeeze(nanmedian(wBIC_M2MA2,2)));
xlim([X(1),X(end)])
ylim([MM(1),MM(end)])
set(gca,'XTick',xticks)
xlabel('volume \Omega','FontSize',FontSize,'FontName',FontName,'FontWeight',FontWeight)
ylabel('#data samples','FontSize',FontSize,'FontName',FontName,'FontWeight',FontWeight)
set(gca,'YTick',[1e1,1e2,1e3,1e4,1e5])
set(gca,'XScale','log')
set(gca,'YScale','log')
view(0,90)
shading interp
grid off
axis square
box on
xlim([Omega(1),Omega(end)])
ylim([MM(1),MM(end)])
colormap(cmapmean)
caxis([0,1])
set(gca,'FontSize',FontSize,'FontName',FontName,'FontWeight',FontWeight,'LineWidth',LineWidth)
title('EMRE vs. 2MA')

subtightplot(2,5,7,[0.01 0.01],[0.01 0.01],[0.1 0])
set(gcf,'Renderer',Renderer)
contourf(XX,YY,squeeze(nanmedian(wBIC_M2MA3,2)));
xlim([X(1),X(end)])
ylim([MM(1),MM(end)])
set(gca,'XTick',xticks)
xlabel('volume \Omega','FontSize',FontSize,'FontName',FontName,'FontWeight',FontWeight)
set(gca,'YTick',[])
set(gca,'XScale','log')
set(gca,'YScale','log')
view(0,90)
shading interp
grid off
axis square
box on
xlim([Omega(1),Omega(end)])
ylim([MM(1),MM(end)])
colormap(cmapmean)
caxis([0,1])
set(gca,'FontSize',FontSize,'FontName',FontName,'FontWeight',FontWeight,'LineWidth',LineWidth)
title('IOS vs. 3MA')


%% 
%%  model_1
%% 

load('/Users/F.Froehlich/Documents/MATLAB/SSE/project/results/model_1/03-Mar-2015/compare_samples_volume/results.mat')

mind = 6;

theta_T = repmat(permute([repmat(log10(theta_true(1:(mind-1))),[1,33]);log10(Omega)],[3,4,2,1]),[25,100,1,1]);

AIC0_MEAN = arrayfun(@(x,y) nanmin([x,y]), -2*RRE_logL-2,-2*EMRE_logL);
AIC0_M1MEAN = arrayfun(@(x,y) nanmin([x,y]), -2*RRE_logL-2,-2*MA2_logL);
AIC0_M2MEAN = arrayfun(@(x,y) nanmin([x,y]), -2*EMRE_logL,-2*MA2_logL);
DAIC_RRE = exp(-(-2*RRE_logL-2 - AIC0_MEAN)/2);
DAIC_M1RRE = exp(-(-2*RRE_logL-2 - AIC0_M1MEAN)/2);
DAIC_EMRE = exp(-(-2*EMRE_logL - AIC0_MEAN)/2);
DAIC_M2EMRE = exp(-(-2*EMRE_logL - AIC0_M2MEAN)/2);
DAIC_M1MA2 = exp(-(-2*MA2_logL - AIC0_M1MEAN)/2);
DAIC_M2MA2 = exp(-(-2*MA2_logL - AIC0_M2MEAN)/2);
SAIC_MEAN = DAIC_RRE + DAIC_EMRE;
SAIC_M1MEAN = DAIC_M1RRE + DAIC_M1MA2;
SAIC_M2MEAN = DAIC_M2EMRE + DAIC_M2MA2;
wAIC_RRE = DAIC_RRE./SAIC_MEAN;
wAIC_EMRE = DAIC_EMRE./SAIC_MEAN;
wAIC_M1MA2 = DAIC_M1MA2./SAIC_M1MEAN;
wAIC_M2MA2 = DAIC_M2MA2./SAIC_M1MEAN;
AIC0_VAR = arrayfun(@(x,y) nanmin([x,y]), -2*LNA_logL,-2*IOS_logL);
AIC0_M1VAR = arrayfun(@(x,y) nanmin([x,y]), -2*LNA_logL,-2*MA3_logL);
AIC0_M2VAR = arrayfun(@(x,y) nanmin([x,y]), -2*IOS_logL,-2*MA3_logL);
DAIC_LNA = exp(-(-2*LNA_logL - AIC0_VAR)/2);
DAIC_M1LNA = exp(-(-2*LNA_logL - AIC0_M1VAR)/2);
DAIC_IOS = exp(-(-2*IOS_logL - AIC0_VAR)/2);
DAIC_M2IOS = exp(-(-2*IOS_logL - AIC0_M2VAR)/2);
DAIC_M1MA3 = exp(-(-2*MA3_logL - AIC0_M1VAR)/2);
DAIC_M2MA3 = exp(-(-2*MA3_logL - AIC0_M2VAR)/2);
SAIC_VAR = DAIC_LNA + DAIC_IOS;
SAIC_M1VAR = DAIC_LNA + DAIC_M1MA3;
SAIC_M2VAR = DAIC_IOS + DAIC_M1MA3;
wAIC_LNA = DAIC_LNA./SAIC_VAR;
wAIC_IOS = DAIC_IOS./SAIC_VAR;
wAIC_M1MA3 = DAIC_M1MA3./SAIC_VAR;
wAIC_M2MA3 = DAIC_M1MA3./SAIC_VAR;

BIC0_MEAN = arrayfun(@(x,y) nanmin([x,y]), -2*RRE_logL-90,-2*EMRE_logL);
BIC0_M1MEAN = arrayfun(@(x,y) nanmin([x,y]), -2*RRE_logL-90,-2*MA2_logL);
BIC0_M2MEAN = arrayfun(@(x,y) nanmin([x,y]), -2*EMRE_logL,-2*MA2_logL);
DBIC_RRE = exp(-(-2*RRE_logL-90 - BIC0_MEAN)/2);
DBIC_M1RRE = exp(-(-2*RRE_logL-90 - BIC0_M1MEAN)/2);
DBIC_EMRE = exp(-(-2*EMRE_logL - BIC0_MEAN)/2);
DBIC_M2EMRE = exp(-(-2*EMRE_logL - BIC0_M2MEAN)/2);
DBIC_M1MA2 = exp(-(-2*MA2_logL - BIC0_M1MEAN)/2);
DBIC_M2MA2 = exp(-(-2*MA2_logL - BIC0_M2MEAN)/2);
SBIC_MEAN = DBIC_RRE + DBIC_EMRE;
SBIC_M1MEAN = DBIC_M1RRE + DBIC_M1MA2;
SBIC_M2MEAN = DBIC_M2EMRE + DBIC_M2MA2;
wBIC_RRE = DBIC_RRE./SBIC_MEAN;
wBIC_EMRE = DBIC_EMRE./SBIC_MEAN;
wBIC_M1MA2 = DBIC_M1MA2./SBIC_M1MEAN;
wBIC_M2MA2 = DBIC_M2MA2./SBIC_M1MEAN;
BIC0_VAR = arrayfun(@(x,y) nanmin([x,y]), -2*LNA_logL,-2*IOS_logL);
BIC0_M1VAR = arrayfun(@(x,y) nanmin([x,y]), -2*LNA_logL,-2*MA3_logL);
BIC0_M2VAR = arrayfun(@(x,y) nanmin([x,y]), -2*IOS_logL,-2*MA3_logL);
DBIC_LNA = exp(-(-2*LNA_logL - BIC0_VAR)/2);
DBIC_M1LNA = exp(-(-2*LNA_logL - BIC0_M1VAR)/2);
DBIC_IOS = exp(-(-2*IOS_logL - BIC0_VAR)/2);
DBIC_M2IOS = exp(-(-2*IOS_logL - BIC0_M2VAR)/2);
DBIC_M1MA3 = exp(-(-2*MA3_logL - BIC0_M1VAR)/2);
DBIC_M2MA3 = exp(-(-2*MA3_logL - BIC0_M2VAR)/2);
SBIC_VAR = DBIC_LNA + DBIC_IOS;
SBIC_M1VAR = DBIC_LNA + DBIC_M1MA3;
SBIC_M2VAR = DBIC_IOS + DBIC_M1MA3;
wBIC_LNA = DBIC_LNA./SBIC_VAR;
wBIC_IOS = DBIC_IOS./SBIC_VAR;
wBIC_M1MA3 = DBIC_M1MA3./SBIC_VAR;
wBIC_M2MA3 = DBIC_M1MA3./SBIC_VAR;

SERR_RRE = permute(nanmean((RRE_par(:,:,:,1:(mind-1))-theta_T(:,:,:,1:(mind-1))).^2,2),[1,3,4,2]);
QSERR_MEAN = permute(nansum(nansum((RRE_par(:,:,:,1:(mind-1))-theta_T(:,:,:,1:(mind-1))).^2,4)>nansum((EMRE_par(:,:,:,1:(mind-1))-theta_T(:,:,:,1:(mind-1))).^2,4),2),[1,3,4,2])./permute(sum(~isnan(RRE_par(:,:,:,1)),2),[1,3,2]);
QSERR_VAR = permute(nansum(nansum((LNA_par(:,:,:,1:(mind-1))-theta_T(:,:,:,1:(mind-1))).^2,4)>nansum((IOS_par(:,:,:,1:(mind-1))-theta_T(:,:,:,1:(mind-1))).^2,4),2),[1,3,4,2])./permute(sum(~isnan(RRE_par(:,:,:,1)),2),[1,3,2]);
QSERR_M1MEAN = permute(nansum(nansum((RRE_par(:,:,:,1:(mind-1))-theta_T(:,:,:,1:(mind-1))).^2,4)>nansum((MA2_par(:,:,:,1:(mind-1))-theta_T(:,:,:,1:(mind-1))).^2,4),2),[1,3,4,2])./permute(sum(~isnan(RRE_par(:,:,:,1)),2),[1,3,2]);
QSERR_M1VAR = permute(nansum(nansum((LNA_par(:,:,:,1:(mind-1))-theta_T(:,:,:,1:(mind-1))).^2,4)>nansum((MA3_par(:,:,:,1:(mind-1))-theta_T(:,:,:,1:(mind-1))).^2,4),2),[1,3,4,2])./permute(sum(~isnan(RRE_par(:,:,:,1)),2),[1,3,2]);
QSERR_M2MEAN = permute(nansum(nansum((EMRE_par(:,:,:,1:(mind-1))-theta_T(:,:,:,1:(mind-1))).^2,4)>nansum((MA2_par(:,:,:,1:(mind-1))-theta_T(:,:,:,1:(mind-1))).^2,4),2),[1,3,4,2])./permute(sum(~isnan(RRE_par(:,:,:,1)),2),[1,3,2]);
QSERR_M2VAR = permute(nansum(nansum((IOS_par(:,:,:,1:(mind-1))-theta_T(:,:,:,1:(mind-1))).^2,4)>nansum((MA3_par(:,:,:,1:(mind-1))-theta_T(:,:,:,1:(mind-1))).^2,4),2),[1,3,4,2])./permute(sum(~isnan(RRE_par(:,:,:,1)),2),[1,3,2]);
LPSERR_RRE = permute(quantile(nansum((RRE_par(:,:,:,1:(mind-1))-theta_T(:,:,:,1:(mind-1))).^2,4),lperc,2),[1,3,4,2]);
UPSERR_RRE = permute(quantile(nansum((RRE_par(:,:,:,1:(mind-1))-theta_T(:,:,:,1:(mind-1))).^2,4),uperc,2),[1,3,4,2]);
SERR_EMRE = permute(nanmean((EMRE_par(:,:,:,1:(mind-1))-theta_T(:,:,:,1:(mind-1))).^2,2),[1,3,4,2]);
LPSERR_EMRE = permute(quantile(nansum((EMRE_par(:,:,:,1:(mind-1))-theta_T(:,:,:,1:(mind-1))).^2,4),lperc,2),[1,3,4,2]);
UPSERR_EMRE = permute(quantile(nansum((EMRE_par(:,:,:,1:(mind-1))-theta_T(:,:,:,1:(mind-1))).^2,4),uperc,2),[1,3,4,2]);
SERR_LNA = permute(nanmean((LNA_par(:,:,:,1:(mind-1))-theta_T(:,:,:,1:(mind-1))).^2,2),[1,3,4,2]);
LPSERR_LNA = permute(quantile(nansum((LNA_par(:,:,:,1:(mind-1))-theta_T(:,:,:,1:(mind-1))).^2,4),lperc,2),[1,3,4,2]);
UPSERR_LNA = permute(quantile(nansum((LNA_par(:,:,:,1:(mind-1))-theta_T(:,:,:,1:(mind-1))).^2,4),uperc,2),[1,3,4,2]);
SERR_IOS = permute(nanmean((IOS_par(:,:,:,1:(mind-1))-theta_T(:,:,:,1:(mind-1))).^2,2),[1,3,4,2]);
LPSERR_IOS = permute(quantile(nansum((IOS_par(:,:,:,1:(mind-1))-theta_T(:,:,:,1:(mind-1))).^2,4),lperc,2),[1,3,4,2]);
UPSERR_IOS = permute(quantile(nansum((IOS_par(:,:,:,1:(mind-1))-theta_T(:,:,:,1:(mind-1))).^2,4),uperc,2),[1,3,4,2]);
SERR_2MA = permute(nanmean((MA2_par(:,:,:,1:(mind-1))-theta_T(:,:,:,1:(mind-1))).^2,2),[1,3,4,2]);
LPSERR_2MA = permute(quantile(nansum((MA2_par(:,:,:,1:(mind-1))-theta_T(:,:,:,1:(mind-1))).^2,4),lperc,2),[1,3,4,2]);
UPSERR_2MA = permute(quantile(nansum((MA2_par(:,:,:,1:(mind-1))-theta_T(:,:,:,1:(mind-1))).^2,4),uperc,2),[1,3,4,2]);
SERR_3MA = permute(nanmean((MA3_par(:,:,:,1:(mind-1))-theta_T(:,:,:,1:(mind-1))).^2,2),[1,3,4,2]);
LPSERR_3MA = permute(quantile(nansum((MA3_par(:,:,:,1:(mind-1))-theta_T(:,:,:,1:(mind-1))).^2,4),lperc,2),[1,3,4,2]);
UPSERR_3MA = permute(quantile(nansum((MA3_par(:,:,:,1:(mind-1))-theta_T(:,:,:,1:(mind-1))).^2,4),uperc,2),[1,3,4,2]);


%% QUANT MA
figure(fh_quant_ma);
subtightplot(2,5,3,[0.01 0.01],[0.01 0.01],[0.1 0])
set(gcf,'Renderer',Renderer)
contourf(XX,YY,log10(nansum(SERR_RRE(:,:,1:(mind-1)),3))-log10(nansum(SERR_2MA(:,:,1:(mind-1)),3)),linspace(-5,5,2*nc-1));
xlim([X(1),X(end)])
ylim([MM(1),MM(end)])
set(gca,'XTick',xticks)
xlabel('volume \Omega','FontSize',FontSize,'FontName',FontName,'FontWeight',FontWeight)
set(gca,'YTickLabel',[])
set(gca,'XScale','log')
set(gca,'YScale','log')
view(0,90)
shading interp
grid off
axis square
box on
xlim([Omega(1),Omega(end)])
ylim([MM(1),MM(end)])
colormap(cmapmean)
caxis([-5,5])
set(gca,'FontSize',FontSize,'FontName',FontName,'FontWeight',FontWeight,'LineWidth',LineWidth)
title({'enzyme','RRE vs. 2MA'})

subtightplot(2,5,4,[0.01 0.01],[0.01 0.01],[0.1 0])
set(gcf,'Renderer',Renderer)
contourf(XX,YY,log10(nansum(SERR_LNA(:,:,1:(mind-1)),3))-log10(nansum(SERR_3MA(:,:,1:(mind-1)),3)),linspace(-5,5,2*nc-1));
xlim([X(1),X(end)])
ylim([MM(1),MM(end)])
set(gca,'XTick',xticks)
xlabel('volume \Omega','FontSize',FontSize,'FontName',FontName,'FontWeight',FontWeight)
set(gca,'YTickLabel',[])
set(gca,'XScale','log')
set(gca,'YScale','log')
view(0,90)
shading interp
grid off
axis square
box on
xlim([Omega(1),Omega(end)])
ylim([MM(1),MM(end)])
colormap(cmapmean)
caxis([-5,5])
set(gca,'FontSize',FontSize,'FontName',FontName,'FontWeight',FontWeight,'LineWidth',LineWidth)
title({'enzyme','LNA vs. 3MA'})

subtightplot(2,5,8,[0.01 0.01],[0.01 0.01],[0.1 0])
set(gcf,'Renderer',Renderer)
contourf(XX,YY,log10(nansum(SERR_EMRE(:,:,1:(mind-1)),3))-log10(nansum(SERR_2MA(:,:,1:(mind-1)),3)),linspace(-5,5,2*nc-1));
xlim([X(1),X(end)])
ylim([MM(1),MM(end)])
set(gca,'XTick',xticks)
xlabel('volume \Omega','FontSize',FontSize,'FontName',FontName,'FontWeight',FontWeight)
set(gca,'YTickLabel',[])
set(gca,'XScale','log')
set(gca,'YScale','log')
view(0,90)
shading interp
grid off
axis square
box on
xlim([Omega(1),Omega(end)])
ylim([MM(1),MM(end)])
colormap(cmapmean)
caxis([-5,5])
set(gca,'FontSize',FontSize,'FontName',FontName,'FontWeight',FontWeight,'LineWidth',LineWidth)
title('EMRE vs. 2MA')

subtightplot(2,5,9,[0.01 0.01],[0.01 0.01],[0.1 0])
set(gcf,'Renderer',Renderer)
contourf(XX,YY,log10(nansum(SERR_IOS(:,:,1:(mind-1)),3))-log10(nansum(SERR_3MA(:,:,1:(mind-1)),3)),linspace(-5,5,2*nc-1));
xlim([X(1),X(end)])
ylim([MM(1),MM(end)])
set(gca,'XTick',xticks)
xlabel('volume \Omega','FontSize',FontSize,'FontName',FontName,'FontWeight',FontWeight)
set(gca,'YTick',[])
set(gca,'XScale','log')
set(gca,'YScale','log')
view(0,90)
shading interp
grid off
axis square
box on
xlim([Omega(1),Omega(end)])
ylim([MM(1),MM(end)])
colormap(cmapmean)
caxis([-5,5])
set(gca,'FontSize',FontSize,'FontName',FontName,'FontWeight',FontWeight,'LineWidth',LineWidth)
title('IOS vs. 3MA')

axes('Position', [0.63 0.58 0.25 0.335], 'Visible', 'off');
cbar = colorbar('FontSize',FontSize,'FontName',FontName,'FontWeight',FontWeight,'LineWidth',LineWidth);
caxis([-5,5])
set(get(cbar,'ylabel'),'string','log_{10}(error^2_{SSE}/error^2_{MA})','FontSize',FontSize,'FontName',FontName,'FontWeight',FontWeight);

set(gcf, 'PaperUnits','centimeters','PaperSize',[56 39],'PaperPositionMode','auto','Position',[0 0 1250 640])

saveas(gcf,['./project/results/SERR_QUANT_MA']);
print('-dpng','-r300',['./project/results/SERR_QUANT_MA'])
print('-depsc','-r300',['./project/results/SERR_QUANT_MA'])

%% QUAL MA
figure(fh_qual_ma);
subtightplot(2,5,3,[0.01 0.01],[0.01 0.01],[0.1 0])
set(gcf,'Renderer',Renderer)
contourf(XX,YY,QSERR_M1MEAN);
xlim([X(1),X(end)])
ylim([MM(1),MM(end)])
set(gca,'XTick',xticks)
xlabel('volume \Omega','FontSize',FontSize,'FontName',FontName,'FontWeight',FontWeight)
set(gca,'YTickLabel',[])
set(gca,'XScale','log')
set(gca,'YScale','log')
view(0,90)
shading interp
grid off
axis square
box on
xlim([Omega(1),Omega(end)])
ylim([MM(1),MM(end)])
colormap(cmapmean)
caxis([0,1])
set(gca,'FontSize',FontSize,'FontName',FontName,'FontWeight',FontWeight,'LineWidth',LineWidth)
title({'enzyme','RRE vs. 2MA'})

subtightplot(2,5,4,[0.01 0.01],[0.01 0.01],[0.1 0])
set(gcf,'Renderer',Renderer)
contourf(XX,YY,QSERR_M1VAR);
xlim([X(1),X(end)])
ylim([MM(1),MM(end)])
set(gca,'XTick',xticks)
xlabel('volume \Omega','FontSize',FontSize,'FontName',FontName,'FontWeight',FontWeight)
set(gca,'YTickLabel',[])
set(gca,'XScale','log')
set(gca,'YScale','log')
view(0,90)
shading interp
grid off
axis square
box on
xlim([Omega(1),Omega(end)])
ylim([MM(1),MM(end)])
colormap(cmapmean)
caxis([0,1])
set(gca,'FontSize',FontSize,'FontName',FontName,'FontWeight',FontWeight,'LineWidth',LineWidth)
title({'enzyme','LNA vs. 3MA'})

subtightplot(2,5,8,[0.01 0.01],[0.01 0.01],[0.1 0])
set(gcf,'Renderer',Renderer)
contourf(XX,YY,QSERR_M2MEAN);
xlim([X(1),X(end)])
ylim([MM(1),MM(end)])
set(gca,'XTick',xticks)
xlabel('volume \Omega','FontSize',FontSize,'FontName',FontName,'FontWeight',FontWeight)
set(gca,'YTickLabel',[])
set(gca,'XScale','log')
set(gca,'YScale','log')
view(0,90)
shading interp
grid off
axis square
box on
xlim([Omega(1),Omega(end)])
ylim([MM(1),MM(end)])
colormap(cmapmean)
caxis([0,1])
set(gca,'FontSize',FontSize,'FontName',FontName,'FontWeight',FontWeight,'LineWidth',LineWidth)
title('EMRE vs. 2MA')

subtightplot(2,5,9,[0.01 0.01],[0.01 0.01],[0.1 0])
set(gcf,'Renderer',Renderer)
contourf(XX,YY,QSERR_M2VAR);
xlim([X(1),X(end)])
ylim([MM(1),MM(end)])
set(gca,'XTick',xticks)
xlabel('volume \Omega','FontSize',FontSize,'FontName',FontName,'FontWeight',FontWeight)
set(gca,'YTick',[])
set(gca,'XScale','log')
set(gca,'YScale','log')
view(0,90)
shading interp
grid off
axis square
box on
xlim([Omega(1),Omega(end)])
ylim([MM(1),MM(end)])
colormap(cmapmean)
caxis([0,1])
set(gca,'FontSize',FontSize,'FontName',FontName,'FontWeight',FontWeight,'LineWidth',LineWidth)
title('IOS vs. 3MA')

axes('Position', [0.63 0.58 0.25 0.335], 'Visible', 'off');
cbar = colorbar('FontSize',FontSize,'FontName',FontName,'FontWeight',FontWeight,'LineWidth',LineWidth);
caxis([0,1])
set(get(cbar,'ylabel'),'string','fraction error^2_{SSE}>error^2_{MA}','FontSize',FontSize,'FontName',FontName,'FontWeight',FontWeight);

set(gcf, 'PaperUnits','centimeters','PaperSize',[56 39],'PaperPositionMode','auto','Position',[0 0 1250 640])

saveas(gcf,['./project/results/SERR_QUAL_MA']);
print('-dpng','-r300',['./project/results/SERR_QUAL_MA'])
print('-depsc','-r300',['./project/results/SERR_QUAL_MA'])

%% AIC MA
figure(fh_aic_ma);
subtightplot(2,5,3,[0.01 0.01],[0.01 0.01],[0.1 0])
set(gcf,'Renderer',Renderer)
contourf(XX,YY,squeeze(nanmedian(wAIC_M1MA2,2)));
xlim([X(1),X(end)])
ylim([MM(1),MM(end)])
set(gca,'XTick',xticks)
xlabel('volume \Omega','FontSize',FontSize,'FontName',FontName,'FontWeight',FontWeight)
set(gca,'YTickLabel',[])
set(gca,'XScale','log')
set(gca,'YScale','log')
view(0,90)
shading interp
grid off
axis square
box on
xlim([Omega(1),Omega(end)])
ylim([MM(1),MM(end)])
colormap(cmapmean)
caxis([0,1])
set(gca,'FontSize',FontSize,'FontName',FontName,'FontWeight',FontWeight,'LineWidth',LineWidth)
title({'enzyme','RRE vs. 2MA'})

subtightplot(2,5,4,[0.01 0.01],[0.01 0.01],[0.1 0])
set(gcf,'Renderer',Renderer)
contourf(XX,YY,squeeze(nanmedian(wAIC_M1MA3,2)));
xlim([X(1),X(end)])
ylim([MM(1),MM(end)])
set(gca,'XTick',xticks)
xlabel('volume \Omega','FontSize',FontSize,'FontName',FontName,'FontWeight',FontWeight)
set(gca,'YTickLabel',[])
set(gca,'XScale','log')
set(gca,'YScale','log')
view(0,90)
shading interp
grid off
axis square
box on
xlim([Omega(1),Omega(end)])
ylim([MM(1),MM(end)])
colormap(cmapmean)
caxis([0,1])
set(gca,'FontSize',FontSize,'FontName',FontName,'FontWeight',FontWeight,'LineWidth',LineWidth)
title({'enzyme','LNA vs. 3MA'})

subtightplot(2,5,8,[0.01 0.01],[0.01 0.01],[0.1 0])
set(gcf,'Renderer',Renderer)
contourf(XX,YY,squeeze(nanmedian(wAIC_M2MA2,2)));
xlim([X(1),X(end)])
ylim([MM(1),MM(end)])
set(gca,'XTick',xticks)
xlabel('volume \Omega','FontSize',FontSize,'FontName',FontName,'FontWeight',FontWeight)
set(gca,'YTickLabel',[])
set(gca,'XScale','log')
set(gca,'YScale','log')
view(0,90)
shading interp
grid off
axis square
box on
xlim([Omega(1),Omega(end)])
ylim([MM(1),MM(end)])
colormap(cmapmean)
caxis([0,1])
set(gca,'FontSize',FontSize,'FontName',FontName,'FontWeight',FontWeight,'LineWidth',LineWidth)
title('EMRE vs. 2MA')

subtightplot(2,5,9,[0.01 0.01],[0.01 0.01],[0.1 0])
set(gcf,'Renderer',Renderer)
contourf(XX,YY,squeeze(nanmedian(wAIC_M2MA3,2)));
xlim([X(1),X(end)])
ylim([MM(1),MM(end)])
set(gca,'XTick',xticks)
xlabel('volume \Omega','FontSize',FontSize,'FontName',FontName,'FontWeight',FontWeight)
set(gca,'YTick',[])
set(gca,'XScale','log')
set(gca,'YScale','log')
view(0,90)
shading interp
grid off
axis square
box on
xlim([Omega(1),Omega(end)])
ylim([MM(1),MM(end)])
colormap(cmapmean)
caxis([0,1])
set(gca,'FontSize',FontSize,'FontName',FontName,'FontWeight',FontWeight,'LineWidth',LineWidth)
title('IOS vs. 3MA')

axes('Position', [0.63 0.58 0.25 0.335], 'Visible', 'off');
cbar = colorbar('FontSize',FontSize,'FontName',FontName,'FontWeight',FontWeight,'LineWidth',LineWidth);
caxis([0,1])
set(get(cbar,'ylabel'),'string','w_{AIC}(MA)','FontSize',FontSize,'FontName',FontName,'FontWeight',FontWeight);

set(gcf, 'PaperUnits','centimeters','PaperSize',[56 39],'PaperPositionMode','auto','Position',[0 0 1250 640])

saveas(gcf,['./project/results/SERR_AIC_MA']);
print('-dpng','-r300',['./project/results/SERR_AIC_MA'])
print('-depsc','-r300',['./project/results/SERR_AIC_MA'])


%% BIC MA
figure(fh_bic_ma);
subtightplot(2,5,3,[0.01 0.01],[0.01 0.01],[0.1 0])
set(gcf,'Renderer',Renderer)
contourf(XX,YY,squeeze(nanmedian(wBIC_M1MA2,2)));
xlim([X(1),X(end)])
ylim([MM(1),MM(end)])
set(gca,'XTick',xticks)
xlabel('volume \Omega','FontSize',FontSize,'FontName',FontName,'FontWeight',FontWeight)
set(gca,'YTickLabel',[])
set(gca,'XScale','log')
set(gca,'YScale','log')
view(0,90)
shading interp
grid off
axis square
box on
xlim([Omega(1),Omega(end)])
ylim([MM(1),MM(end)])
colormap(cmapmean)
caxis([0,1])
set(gca,'FontSize',FontSize,'FontName',FontName,'FontWeight',FontWeight,'LineWidth',LineWidth)
title({'enzyme','RRE vs. 2MA'})

subtightplot(2,5,4,[0.01 0.01],[0.01 0.01],[0.1 0])
set(gcf,'Renderer',Renderer)
contourf(XX,YY,squeeze(nanmedian(wBIC_M1MA3,2)));
xlim([X(1),X(end)])
ylim([MM(1),MM(end)])
set(gca,'XTick',xticks)
xlabel('volume \Omega','FontSize',FontSize,'FontName',FontName,'FontWeight',FontWeight)
set(gca,'YTickLabel',[])
set(gca,'XScale','log')
set(gca,'YScale','log')
view(0,90)
shading interp
grid off
axis square
box on
xlim([Omega(1),Omega(end)])
ylim([MM(1),MM(end)])
colormap(cmapmean)
caxis([0,1])
set(gca,'FontSize',FontSize,'FontName',FontName,'FontWeight',FontWeight,'LineWidth',LineWidth)
title({'enzyme','LNA vs. 3MA'})

subtightplot(2,5,8,[0.01 0.01],[0.01 0.01],[0.1 0])
set(gcf,'Renderer',Renderer)
contourf(XX,YY,squeeze(nanmedian(wBIC_M2MA2,2)));
xlim([X(1),X(end)])
ylim([MM(1),MM(end)])
set(gca,'XTick',xticks)
xlabel('volume \Omega','FontSize',FontSize,'FontName',FontName,'FontWeight',FontWeight)
set(gca,'YTickLabel',[])
set(gca,'XScale','log')
set(gca,'YScale','log')
view(0,90)
shading interp
grid off
axis square
box on
xlim([Omega(1),Omega(end)])
ylim([MM(1),MM(end)])
colormap(cmapmean)
caxis([0,1])
set(gca,'FontSize',FontSize,'FontName',FontName,'FontWeight',FontWeight,'LineWidth',LineWidth)
title('EMRE vs. 2MA')

subtightplot(2,5,9,[0.01 0.01],[0.01 0.01],[0.1 0])
set(gcf,'Renderer',Renderer)
contourf(XX,YY,squeeze(nanmedian(wBIC_M2MA3,2)));
xlim([X(1),X(end)])
ylim([MM(1),MM(end)])
set(gca,'XTick',xticks)
xlabel('volume \Omega','FontSize',FontSize,'FontName',FontName,'FontWeight',FontWeight)
set(gca,'YTick',[])
set(gca,'XScale','log')
set(gca,'YScale','log')
view(0,90)
shading interp
grid off
axis square
box on
xlim([Omega(1),Omega(end)])
ylim([MM(1),MM(end)])
colormap(cmapmean)
caxis([0,1])
set(gca,'FontSize',FontSize,'FontName',FontName,'FontWeight',FontWeight,'LineWidth',LineWidth)
title('IOS vs. 3MA')

axes('Position', [0.63 0.58 0.25 0.335], 'Visible', 'off');
cbar = colorbar('FontSize',FontSize,'FontName',FontName,'FontWeight',FontWeight,'LineWidth',LineWidth);
caxis([0,1])
set(get(cbar,'ylabel'),'string','w_{BIC}(MA)','FontSize',FontSize,'FontName',FontName,'FontWeight',FontWeight);

set(gcf, 'PaperUnits','centimeters','PaperSize',[56 39],'PaperPositionMode','auto','Position',[0 0 1250 640])

saveas(gcf,['./project/results/SERR_BIC_MA']);
print('-dpng','-r300',['./project/results/SERR_BIC_MA'])
print('-depsc','-r300',['./project/results/SERR_BIC_MA'])
