# Supplementary material for: Inference for Stochastic Chemical Kinetics Using Moment Equations and System Size Expansion
Source: PLoS Comput Biol. 2016 Jul 22;12(7):e1005030. doi: 10.1371/journal.pcbi.1005030 (PMC4957800; doi:10.1371/journal.pcbi.1005030)
Supplement: S1 Code — This zip-file contains the MATLAB code for the simulation and application example presented in the paper. We provide implementations of all models, parameter estimation and uncertainty analysis to allow everybody to reproduce the results. (ZIP) [file pcbi.1005030.s002.zip › S1code/comp_fd_sd.m]

load('/Users/F.Froehlich/Documents/MATLAB/SSE/project/results/model_trimerization/SSADATA_logt_M_100000_SD/17-Apr-2015/results_r=1.mat')

logPost_RRE_SD = parameters_volume_RRE.MS.logPost;
t_RRE_SD = parameters_volume_RRE.MS.t_cpu;
logPost_EMRE_SD = parameters_volume_EMRE.MS.logPost;
t_EMRE_SD = parameters_volume_EMRE.MS.t_cpu;
logPost_LNA_SD = parameters_volume_LNA.MS.logPost;
t_LNA_SD = parameters_volume_LNA.MS.t_cpu;
logPost_IOS_SD = parameters_volume_IOS.MS.logPost;
t_IOS_SD = parameters_volume_IOS.MS.t_cpu;
logPost_2MA_SD = parameters_volume_MA2.MS.logPost;
t_2MA_SD = parameters_volume_MA2.MS.t_cpu;
logPost_3MA_SD = parameters_volume_MA3.MS.logPost;
t_3MA_SD = parameters_volume_MA3.MS.t_cpu;

load('/Users/F.Froehlich/Documents/MATLAB/SSE/project/results/model_trimerization_FD/SSADATA_logt_M_100000_SD/17-Apr-2015/results_r=1.mat')

logPost_RRE_FD = parameters_volume_RRE.MS.logPost;
t_RRE_FD = parameters_volume_RRE.MS.t_cpu;
logPost_EMRE_FD = parameters_volume_EMRE.MS.logPost;
t_EMRE_FD = parameters_volume_EMRE.MS.t_cpu;
logPost_LNA_FD = parameters_volume_LNA.MS.logPost;
t_LNA_FD = parameters_volume_LNA.MS.t_cpu;
logPost_IOS_FD = parameters_volume_IOS.MS.logPost;
t_IOS_FD = parameters_volume_IOS.MS.t_cpu;
logPost_2MA_FD = parameters_volume_MA2.MS.logPost;
t_2MA_FD = parameters_volume_MA2.MS.t_cpu;
logPost_3MA_FD = parameters_volume_MA3.MS.logPost;
t_3MA_FD = parameters_volume_MA3.MS.t_cpu;


cEMRE =[176/255,204/255,133/255];
cRRE = [105/255,143/255,204/255];
c2MA = [204/255,117/255,153/255];
cIOS = [134/255,153/255,101/255];
cLNA = [82/255,111/255,153/255];
c3MA = [153/255,89/255,118/255];

figure
subplot(2,2,1)
hold on
plot(log10(-logPost_RRE_FD),'o-','color',cRRE)
plot(log10(-logPost_EMRE_FD),'o-','color',cEMRE)
plot(log10(-logPost_2MA_FD),'o-','color',c2MA)

plot(log10(-logPost_RRE_SD),'*-','color',cRRE)
plot(log10(-logPost_EMRE_SD),'*-','color',cEMRE)
plot(log10(-logPost_2MA_SD),'*-','color',c2MA)

% legend('RRE FD','EMRE FD','2MA FD','RRE S','EMRE S','2MA S')

box on
xlabel('starts')
ylabel('log_{10}(obj. fun. val)')
set(gca,'LineWidth',2)
set(gca,'FontSize',20)
xlim([1,50])

subplot(2,2,3)
hold on
plot(log10(-logPost_LNA_FD),'o-','color',cLNA)
plot(log10(-logPost_IOS_FD),'o-','color',cIOS)
plot(log10(-logPost_3MA_FD),'o-','color',c3MA)

plot(log10(-logPost_LNA_SD),'*-','color',cLNA)
plot(log10(-logPost_IOS_SD),'*-','color',cIOS)
plot(log10(-logPost_3MA_SD),'*-','color',c3MA)

% legend('LNA FD','IOS FD','3MA FD','LNA S','IOS S','3MA S')

box on
xlabel('starts')
ylabel('log_{10}(obj. fun. val)')
set(gca,'LineWidth',2)
set(gca,'FontSize',20)
xlim([1,50])

subplot(2,2,2)
hold on
%h = {log10([t_RRE_FD,t_RRE_SD]),log10([t_EMRE_FD,t_EMRE_SD]),log10([t_2MA_FD,t_2MA_SD])};
%aboxplot(h,'labels',{'FD','Sens'},'colormap',[cRRE;cEMRE;c2MA])
methods = {'RRE','EMRE','2MA'};

for j = 1:length(methods)
    eval(['lb_FD = quantile(log10(t_' methods{j} '_FD(~isnan(t_' methods{j} '_FD))),0.05);'])
    eval(['m_FD = mean(log10(t_' methods{j} '_FD(~isnan(t_' methods{j} '_FD))));'])
    eval(['ub_FD = quantile(log10(t_' methods{j} '_FD(~isnan(t_' methods{j} '_FD))),0.95);'])
    eval(['lb_SD = quantile(log10(t_' methods{j} '_SD(~isnan(t_' methods{j} '_SD))),0.05);'])
    eval(['m_SD = mean(log10(t_' methods{j} '_SD(~isnan(t_' methods{j} '_SD))));'])
    eval(['ub_SD = quantile(log10(t_' methods{j} '_SD(~isnan(t_' methods{j} '_SD))),0.95);'])
    eval(['plot([lb_SD,ub_SD],[m_FD,m_FD],''+-'',''color'',c' methods{j} ',''LineWidth'',2);'])
end
% legend('RRE','EMRE','2MA')
for j = 1:length(methods)
    eval(['lb_FD = quantile(log10(t_' methods{j} '_FD(~isnan(t_' methods{j} '_FD))),0.05);'])
    eval(['m_FD = mean(log10(t_' methods{j} '_FD(~isnan(t_' methods{j} '_FD))));'])
    eval(['ub_FD = quantile(log10(t_' methods{j} '_FD(~isnan(t_' methods{j} '_FD))),0.95);'])
    eval(['lb_SD = quantile(log10(t_' methods{j} '_SD(~isnan(t_' methods{j} '_SD))),0.05);'])
    eval(['m_SD = mean(log10(t_' methods{j} '_SD(~isnan(t_' methods{j} '_SD))));'])
    eval(['ub_SD = quantile(log10(t_' methods{j} '_SD(~isnan(t_' methods{j} '_SD))),0.95);'])
    eval(['plot([m_SD,m_SD],[lb_FD,ub_FD],''+-'',''color'',c' methods{j} ',''LineWidth'',2);'])
end
axis square
set(gca,'LineWidth',2)
set(gca,'FontSize',20)
box on

lim = [-1.5,2.5];

xlim(lim)
ylim(lim)
plot(lim,lim,'k:','LineWidth',2)
ylabel('log_{10}(opt. time FD [s])')
xlabel('log_{10}(opt. time FSE [s])')


subplot(2,2,4)
%h = {log10([t_LNA_FD,t_LNA_SD]),log10([t_IOS_FD,t_IOS_SD]),log10([t_3MA_FD,t_3MA_SD])};
%aboxplot(h,'labels',{'FD','Sens'},'colormap',[cLNA;cIOS;c3MA])
hold on
methods = {'LNA','IOS','3MA'};

for j = 1:length(methods)
    eval(['lb_FD = quantile(log10(t_' methods{j} '_FD(~isnan(t_' methods{j} '_FD))),0.05);'])
    eval(['m_FD = mean(log10(t_' methods{j} '_FD(~isnan(t_' methods{j} '_FD))));'])
    eval(['ub_FD = quantile(log10(t_' methods{j} '_FD(~isnan(t_' methods{j} '_FD))),0.95);'])
    eval(['lb_SD = quantile(log10(t_' methods{j} '_SD(~isnan(t_' methods{j} '_SD))),0.05);'])
    eval(['m_SD = mean(log10(t_' methods{j} '_SD(~isnan(t_' methods{j} '_SD))));'])
    eval(['ub_SD = quantile(log10(t_' methods{j} '_SD(~isnan(t_' methods{j} '_SD))),0.95);'])
    eval(['plot([lb_SD,ub_SD],[m_FD,m_FD],''+-'',''color'',c' methods{j} ',''LineWidth'',2);'])
end
% legend('LNA','IOS','3MA')
for j = 1:length(methods)
    eval(['lb_FD = quantile(log10(t_' methods{j} '_FD(~isnan(t_' methods{j} '_FD))),0.05);'])
    eval(['m_FD = mean(log10(t_' methods{j} '_FD(~isnan(t_' methods{j} '_FD))));'])
    eval(['ub_FD = quantile(log10(t_' methods{j} '_FD(~isnan(t_' methods{j} '_FD))),0.95);'])
    eval(['lb_SD = quantile(log10(t_' methods{j} '_SD(~isnan(t_' methods{j} '_SD))),0.05);'])
    eval(['m_SD = mean(log10(t_' methods{j} '_SD(~isnan(t_' methods{j} '_SD))));'])
    eval(['ub_SD = quantile(log10(t_' methods{j} '_SD(~isnan(t_' methods{j} '_SD))),0.95);'])
    eval(['plot([m_SD,m_SD],[lb_FD,ub_FD],''+-'',''color'',c' methods{j} ',''LineWidth'',2);'])
end

axis square
set(gca,'LineWidth',2)
set(gca,'FontSize',20)
box on

lim = [-1.5,2.5];

xlim(lim)
ylim(lim)
plot(lim,lim,'k:','LineWidth',2)
ylabel('log_{10}(opt. time FD [s])')
xlabel('log_{10}(opt. time FSE [s])')
