# Supplementary material for: Inference for Stochastic Chemical Kinetics Using Moment Equations and System Size Expansion
Source: PLoS Comput Biol. 2016 Jul 22;12(7):e1005030. doi: 10.1371/journal.pcbi.1005030 (PMC4957800; doi:10.1371/journal.pcbi.1005030)
Supplement: S1 Code — This zip-file contains the MATLAB code for the simulation and application example presented in the paper. We provide implementations of all models, parameter estimation and uncertainty analysis to allow everybody to reproduce the results. (ZIP) [file pcbi.1005030.s002.zip › S1code/comp_fd_sd_JakStat.m]

load('/Users/F.Froehlich/Documents/MATLAB/SSE/project/results/JakStat/results_all.mat')

logPost_RRE_SD = parameters_RRE_all.MS.logPost;
t_RRE_SD = parameters_RRE_all.MS.t_cpu;
logPost_EMRE_SD = parameters_EMRE_all.MS.logPost;
t_EMRE_SD = parameters_EMRE_all.MS.t_cpu;
logPost_2MA_SD = parameters_MA2_all.MS.logPost;
t_2MA_SD = parameters_MA2_all.MS.t_cpu;

load('/Users/F.Froehlich/Documents/MATLAB/SSE/project/results/JakStat_FD/results_all_FD.mat')

logPost_RRE_FD = parameters_RRE_all.MS.logPost;
t_RRE_FD = parameters_RRE_all.MS.t_cpu;
logPost_EMRE_FD = parameters_EMRE_all.MS.logPost;
t_EMRE_FD = parameters_EMRE_all.MS.t_cpu;
logPost_2MA_FD = parameters_MA2_all.MS.logPost;
t_2MA_FD = parameters_MA2_all.MS.t_cpu;


cEMRE =[176/255,204/255,133/255];
cRRE = [105/255,143/255,204/255];
c2MA = [204/255,117/255,153/255];
cIOS = [134/255,153/255,101/255];
cLNA = [82/255,111/255,153/255];
c3MA = [153/255,89/255,118/255];

figure
subplot(1,3,1)
% hold on
% plot(-sign(logPost_RRE_FD).*log10(abs(logPost_RRE_FD)),'o-','color',cRRE)
% plot(-sign(logPost_EMRE_FD).*log10(abs(logPost_EMRE_FD)),'o-','color',cEMRE)
% plot(-sign(logPost_2MA_FD).*log10(abs(logPost_2MA_FD)),'o-','color',c2MA)
% 
% hold on
% plot(-sign(logPost_RRE_SD).*log10(abs(logPost_RRE_SD)),'*-','color',cRRE)
% plot(-sign(logPost_EMRE_SD).*log10(abs(logPost_EMRE_SD)),'*-','color',cEMRE)
% plot(-sign(logPost_2MA_SD).*log10(abs(logPost_2MA_SD)),'*-','color',c2MA)
hold on
plot(-abs(logPost_RRE_FD),'o-','color',cRRE)
plot(-abs(logPost_EMRE_FD),'o-','color',cEMRE)
plot(-abs(logPost_2MA_FD),'o-','color',c2MA)

hold on
plot(-abs(logPost_RRE_SD),'*-','color',cRRE)
plot(-abs(logPost_EMRE_SD),'*-','color',cEMRE)
plot(-abs(logPost_2MA_SD),'*-','color',c2MA)


% legend('RRE FD','EMRE FD','2MA FD','RRE S','EMRE S','2MA S')

box on
xlabel('starts')
ylabel('$$-J(\hat{\theta)})$$','Interpreter','Latex')
set(gca,'LineWidth',2)
set(gca,'FontSize',20)
xlim([1,101])
ylim([-80,-60])

% legend('LNA FD','IOS FD','3MA FD','LNA S','IOS S','3MA S')

subplot(1,3,2)
hold on
%h = {log10([t_RRE_FD,t_RRE_SD]),log10([t_EMRE_FD,t_EMRE_SD]),log10([t_2MA_FD,t_2MA_SD])};
%aboxplot(h,'labels',{'FD','Sens'},'colormap',[cRRE;cEMRE;c2MA])
methods = {'RRE','EMRE','2MA'};

for j = 1:length(methods)
    eval(['lb_FD = quantile(log10(t_' methods{j} '_FD(~isnan(t_' methods{j} '_FD))),0.05);'])
    eval(['m_FD = median(log10(t_' methods{j} '_FD(~isnan(t_' methods{j} '_FD))));'])
    eval(['ub_FD = quantile(log10(t_' methods{j} '_FD(~isnan(t_' methods{j} '_FD))),0.95);'])
    eval(['lb_SD = quantile(log10(t_' methods{j} '_SD(~isnan(t_' methods{j} '_SD))),0.05);'])
    eval(['m_SD = median(log10(t_' methods{j} '_SD(~isnan(t_' methods{j} '_SD))));'])
    eval(['ub_SD = quantile(log10(t_' methods{j} '_SD(~isnan(t_' methods{j} '_SD))),0.95);'])
    eval(['plot([lb_SD,ub_SD],[m_FD,m_FD],''+-'',''color'',c' methods{j} ',''LineWidth'',2);'])
end
% legend('RRE','EMRE','2MA')
for j = 1:length(methods)
    eval(['lb_FD = quantile(log10(t_' methods{j} '_FD(~isnan(t_' methods{j} '_FD))),0.05);'])
    eval(['m_FD = median(log10(t_' methods{j} '_FD(~isnan(t_' methods{j} '_FD))));'])
    eval(['ub_FD = quantile(log10(t_' methods{j} '_FD(~isnan(t_' methods{j} '_FD))),0.95);'])
    eval(['lb_SD = quantile(log10(t_' methods{j} '_SD(~isnan(t_' methods{j} '_SD))),0.05);'])
    eval(['m_SD = median(log10(t_' methods{j} '_SD(~isnan(t_' methods{j} '_SD))));'])
    eval(['ub_SD = quantile(log10(t_' methods{j} '_SD(~isnan(t_' methods{j} '_SD))),0.95);'])
    eval(['plot([m_SD,m_SD],[lb_FD,ub_FD],''+-'',''color'',c' methods{j} ',''LineWidth'',2);'])
end
axis square
set(gca,'LineWidth',2)
set(gca,'FontSize',20)
box on

lim = [0.5,5.5];

xlim(lim)
ylim(lim)
plot(lim,lim,'k:','LineWidth',2)
ylabel('log_{10}(opt. time FD [s])')
xlabel('log_{10}(opt. time FSE [s])')


conv = [sum(~isnan(logPost_RRE_FD)),sum(~isnan(logPost_EMRE_FD)),sum(~isnan(logPost_2MA_FD));
    sum(~isnan(logPost_RRE_FD)),sum(~isnan(logPost_EMRE_FD)),sum(~isnan(logPost_2MA_FD))];


subplot(1,3,3)
bar(conv',.75,'grouped');
ylim([0,1000])
legend('SE','FD');
legend boxoff
set(gca,'LineWidth',2)
set(gca,'FontSize',20)
set(gca,'XTickLabel',{'RRE','EMRE','2MA'})
ylabel('successfull starts')


set(gcf, 'PaperUnits','centimeters','PaperSize',[56 39],'PaperPositionMode','auto','Position',[100 300 1200 300])
saveas(gcf,['./project/results/JakStat/comp_fs_sd']);
print('-dpng','-r300',['./project/results/JakStat/comp_fs_sd'])
print('-depsc','-r300',['./project/results/JakStat/comp_fs_sd'])
