# Supplementary material for: Inference for Stochastic Chemical Kinetics Using Moment Equations and System Size Expansion
Source: PLoS Comput Biol. 2016 Jul 22;12(7):e1005030. doi: 10.1371/journal.pcbi.1005030 (PMC4957800; doi:10.1371/journal.pcbi.1005030)
Supplement: S1 Code — This zip-file contains the MATLAB code for the simulation and application example presented in the paper. We provide implementations of all models, parameter estimation and uncertainty analysis to allow everybody to reproduce the results. (ZIP) [file pcbi.1005030.s002.zip › S1code/compare_samples_volume.m]

clear
close all hidden

% model = 'model_1';
model = 'model_trimerization';

dataext = '';

switch(model)
    case 'model_1'
        MM = round(logspace(2,5,25));
        X = MM;
        date = '03-Mar-2015';
        Y = round(logspace(0,5,33));
        xticks = [1e0,1e1,1e2,1e3];
        map = [2,5,1,6,3,7,8];
    case 'model_trimerization'
        MM = round(logspace(2,5,25));
        X = MM;
        date = '03-Mar-2015';
        Y = round(logspace(0,5,33));
%         Y = Y(1:11);
        xticks = [1e0,1e1,1e2,1e3];
        map = [1,2,3,5,6,7];
       
end

if(~exist(['./project/results/' model '/' date '/compare_samples_volume'],'dir'))
    mkdir(['./project/results/' model '/' date '/compare_samples_volume'])
end


momentflag = 1;

cmap = [0 0.360784322023392 0.996078431606293;0.00222222227603197 0.362204790115356 0.99608713388443;0.00444444455206394 0.363625288009644 0.996095836162567;0.00666666682809591 0.365045756101608 0.996104598045349;0.00888888910412788 0.366466253995895 0.996113300323486;0.0111111113801599 0.36788672208786 0.996122002601624;0.0133333336561918 0.369307190179825 0.996130704879761;0.0155555559322238 0.370727688074112 0.996139407157898;0.0177777782082558 0.372148156166077 0.99614816904068;0.0199999995529652 0.373568624258041 0.996156871318817;0.0222222227603197 0.374989122152328 0.996165573596954;0.0244444441050291 0.376409590244293 0.996174275875092;0.0266666673123837 0.37783008813858 0.996182978153229;0.028888888657093 0.379250556230545 0.996191740036011;0.0311111118644476 0.38067102432251 0.996200442314148;0.0333333350718021 0.382091522216797 0.996209144592285;0.0355555564165115 0.383511990308762 0.996217846870422;0.0377777777612209 0.384932458400726 0.996226608753204;0.0399999991059303 0.386352956295013 0.996235311031342;0.0422222204506397 0.387773424386978 0.996244013309479;0.0444444455206394 0.389193922281265 0.996252715587616;0.0466666668653488 0.39061439037323 0.996261417865753;0.0488888882100582 0.392034858465195 0.996270179748535;0.0511111095547676 0.393455356359482 0.996278882026672;0.0533333346247673 0.394875824451447 0.99628758430481;0.0555555559694767 0.396296292543411 0.996296286582947;0.0577777773141861 0.397716790437698 0.996304988861084;0.0599999986588955 0.399137258529663 0.996313750743866;0.0622222237288952 0.40055775642395 0.996322453022003;0.0644444450736046 0.401978224515915 0.99633115530014;0.0666666701436043 0.40339869260788 0.996339857578278;0.0688888877630234 0.404819190502167 0.996348559856415;0.0711111128330231 0.406239658594131 0.996357321739197;0.0733333304524422 0.407660126686096 0.996366024017334;0.0755555555224419 0.409080624580383 0.996374726295471;0.0777777805924416 0.410501092672348 0.996383428573608;0.0799999982118607 0.411921590566635 0.996392130851746;0.0822222232818604 0.4133420586586 0.996400892734528;0.0844444409012794 0.414762526750565 0.996409595012665;0.0866666659712791 0.416183024644852 0.996418297290802;0.0888888910412788 0.417603492736816 0.996426999568939;0.0911111086606979 0.419023960828781 0.996435701847076;0.0933333337306976 0.420444458723068 0.996444463729858;0.0955555588006973 0.421864926815033 0.996453166007996;0.0977777764201164 0.42328542470932 0.996461868286133;0.100000001490116 0.424705892801285 0.99647057056427;0.102222219109535 0.42612636089325 0.996479332447052;0.104444444179535 0.427546858787537 0.996488034725189;0.106666669249535 0.428967326879501 0.996496737003326;0.108888886868954 0.430387794971466 0.996505439281464;0.111111111938953 0.431808292865753 0.996514141559601;0.113333337008953 0.433228760957718 0.996522903442383;0.115555554628372 0.434649258852005 0.99653160572052;0.117777779698372 0.43606972694397 0.996540307998657;0.119999997317791 0.437490195035934 0.996549010276794;0.122222222387791 0.438910692930222 0.996557712554932;0.12444444745779 0.440331161022186 0.996566474437714;0.126666665077209 0.441751629114151 0.996575176715851;0.128888890147209 0.443172127008438 0.996583878993988;0.131111115217209 0.444592595100403 0.996592581272125;0.133333340287209 0.44601309299469 0.996601283550262;0.135555550456047 0.447433561086655 0.996610045433044;0.137777775526047 0.448854029178619 0.996618747711182;0.140000000596046 0.450274527072906 0.996627449989319;0.142222225666046 0.451694995164871 0.996636152267456;0.144444450736046 0.453115463256836 0.996644854545593;0.146666660904884 0.454535961151123 0.996653616428375;0.148888885974884 0.455956429243088 0.996662318706512;0.151111111044884 0.457376927137375 0.99667102098465;0.153333336114883 0.45879739522934 0.996679723262787;0.155555561184883 0.460217863321304 0.996688425540924;0.157777771353722 0.461638361215591 0.996697187423706;0.159999996423721 0.463058829307556 0.996705889701843;0.162222221493721 0.464479297399521 0.99671459197998;0.164444446563721 0.465899795293808 0.996723294258118;0.16666667163372 0.467320263385773 0.996731996536255;0.168888881802559 0.46874076128006 0.996740758419037;0.171111106872559 0.470161229372025 0.996749460697174;0.173333331942558 0.471581697463989 0.996758162975311;0.175555557012558 0.473002195358276 0.996766865253448;0.177777782082558 0.474422663450241 0.99677562713623;0.180000007152557 0.475843131542206 0.996784329414368;0.182222217321396 0.477263629436493 0.996793031692505;0.184444442391396 0.478684097528458 0.996801733970642;0.186666667461395 0.480104595422745 0.996810436248779;0.188888892531395 0.481525063514709 0.996819198131561;0.191111117601395 0.482945531606674 0.996827900409698;0.193333327770233 0.484366029500961 0.996836602687836;0.195555552840233 0.485786497592926 0.996845304965973;0.197777777910233 0.487206965684891 0.99685400724411;0.200000002980232 0.488627463579178 0.996862769126892;0.202222228050232 0.490047931671143 0.996871471405029;0.20444443821907 0.49146842956543 0.996880173683167;0.20666666328907 0.492888897657394 0.996888875961304;0.20888888835907 0.494309365749359 0.996897578239441;0.21111111342907 0.495729863643646 0.996906340122223;0.213333338499069 0.497150331735611 0.99691504240036;0.215555548667908 0.498570799827576 0.996923744678497;0.217777773737907 0.499991297721863 0.996932446956635;0.219999998807907 0.50141179561615 0.996941149234772;0.222222223877907 0.502832233905792 0.996949911117554;0.224444448947906 0.504252731800079 0.996958613395691;0.226666674017906 0.505673229694366 0.996967315673828;0.228888884186745 0.507093667984009 0.996976017951965;0.231111109256744 0.508514165878296 0.996984720230103;0.233333334326744 0.509934663772583 0.996993482112885;0.235555559396744 0.511355102062225 0.997002184391022;0.237777784466743 0.512775599956512 0.997010886669159;0.239999994635582 0.5141960978508 0.997019588947296;0.242222219705582 0.515616536140442 0.997028350830078;0.244444444775581 0.517037034034729 0.997037053108215;0.246666669845581 0.518457531929016 0.997045755386353;0.248888894915581 0.519878029823303 0.99705445766449;0.25111111998558 0.521298468112946 0.997063159942627;0.253333330154419 0.522718966007233 0.997071921825409;0.25555557012558 0.52413946390152 0.997080624103546;0.257777780294418 0.525559902191162 0.997089326381683;0.259999990463257 0.526980400085449 0.997098028659821;0.262222230434418 0.528400897979736 0.997106730937958;0.264444440603256 0.529821336269379 0.99711549282074;0.266666680574417 0.531241834163666 0.997124195098877;0.268888890743256 0.532662332057953 0.997132897377014;0.271111100912094 0.534082770347595 0.997141599655151;0.273333340883255 0.535503268241882 0.997150301933289;0.275555551052094 0.536923766136169 0.997159063816071;0.277777791023254 0.538344204425812 0.997167766094208;0.280000001192093 0.539764702320099 0.997176468372345;0.282222211360931 0.541185200214386 0.997185170650482;0.284444451332092 0.542605698108673 0.997193872928619;0.286666661500931 0.544026136398315 0.997202634811401;0.288888901472092 0.545446634292603 0.997211337089539;0.29111111164093 0.54686713218689 0.997220039367676;0.293333321809769 0.548287570476532 0.997228741645813;0.29555556178093 0.549708068370819 0.99723744392395;0.297777771949768 0.551128566265106 0.997246205806732;0.300000011920929 0.552549004554749 0.997254908084869;0.302222222089767 0.553969502449036 0.997263610363007;0.304444432258606 0.555390000343323 0.997272312641144;0.306666672229767 0.556810438632965 0.997281074523926;0.308888882398605 0.558230936527252 0.997289776802063;0.311111122369766 0.559651434421539 0.9972984790802;0.313333332538605 0.561071872711182 0.997307181358337;0.315555542707443 0.562492370605469 0.997315883636475;0.317777782678604 0.563912868499756 0.997324645519257;0.319999992847443 0.565333366394043 0.997333347797394;0.322222232818604 0.566753804683685 0.997342050075531;0.324444442987442 0.568174302577972 0.997350752353668;0.326666653156281 0.56959480047226 0.997359454631805;0.328888893127441 0.571015238761902 0.997368216514587;0.33111110329628 0.572435736656189 0.997376918792725;0.333333343267441 0.573856234550476 0.997385621070862;0.335555553436279 0.575276672840118 0.997394323348999;0.337777763605118 0.576697170734406 0.997403025627136;0.340000003576279 0.578117668628693 0.997411787509918;0.342222213745117 0.579538106918335 0.997420489788055;0.344444453716278 0.580958604812622 0.997429192066193;0.346666663885117 0.582379102706909 0.99743789434433;0.348888874053955 0.583799540996552 0.997446596622467;0.351111114025116 0.585220038890839 0.997455358505249;0.353333324193954 0.586640536785126 0.997464060783386;0.355555564165115 0.588061034679413 0.997472763061523;0.357777774333954 0.589481472969055 0.997481465339661;0.360000014305115 0.590901970863342 0.997490167617798;0.362222224473953 0.592322468757629 0.99749892950058;0.364444434642792 0.593742907047272 0.997507631778717;0.366666674613953 0.595163404941559 0.997516334056854;0.368888884782791 0.596583902835846 0.997525036334991;0.371111124753952 0.598004341125488 0.997533798217773;0.373333334922791 0.599424839019775 0.997542500495911;0.375555545091629 0.600845336914062 0.997551202774048;0.37777778506279 0.602265775203705 0.997559905052185;0.379999995231628 0.603686273097992 0.997568607330322;0.382222235202789 0.605106770992279 0.997577369213104;0.384444445371628 0.606527209281921 0.997586071491241;0.386666655540466 0.607947707176208 0.997594773769379;0.388888895511627 0.609368205070496 0.997603476047516;0.391111105680466 0.610788702964783 0.997612178325653;0.393333345651627 0.612209141254425 0.997620940208435;0.395555555820465 0.613629639148712 0.997629642486572;0.397777765989304 0.615050137042999 0.997638344764709;0.400000005960464 0.616470575332642 0.997647047042847;0.402222216129303 0.617891073226929 0.997655749320984;0.404444456100464 0.619311571121216 0.997664511203766;0.406666666269302 0.620732009410858 0.997673213481903;0.408888876438141 0.622152507305145 0.99768191576004;0.411111116409302 0.623573005199432 0.997690618038177;0.41333332657814 0.624993443489075 0.997699320316315;0.415555566549301 0.626413941383362 0.997708082199097;0.41777777671814 0.627834439277649 0.997716784477234;0.419999986886978 0.629254877567291 0.997725486755371;0.422222226858139 0.630675375461578 0.997734189033508;0.424444437026978 0.632095873355865 0.997742891311646;0.426666676998138 0.633516371250153 0.997751653194427;0.428888887166977 0.634936809539795 0.997760355472565;0.431111097335815 0.636357307434082 0.997769057750702;0.433333337306976 0.637777805328369 0.997777760028839;0.435555547475815 0.639198243618011 0.997786521911621;0.437777787446976 0.640618741512299 0.997795224189758;0.439999997615814 0.642039239406586 0.997803926467896;0.442222207784653 0.643459677696228 0.997812628746033;0.444444447755814 0.644880175590515 0.99782133102417;0.446666657924652 0.646300673484802 0.997830092906952;0.448888897895813 0.647721111774445 0.997838795185089;0.451111108064651 0.649141609668732 0.997847497463226;0.453333348035812 0.650562107563019 0.997856199741364;0.455555558204651 0.651982545852661 0.997864902019501;0.457777768373489 0.653403043746948 0.997873663902283;0.46000000834465 0.654823541641235 0.99788236618042;0.462222218513489 0.656244039535522 0.997891068458557;0.46444445848465 0.657664477825165 0.997899770736694;0.466666668653488 0.659084975719452 0.997908473014832;0.468888878822327 0.660505473613739 0.997917234897614;0.471111118793488 0.661925911903381 0.997925937175751;0.473333328962326 0.663346409797668 0.997934639453888;0.475555568933487 0.664766907691956 0.997943341732025;0.477777779102325 0.666187345981598 0.997952044010162;0.479999989271164 0.667607843875885 0.997960805892944;0.482222229242325 0.669028341770172 0.997969508171082;0.484444439411163 0.670448780059814 0.997978210449219;0.486666679382324 0.671869277954102 0.997986912727356;0.488888889551163 0.673289775848389 0.997995615005493;0.491111099720001 0.674710214138031 0.998004376888275;0.493333339691162 0.676130712032318 0.998013079166412;0.495555549860001 0.677551209926605 0.99802178144455;0.497777789831161 0.678971707820892 0.998030483722687;0.5 0.680392146110535 0.998039245605469;0.502222239971161 0.681812644004822 0.998047947883606;0.504444420337677 0.683233141899109 0.998056650161743;0.506666660308838 0.684653580188751 0.99806535243988;0.508888900279999 0.686074078083038 0.998074054718018;0.51111114025116 0.687494575977325 0.9980828166008;0.513333320617676 0.688915014266968 0.998091518878937;0.515555560588837 0.690335512161255 0.998100221157074;0.517777800559998 0.691756010055542 0.998108923435211;0.519999980926514 0.693176448345184 0.998117625713348;0.522222220897675 0.694596946239471 0.99812638759613;0.524444460868835 0.696017444133759 0.998135089874268;0.526666641235352 0.697437942028046 0.998143792152405;0.528888881206512 0.698858380317688 0.998152494430542;0.531111121177673 0.700278878211975 0.998161196708679;0.533333361148834 0.701699376106262 0.998169958591461;0.53555554151535 0.703119814395905 0.998178660869598;0.537777781486511 0.704540312290192 0.998187363147736;0.540000021457672 0.705960810184479 0.998196065425873;0.542222201824188 0.707381248474121 0.99820476770401;0.544444441795349 0.708801746368408 0.998213529586792;0.54666668176651 0.710222244262695 0.998222231864929;0.548888862133026 0.711642682552338 0.998230934143066;0.551111102104187 0.713063180446625 0.998239636421204;0.553333342075348 0.714483678340912 0.998248338699341;0.555555582046509 0.715904116630554 0.998257100582123;0.557777762413025 0.717324614524841 0.99826580286026;0.560000002384186 0.718745112419128 0.998274505138397;0.562222242355347 0.720165610313416 0.998283207416534;0.564444422721863 0.721586048603058 0.998291909694672;0.566666662693024 0.723006546497345 0.998300671577454;0.568888902664185 0.724427044391632 0.998309373855591;0.571111083030701 0.725847482681274 0.998318076133728;0.573333323001862 0.727267980575562 0.998326778411865;0.575555562973022 0.728688478469849 0.998335540294647;0.577777802944183 0.730108916759491 0.998344242572784;0.579999983310699 0.731529414653778 0.998352944850922;0.58222222328186 0.732949912548065 0.998361647129059;0.584444463253021 0.734370350837708 0.998370349407196;0.586666643619537 0.735790848731995 0.998379111289978;0.588888883590698 0.737211346626282 0.998387813568115;0.591111123561859 0.738631784915924 0.998396515846252;0.593333303928375 0.740052282810211 0.99840521812439;0.595555543899536 0.741472780704498 0.998413920402527;0.597777783870697 0.742893278598785 0.998422682285309;0.600000023841858 0.744313716888428 0.998431384563446;0.602222204208374 0.745734214782715 0.998440086841583;0.604444444179535 0.747154712677002 0.99844878911972;0.606666684150696 0.748575150966644 0.998457491397858;0.608888864517212 0.749995648860931 0.99846625328064;0.611111104488373 0.751416146755219 0.998474955558777;0.613333344459534 0.752836585044861 0.998483657836914;0.615555584430695 0.754257082939148 0.998492360115051;0.617777764797211 0.755677580833435 0.998501062393188;0.620000004768372 0.757098019123077 0.99850982427597;0.622222244739532 0.758518517017365 0.998518526554108;0.624444425106049 0.759939014911652 0.998527228832245;0.626666665077209 0.761359453201294 0.998535931110382;0.62888890504837 0.762779951095581 0.998544633388519;0.631111085414886 0.764200448989868 0.998553395271301;0.633333325386047 0.765620946884155 0.998562097549438;0.635555565357208 0.767041385173798 0.998570799827576;0.637777805328369 0.768461883068085 0.998579502105713;0.639999985694885 0.769882380962372 0.998588263988495;0.642222225666046 0.771302819252014 0.998596966266632;0.644444465637207 0.772723317146301 0.998605668544769;0.646666646003723 0.774143815040588 0.998614370822906;0.648888885974884 0.775564253330231 0.998623073101044;0.651111125946045 0.776984751224518 0.998631834983826;0.653333306312561 0.778405249118805 0.998640537261963;0.655555546283722 0.779825687408447 0.9986492395401;0.657777786254883 0.781246185302734 0.998657941818237;0.660000026226044 0.782666683197021 0.998666644096375;0.66222220659256 0.784087121486664 0.998675405979156;0.664444446563721 0.785507619380951 0.998684108257294;0.666666686534882 0.786928117275238 0.998692810535431;0.668888866901398 0.788348615169525 0.998701512813568;0.671111106872559 0.789769053459167 0.998710215091705;0.673333346843719 0.791189551353455 0.998718976974487;0.675555527210236 0.792610049247742 0.998727679252625;0.677777767181396 0.794030487537384 0.998736381530762;0.680000007152557 0.795450985431671 0.998745083808899;0.682222247123718 0.796871483325958 0.998753786087036;0.684444427490234 0.798291921615601 0.998762547969818;0.686666667461395 0.799712419509888 0.998771250247955;0.688888907432556 0.801132917404175 0.998779952526093;0.691111087799072 0.802553355693817 0.99878865480423;0.693333327770233 0.803973853588104 0.998797357082367;0.695555567741394 0.805394351482391 0.998806118965149;0.69777774810791 0.806814789772034 0.998814821243286;0.699999988079071 0.808235287666321 0.998823523521423;0.702222228050232 0.809655785560608 0.998832225799561;0.704444468021393 0.811076283454895 0.998840987682343;0.706666648387909 0.812496721744537 0.99884968996048;0.70888888835907 0.813917219638824 0.998858392238617;0.711111128330231 0.815337717533112 0.998867094516754;0.713333308696747 0.816758155822754 0.998875796794891;0.715555548667908 0.818178653717041 0.998884558677673;0.717777788639069 0.819599151611328 0.998893260955811;0.720000028610229 0.82101958990097 0.998901963233948;0.722222208976746 0.822440087795258 0.998910665512085;0.724444448947906 0.823860585689545 0.998919367790222;0.726666688919067 0.825281023979187 0.998928129673004;0.728888869285583 0.826701521873474 0.998936831951141;0.731111109256744 0.828122019767761 0.998945534229279;0.733333349227905 0.829542458057404 0.998954236507416;0.735555529594421 0.830962955951691 0.998962938785553;0.737777769565582 0.832383453845978 0.998971700668335;0.740000009536743 0.833803951740265 0.998980402946472;0.742222249507904 0.835224390029907 0.998989105224609;0.74444442987442 0.836644887924194 0.998997807502747;0.746666669845581 0.838065385818481 0.999006509780884;0.748888909816742 0.839485824108124 0.999015271663666;0.751111090183258 0.840906322002411 0.999023973941803;0.753333330154419 0.842326819896698 0.99903267621994;0.75555557012558 0.84374725818634 0.999041378498077;0.757777750492096 0.845167756080627 0.999050080776215;0.759999990463257 0.846588253974915 0.999058842658997;0.762222230434418 0.848008692264557 0.999067544937134;0.764444470405579 0.849429190158844 0.999076247215271;0.766666650772095 0.850849688053131 0.999084949493408;0.768888890743256 0.852270126342773 0.99909371137619;0.771111130714417 0.853690624237061 0.999102413654327;0.773333311080933 0.855111122131348 0.999111115932465;0.775555551052094 0.856531620025635 0.999119818210602;0.777777791023254 0.857952058315277 0.999128520488739;0.779999971389771 0.859372556209564 0.999137282371521;0.782222211360931 0.860793054103851 0.999145984649658;0.784444451332092 0.862213492393494 0.999154686927795;0.786666691303253 0.863633990287781 0.999163389205933;0.788888871669769 0.865054488182068 0.99917209148407;0.79111111164093 0.86647492647171 0.999180853366852;0.793333351612091 0.867895424365997 0.999189555644989;0.795555531978607 0.869315922260284 0.999198257923126;0.797777771949768 0.870736360549927 0.999206960201263;0.800000011920929 0.872156858444214 0.999215662479401;0.80222225189209 0.873577356338501 0.999224424362183;0.804444432258606 0.874997794628143 0.99923312664032;0.806666672229767 0.87641829252243 0.999241828918457;0.808888912200928 0.877838790416718 0.999250531196594;0.811111092567444 0.879259288311005 0.999259233474731;0.813333332538605 0.880679726600647 0.999267995357513;0.815555572509766 0.882100224494934 0.999276697635651;0.817777752876282 0.883520722389221 0.999285399913788;0.819999992847443 0.884941160678864 0.999294102191925;0.822222232818604 0.886361658573151 0.999302804470062;0.824444472789764 0.887782156467438 0.999311566352844;0.826666653156281 0.88920259475708 0.999320268630981;0.828888893127441 0.890623092651367 0.999328970909119;0.831111133098602 0.892043590545654 0.999337673187256;0.833333313465118 0.893464028835297 0.999346375465393;0.835555553436279 0.894884526729584 0.999355137348175;0.83777779340744 0.896305024623871 0.999363839626312;0.839999973773956 0.897725462913513 0.999372541904449;0.842222213745117 0.8991459608078 0.999381244182587;0.844444453716278 0.900566458702087 0.999390006065369;0.846666693687439 0.901986956596375 0.999398708343506;0.848888874053955 0.903407394886017 0.999407410621643;0.851111114025116 0.904827892780304 0.99941611289978;0.853333353996277 0.906248390674591 0.999424815177917;0.855555534362793 0.907668828964233 0.999433577060699;0.857777774333954 0.909089326858521 0.999442279338837;0.860000014305115 0.910509824752808 0.999450981616974;0.862222194671631 0.91193026304245 0.999459683895111;0.864444434642792 0.913350760936737 0.999468386173248;0.866666674613953 0.914771258831024 0.99947714805603;0.868888914585114 0.916191697120667 0.999485850334167;0.87111109495163 0.917612195014954 0.999494552612305;0.873333334922791 0.919032692909241 0.999503254890442;0.875555574893951 0.920453131198883 0.999511957168579;0.877777755260468 0.92187362909317 0.999520719051361;0.879999995231628 0.923294126987457 0.999529421329498;0.882222235202789 0.924714624881744 0.999538123607635;0.884444415569305 0.926135063171387 0.999546825885773;0.886666655540466 0.927555561065674 0.99955552816391;0.888888895511627 0.928976058959961 0.999564290046692;0.891111135482788 0.930396497249603 0.999572992324829;0.893333315849304 0.93181699514389 0.999581694602966;0.895555555820465 0.933237493038177 0.999590396881104;0.897777795791626 0.93465793132782 0.999599099159241;0.899999976158142 0.936078429222107 0.999607861042023;0.902222216129303 0.937498927116394 0.99961656332016;0.904444456100464 0.938919365406036 0.999625265598297;0.906666696071625 0.940339863300323 0.999633967876434;0.908888876438141 0.941760361194611 0.999642729759216;0.911111116409302 0.943180799484253 0.999651432037354;0.913333356380463 0.94460129737854 0.999660134315491;0.915555536746979 0.946021795272827 0.999668836593628;0.91777777671814 0.947442293167114 0.999677538871765;0.920000016689301 0.948862731456757 0.999686300754547;0.922222197055817 0.950283229351044 0.999695003032684;0.924444437026978 0.951703727245331 0.999703705310822;0.926666676998138 0.953124165534973 0.999712407588959;0.928888916969299 0.95454466342926 0.999721109867096;0.931111097335815 0.955965161323547 0.999729871749878;0.933333337306976 0.95738559961319 0.999738574028015;0.935555577278137 0.958806097507477 0.999747276306152;0.937777757644653 0.960226595401764 0.99975597858429;0.939999997615814 0.961647033691406 0.999764680862427;0.942222237586975 0.963067531585693 0.999773442745209;0.944444417953491 0.96448802947998 0.999782145023346;0.946666657924652 0.965908467769623 0.999790847301483;0.948888897895813 0.96732896566391 0.99979954957962;0.951111137866974 0.968749463558197 0.999808251857758;0.95333331823349 0.970169961452484 0.99981701374054;0.955555558204651 0.971590399742126 0.999825716018677;0.957777798175812 0.973010897636414 0.999834418296814;0.959999978542328 0.974431395530701 0.999843120574951;0.962222218513489 0.975851833820343 0.999851822853088;0.96444445848465 0.97727233171463 0.99986058473587;0.966666638851166 0.978692829608917 0.999869287014008;0.968888878822327 0.98011326789856 0.999877989292145;0.971111118793488 0.981533765792847 0.999886691570282;0.973333358764648 0.982954263687134 0.999895453453064;0.975555539131165 0.984374701976776 0.999904155731201;0.977777779102325 0.985795199871063 0.999912858009338;0.980000019073486 0.98721569776535 0.999921560287476;0.982222199440002 0.988636136054993 0.999930262565613;0.984444439411163 0.99005663394928 0.999939024448395;0.986666679382324 0.991477131843567 0.999947726726532;0.98888885974884 0.992897629737854 0.999956429004669;0.991111099720001 0.994318068027496 0.999965131282806;0.993333339691162 0.995738565921783 0.999973833560944;0.995555579662323 0.997159063816071 0.999982595443726;0.997777760028839 0.998579502105713 0.999991297721863;1 1 1;1 1 1;1 1 1;1 1 1;1 1 1;1 1 1;1 1 1;1 1 1;1 1 1;1 1 1;1 1 1;1 1 1;1 1 1;1 1 1;1 1 1;1 1 1;1 1 1;1 1 1;1 1 1;1 1 1;1 1 1;1 1 1;1 1 1;1 1 1;1 1 1;1 1 1;1 1 1;1 1 1;1 1 1;1 1 1;1 1 1;1 1 1;1 1 1;1 1 1;1 1 1;1 1 1;1 1 1;1 1 1;1 1 1;1 1 1;1 1 1;1 1 1;1 1 1;1 1 1;1 1 1;1 1 1;1 1 1;1 1 1;1 1 1;1 1 1;1 1 1;1 1 1;1 1 1;1 1 1;1 1 1;1 1 1;1 1 1;1 1 1;1 1 1;1 1 1;1 1 1;1 1 1;1 1 1;1 1 1;1 1 1;1 1 1;1 1 1;1 1 1;1 1 1;1 1 1;1 1 1;1 1 1;1 1 1;1 1 1;1 1 1;1 1 1;1 1 1;1 1 1;1 1 1;1 1 1;1 1 1;1 1 1;1 1 1;1 1 1;1 1 1;1 1 1;1 1 1;1 1 1;1 1 1;1 1 1;1 1 1;1 1 1;1 1 1;1 1 1;1 1 1;1 1 1;1 1 1;1 1 1;1 1 1;1 1 1;1 1 1;0.998157143592834 0.999213933944702 0.998139679431915;0.996314227581024 0.998427867889404 0.996279299259186;0.994471371173859 0.997641801834106 0.994418978691101;0.992628514766693 0.996855735778809 0.992558598518372;0.990785598754883 0.996069669723511 0.990698277950287;0.988942742347717 0.995283663272858 0.988837957382202;0.987099885940552 0.99449759721756 0.986977577209473;0.985256969928741 0.993711531162262 0.985117256641388;0.983414113521576 0.992925465106964 0.983256936073303;0.98157125711441 0.992139399051666 0.981396555900574;0.979728400707245 0.991353332996368 0.979536235332489;0.977885484695435 0.990567266941071 0.97767585515976;0.976042628288269 0.989781200885773 0.975815534591675;0.974199771881104 0.988995134830475 0.97395521402359;0.972356855869293 0.988209068775177 0.972094833850861;0.970513999462128 0.987423002719879 0.970234513282776;0.968671143054962 0.986636996269226 0.968374192714691;0.966828227043152 0.985850930213928 0.966513812541962;0.964985370635986 0.98506486415863 0.964653491973877;0.963142514228821 0.984278798103333 0.962793111801147;0.96129959821701 0.983492732048035 0.960932791233063;0.959456741809845 0.982706665992737 0.959072470664978;0.957613885402679 0.981920599937439 0.957212090492249;0.955770969390869 0.981134533882141 0.955351769924164;0.953928112983704 0.980348467826843 0.953491389751434;0.952085256576538 0.979562401771545 0.95163106918335;0.950242340564728 0.978776395320892 0.949770748615265;0.948399484157562 0.977990329265594 0.947910368442535;0.946556627750397 0.977204263210297 0.946050047874451;0.944713771343231 0.976418197154999 0.944189727306366;0.942870855331421 0.975632131099701 0.942329347133636;0.941027998924255 0.974846065044403 0.940469026565552;0.93918514251709 0.974059998989105 0.938608646392822;0.93734222650528 0.973273932933807 0.936748325824738;0.935499370098114 0.97248786687851 0.934888005256653;0.933656513690948 0.971701800823212 0.933027625083923;0.931813597679138 0.970915734767914 0.931167304515839;0.929970741271973 0.970129728317261 0.929306983947754;0.928127884864807 0.969343662261963 0.927446603775024;0.926284968852997 0.968557596206665 0.92558628320694;0.924442112445831 0.967771530151367 0.92372590303421;0.922599256038666 0.966985464096069 0.921865582466125;0.920756340026855 0.966199398040771 0.920005261898041;0.91891348361969 0.965413331985474 0.918144881725311;0.917070627212524 0.964627265930176 0.916284561157227;0.915227711200714 0.963841199874878 0.914424240589142;0.913384854793549 0.96305513381958 0.912563860416412;0.911541998386383 0.962269067764282 0.910703539848328;0.909699141979218 0.961483061313629 0.908843159675598;0.907856225967407 0.960696995258331 0.906982839107513;0.906013369560242 0.959910929203033 0.905122518539429;0.904170513153076 0.959124863147736 0.903262138366699;0.902327597141266 0.958338797092438 0.901401817798615;0.9004847407341 0.95755273103714 0.899541437625885;0.898641884326935 0.956766664981842 0.8976811170578;0.896798968315125 0.955980598926544 0.895820796489716;0.894956111907959 0.955194532871246 0.893960416316986;0.893113255500793 0.954408466815948 0.892100095748901;0.891270339488983 0.953622460365295 0.890239775180817;0.889427483081818 0.952836394309998 0.888379395008087;0.887584626674652 0.9520503282547 0.886519074440002;0.885741710662842 0.951264262199402 0.884658694267273;0.883898854255676 0.950478196144104 0.882798373699188;0.882055997848511 0.949692130088806 0.880938053131104;0.8802130818367 0.948906064033508 0.879077672958374;0.878370225429535 0.94811999797821 0.877217352390289;0.876527369022369 0.947333931922913 0.875357031822205;0.874684512615204 0.946547865867615 0.873496651649475;0.872841596603394 0.945761799812317 0.87163633108139;0.870998740196228 0.944975793361664 0.869775950908661;0.869155883789062 0.944189727306366 0.867915630340576;0.867312967777252 0.943403661251068 0.866055309772491;0.865470111370087 0.94261759519577 0.864194929599762;0.863627254962921 0.941831529140472 0.862334609031677;0.861784338951111 0.941045463085175 0.860474228858948;0.859941482543945 0.940259397029877 0.858613908290863;0.85809862613678 0.939473330974579 0.856753587722778;0.856255710124969 0.938687264919281 0.854893207550049;0.854412853717804 0.937901198863983 0.853032886981964;0.852569997310638 0.937115132808685 0.851172566413879;0.850727081298828 0.936329126358032 0.84931218624115;0.848884224891663 0.935543060302734 0.847451865673065;0.847041368484497 0.934756994247437 0.845591485500336;0.845198452472687 0.933970928192139 0.843731164932251;0.843355596065521 0.933184862136841 0.841870844364166;0.841512739658356 0.932398796081543 0.840010464191437;0.83966988325119 0.931612730026245 0.838150143623352;0.83782696723938 0.930826663970947 0.836289823055267;0.835984110832214 0.930040597915649 0.834429442882538;0.834141254425049 0.929254531860352 0.832569122314453;0.832298338413239 0.928468525409698 0.830708742141724;0.830455482006073 0.927682459354401 0.828848421573639;0.828612625598907 0.926896393299103 0.826988101005554;0.826769709587097 0.926110327243805 0.825127720832825;0.824926853179932 0.925324261188507 0.82326740026474;0.823083996772766 0.924538195133209 0.82140702009201;0.821241080760956 0.923752129077911 0.819546699523926;0.81939822435379 0.922966063022614 0.817686378955841;0.817555367946625 0.922179996967316 0.815825998783112;0.815712451934814 0.921393930912018 0.813965678215027;0.813869595527649 0.92060786485672 0.812105357646942;0.812026739120483 0.919821858406067 0.810244977474213;0.810183823108673 0.919035792350769 0.808384656906128;0.808340966701508 0.918249726295471 0.806524276733398;0.806498110294342 0.917463660240173 0.804663956165314;0.804655253887177 0.916677594184875 0.802803635597229;0.802812337875366 0.915891528129578 0.8009432554245;0.800969481468201 0.91510546207428 0.799082934856415;0.799126625061035 0.914319396018982 0.79722261428833;0.797283709049225 0.913533329963684 0.795362234115601;0.795440852642059 0.912747263908386 0.793501913547516;0.793597996234894 0.911961197853088 0.791641533374786;0.791755080223083 0.911175191402435 0.789781212806702;0.789912223815918 0.910389125347137 0.787920892238617;0.788069367408752 0.90960305929184 0.786060512065887;0.786226451396942 0.908816993236542 0.784200191497803;0.784383594989777 0.908030927181244 0.782339870929718;0.782540738582611 0.907244861125946 0.780479490756989;0.780697822570801 0.906458795070648 0.778619170188904;0.778854966163635 0.90567272901535 0.776758790016174;0.77701210975647 0.904886662960052 0.77489846944809;0.775169193744659 0.904100596904755 0.773038148880005;0.773326337337494 0.903314590454102 0.771177768707275;0.771483480930328 0.902528524398804 0.769317448139191;0.769640624523163 0.901742458343506 0.767457067966461;0.767797708511353 0.900956392288208 0.765596747398376;0.765954852104187 0.90017032623291 0.763736426830292;0.764111995697021 0.899384260177612 0.761876046657562;0.762269079685211 0.898598194122314 0.760015726089478;0.760426223278046 0.897812128067017 0.758155405521393;0.75858336687088 0.897026062011719 0.756295025348663;0.75674045085907 0.896239995956421 0.754434704780579;0.754897594451904 0.895453929901123 0.752574324607849;0.753054738044739 0.89466792345047 0.750714004039764;0.751211822032928 0.893881857395172 0.74885368347168;0.749368965625763 0.893095791339874 0.74699330329895;0.747526109218597 0.892309725284576 0.745132982730865;0.745683193206787 0.891523659229279 0.743272662162781;0.743840336799622 0.890737593173981 0.741412281990051;0.741997480392456 0.889951527118683 0.739551961421967;0.740154564380646 0.889165461063385 0.737691581249237;0.73831170797348 0.888379395008087 0.735831260681152;0.736468851566315 0.887593328952789 0.733970940113068;0.734625995159149 0.886807262897491 0.732110559940338;0.732783079147339 0.886021256446838 0.730250239372253;0.730940222740173 0.885235190391541 0.728389859199524;0.729097366333008 0.884449124336243 0.726529538631439;0.727254450321198 0.883663058280945 0.724669218063354;0.725411593914032 0.882876992225647 0.722808837890625;0.723568737506866 0.882090926170349 0.72094851732254;0.721725821495056 0.881304860115051 0.719088196754456;0.719882965087891 0.880518794059753 0.717227816581726;0.718040108680725 0.879732728004456 0.715367496013641;0.716197192668915 0.878946661949158 0.713507115840912;0.714354336261749 0.87816059589386 0.711646795272827;0.712511479854584 0.877374589443207 0.709786474704742;0.710668563842773 0.876588523387909 0.707926094532013;0.708825707435608 0.875802457332611 0.706065773963928;0.706982851028442 0.875016391277313 0.704205453395844;0.705139935016632 0.874230325222015 0.702345073223114;0.703297078609467 0.873444259166718 0.700484752655029;0.701454222202301 0.87265819311142 0.6986243724823;0.699611365795135 0.871872127056122 0.696764051914215;0.697768449783325 0.871086061000824 0.69490373134613;0.69592559337616 0.870299994945526 0.693043351173401;0.694082736968994 0.869513988494873 0.691183030605316;0.692239820957184 0.868727922439575 0.689322650432587;0.690396964550018 0.867941856384277 0.687462329864502;0.688554108142853 0.867155790328979 0.685602009296417;0.686711192131042 0.866369724273682 0.683741629123688;0.684868335723877 0.865583658218384 0.681881308555603;0.683025479316711 0.864797592163086 0.680020987987518;0.681182563304901 0.864011526107788 0.678160607814789;0.679339706897736 0.86322546005249 0.676300287246704;0.67749685049057 0.862439393997192 0.674439907073975;0.67565393447876 0.861653327941895 0.67257958650589;0.673811078071594 0.860867321491241 0.670719265937805;0.671968221664429 0.860081255435944 0.668858885765076;0.670125305652618 0.859295189380646 0.666998565196991;0.668282449245453 0.858509123325348 0.665138244628906;0.666439592838287 0.85772305727005 0.663277864456177;0.664596736431122 0.856936991214752 0.661417543888092;0.662753820419312 0.856150925159454 0.659557163715363;0.660910964012146 0.855364859104156 0.657696843147278;0.65906810760498 0.854578793048859 0.655836522579193;0.65722519159317 0.853792726993561 0.653976142406464;0.655382335186005 0.853006660938263 0.652115821838379;0.653539478778839 0.85222065448761 0.650255501270294;0.651696562767029 0.851434588432312 0.648395121097565;0.649853706359863 0.850648522377014 0.64653480052948;0.648010849952698 0.849862456321716 0.64467442035675;0.646167933940887 0.849076390266418 0.642814099788666;0.644325077533722 0.848290324211121 0.640953779220581;0.642482221126556 0.847504258155823 0.639093399047852;0.640639305114746 0.846718192100525 0.637233078479767;0.638796448707581 0.845932126045227 0.635372698307037;0.636953592300415 0.845146059989929 0.633512377738953;0.635110676288605 0.844360053539276 0.631652057170868;0.633267819881439 0.843573987483978 0.629791676998138;0.631424963474274 0.84278792142868 0.627931356430054;0.629582107067108 0.842001855373383 0.626071035861969;0.627739191055298 0.841215789318085 0.62421065568924;0.625896334648132 0.840429723262787 0.622350335121155;0.624053478240967 0.839643657207489 0.620489954948425;0.622210562229156 0.838857591152191 0.618629634380341;0.620367705821991 0.838071525096893 0.616769313812256;0.618524849414825 0.837285459041595 0.614908933639526;0.616681933403015 0.836499392986298 0.613048613071442;0.61483907699585 0.835713386535645 0.611188292503357;0.612996220588684 0.834927320480347 0.609327912330627;0.611153304576874 0.834141254425049 0.607467591762543;0.609310448169708 0.833355188369751 0.605607211589813;0.607467591762543 0.832569122314453 0.603746891021729;0.605624675750732 0.831783056259155 0.601886570453644;0.603781819343567 0.830996990203857 0.600026190280914;0.601938962936401 0.83021092414856 0.59816586971283;0.600096046924591 0.829424858093262 0.5963054895401;0.598253190517426 0.828638792037964 0.594445168972015;0.59641033411026 0.827852725982666 0.592584848403931;0.594567477703094 0.827066719532013 0.590724468231201;0.592724561691284 0.826280653476715 0.588864147663116;0.590881705284119 0.825494587421417 0.587003827095032;0.589038848876953 0.824708521366119 0.585143446922302;0.587195932865143 0.823922455310822 0.583283126354218;0.585353076457977 0.823136389255524 0.581422746181488;0.583510220050812 0.822350323200226 0.579562425613403;0.581667304039001 0.821564257144928 0.577702105045319;0.579824447631836 0.82077819108963 0.575841724872589;0.57798159122467 0.819992125034332 0.573981404304504;0.57613867521286 0.819206118583679 0.57212108373642;0.574295818805695 0.818420052528381 0.57026070356369;0.572452962398529 0.817633986473083 0.568400382995605;0.570610046386719 0.816847920417786 0.566540002822876;0.568767189979553 0.816061854362488 0.564679682254791;0.566924333572388 0.81527578830719 0.562819361686707;0.565081417560577 0.814489722251892 0.560958981513977;0.563238561153412 0.813703656196594 0.559098660945892;0.561395704746246 0.812917590141296 0.557238280773163;0.559552848339081 0.812131524085999 0.555377960205078;0.557709932327271 0.811345458030701 0.553517639636993;0.555867075920105 0.810559451580048 0.551657259464264;0.554024219512939 0.80977338552475 0.549796938896179;0.552181303501129 0.808987319469452 0.547936618328094;0.550338447093964 0.808201253414154 0.546076238155365;0.548495590686798 0.807415187358856 0.54421591758728;0.546652674674988 0.806629121303558 0.542355537414551;0.544809818267822 0.80584305524826 0.540495216846466;0.542966961860657 0.805056989192963 0.538634896278381;0.541124045848846 0.804270923137665 0.536774516105652;0.539281189441681 0.803484857082367 0.534914195537567;0.537438333034515 0.802698791027069 0.533053874969482;0.535595417022705 0.801912784576416 0.531193494796753;0.53375256061554 0.801126718521118 0.529333174228668;0.531909704208374 0.80034065246582 0.527472794055939;0.530066788196564 0.799554586410522 0.525612473487854;0.528223931789398 0.798768520355225 0.523752152919769;0.526381075382233 0.797982454299927 0.52189177274704;0.524538218975067 0.797196388244629 0.520031452178955;0.522695302963257 0.796410322189331 0.51817113161087;0.520852446556091 0.795624256134033 0.516310751438141;0.519009590148926 0.794838190078735 0.514450430870056;0.517166674137115 0.794052183628082 0.512590050697327;0.51532381772995 0.793266117572784 0.510729730129242;0.513480961322784 0.792480051517487 0.508869409561157;0.511638045310974 0.791693985462189 0.507009029388428;0.509795188903809 0.790907919406891 0.505148708820343;0.507952332496643 0.790121853351593 0.503288328647614;0.506109416484833 0.789335787296295 0.501428008079529;0.504266560077667 0.788549721240997 0.499567657709122;0.502423703670502 0.787763655185699 0.497707337141037;0.500580787658691 0.786977589130402 0.49584698677063;0.498737931251526 0.786191523075104 0.493986636400223;0.49689507484436 0.785405516624451 0.492126286029816;0.495052188634872 0.784619450569153 0.490265965461731;0.493209302425385 0.783833384513855 0.488405615091324;0.491366446018219 0.783047318458557 0.486545264720917;0.489523559808731 0.782261252403259 0.48468491435051;0.487680673599243 0.781475186347961 0.482824593782425;0.485837817192078 0.780689120292664 0.480964243412018;0.48399493098259 0.779903054237366 0.479103893041611;0.482152074575424 0.779116988182068 0.477243542671204;0.480309188365936 0.77833092212677 0.475383222103119;0.478466302156448 0.777544856071472 0.473522871732712;0.476623445749283 0.776758849620819 0.471662521362305;0.474780559539795 0.775972783565521 0.469802170991898;0.472937673330307 0.775186717510223 0.46794182062149;0.471094816923141 0.774400651454926 0.466081500053406;0.469251930713654 0.773614585399628 0.464221149682999;0.467409074306488 0.77282851934433 0.462360799312592;0.465566188097 0.772042453289032 0.460500448942184;0.463723301887512 0.771256387233734 0.4586401283741;0.461880445480347 0.770470321178436 0.456779778003693;0.460037559270859 0.769684255123138 0.454919427633286;0.458194673061371 0.768898248672485 0.453059077262878;0.456351816654205 0.768112182617188 0.451198756694794;0.454508930444717 0.76732611656189 0.449338406324387;0.452666044235229 0.766540050506592 0.447478055953979;0.450823187828064 0.765753984451294 0.445617705583572;0.448980301618576 0.764967918395996 0.443757385015488;0.447137445211411 0.764181852340698 0.441897034645081;0.445294559001923 0.7633957862854 0.440036684274673;0.443451672792435 0.762609720230103 0.438176333904266;0.441608816385269 0.761823654174805 0.436316013336182;0.439765930175781 0.761037588119507 0.434455662965775;0.437923043966293 0.760251581668854 0.432595312595367;0.436080187559128 0.759465515613556 0.43073496222496;0.43423730134964 0.758679449558258 0.428874641656876;0.432394444942474 0.75789338350296 0.427014291286469;0.430551558732986 0.757107317447662 0.425153940916061;0.428708672523499 0.756321251392365 0.423293590545654;0.426865816116333 0.755535185337067 0.421433240175247;0.425022929906845 0.754749119281769 0.419572919607162;0.423180043697357 0.753963053226471 0.417712569236755;0.421337187290192 0.753176987171173 0.415852218866348;0.419494301080704 0.752390921115875 0.413991868495941;0.417651414871216 0.751604914665222 0.412131547927856;0.41580855846405 0.750818848609924 0.410271197557449;0.413965672254562 0.750032782554626 0.408410847187042;0.412122815847397 0.749246716499329 0.406550496816635;0.410279929637909 0.748460650444031 0.40469017624855;0.408437043428421 0.747674584388733 0.402829825878143;0.406594187021255 0.746888518333435 0.400969475507736;0.404751300811768 0.746102452278137 0.399109125137329;0.40290841460228 0.745316386222839 0.397248804569244;0.401065558195114 0.744530320167542 0.395388454198837;0.399222671985626 0.743744254112244 0.39352810382843;0.397379815578461 0.742958247661591 0.391667753458023;0.395536929368973 0.742172181606293 0.389807432889938;0.393694043159485 0.741386115550995 0.387947082519531;0.391851186752319 0.740600049495697 0.386086732149124;0.390008300542831 0.739813983440399 0.384226381778717;0.388165414333344 0.739027917385101 0.38236603140831;0.386322557926178 0.738241851329803 0.380505710840225;0.38447967171669 0.737455785274506 0.378645360469818;0.382636785507202 0.736669719219208 0.376785010099411;0.380793929100037 0.73588365316391 0.374924659729004;0.378951042890549 0.735097646713257 0.373064339160919;0.377108186483383 0.734311580657959 0.371203988790512;0.375265300273895 0.733525514602661 0.369343638420105;0.373422414064407 0.732739448547363 0.367483288049698;0.371579557657242 0.731953382492065 0.365622967481613;0.369736671447754 0.731167316436768 0.363762617111206;0.367893785238266 0.73038125038147 0.361902266740799;0.3660509288311 0.729595184326172 0.360041916370392;0.364208042621613 0.728809118270874 0.358181595802307;0.362365186214447 0.728023052215576 0.3563212454319;0.360522300004959 0.727236986160278 0.354460895061493;0.358679413795471 0.726450979709625 0.352600544691086;0.356836557388306 0.725664913654327 0.350740224123001;0.354993671178818 0.72487884759903 0.348879873752594;0.35315078496933 0.724092781543732 0.347019523382187;0.351307928562164 0.723306715488434 0.34515917301178;0.349465042352676 0.722520649433136 0.343298852443695;0.347622156143188 0.721734583377838 0.341438502073288;0.345779299736023 0.72094851732254 0.339578151702881;0.343936413526535 0.720162451267242 0.337717801332474;0.34209355711937 0.719376385211945 0.335857450962067;0.340250670909882 0.718590319156647 0.333997130393982;0.338407784700394 0.717804312705994 0.332136780023575;0.336564928293228 0.717018246650696 0.330276429653168;0.33472204208374 0.716232180595398 0.328416079282761;0.332879155874252 0.7154461145401 0.326555758714676;0.331036299467087 0.714660048484802 0.324695408344269;0.329193413257599 0.713873982429504 0.322835057973862;0.327350556850433 0.713087916374207 0.320974707603455;0.325507670640945 0.712301850318909 0.31911438703537;0.323664784431458 0.711515784263611 0.317254036664963;0.321821928024292 0.710729718208313 0.315393686294556;0.319979041814804 0.70994371175766 0.313533335924149;0.318136155605316 0.709157645702362 0.311673015356064;0.316293299198151 0.708371579647064 0.309812664985657;0.314450412988663 0.707585513591766 0.30795231461525;0.312607526779175 0.706799447536469 0.306091964244843;0.310764670372009 0.706013381481171 0.304231643676758;0.308921784162521 0.705227315425873 0.302371293306351;0.307078927755356 0.704441249370575 0.300510942935944;0.305236041545868 0.703655183315277 0.298650592565536;0.30339315533638 0.702869117259979 0.296790271997452;0.301550298929214 0.702083051204681 0.294929921627045;0.299707412719727 0.701297044754028 0.293069571256638;0.297864526510239 0.70051097869873 0.29120922088623;0.296021670103073 0.699724912643433 0.289348870515823;0.294178783893585 0.698938846588135 0.287488549947739;0.29233592748642 0.698152780532837 0.285628199577332;0.290493041276932 0.697366714477539 0.283767849206924;0.288650155067444 0.696580648422241 0.281907498836517;0.286807298660278 0.695794582366943 0.280047178268433;0.28496441245079 0.695008516311646 0.278186827898026;0.283121526241302 0.694222450256348 0.276326477527618;0.281278669834137 0.69343638420105 0.274466127157211;0.279435783624649 0.692650377750397 0.272605806589127;0.277592897415161 0.691864311695099 0.270745456218719;0.275750041007996 0.691078245639801 0.268885105848312;0.273907154798508 0.690292179584503 0.267024755477905;0.272064298391342 0.689506113529205 0.265164434909821;0.270221412181854 0.688720047473907 0.263304084539413;0.268378525972366 0.68793398141861 0.261443734169006;0.266535669565201 0.687147915363312 0.259583383798599;0.264692783355713 0.686361849308014 0.257723063230515;0.262849897146225 0.685575783252716 0.255862712860107;0.261007040739059 0.684789776802063 0.2540023624897;0.259164154529572 0.684003710746765 0.252142012119293;0.257321298122406 0.683217644691467 0.250281661748886;0.255478411912918 0.682431578636169 0.24842132627964;0.25363552570343 0.681645512580872 0.246560990810394;0.251792669296265 0.680859446525574 0.244700640439987;0.249949783086777 0.680073380470276 0.242840304970741;0.24810691177845 0.679287314414978 0.240979954600334;0.246264040470123 0.67850124835968 0.239119619131088;0.244421154260635 0.677715182304382 0.237259268760681;0.242578282952309 0.676929116249084 0.235398933291435;0.240735411643982 0.676143109798431 0.233538582921028;0.238892525434494 0.675357043743134 0.231678247451782;0.237049654126167 0.674570977687836 0.229817897081375;0.235206782817841 0.673784911632538 0.227957561612129;0.233363911509514 0.67299884557724 0.226097211241722;0.231521025300026 0.672212779521942 0.224236875772476;0.229678153991699 0.671426713466644 0.222376525402069;0.227835282683372 0.670640647411346 0.220516189932823;0.225992411375046 0.669854581356049 0.218655839562416;0.224149525165558 0.669068515300751 0.21679550409317;0.222306653857231 0.668282449245453 0.214935153722763;0.220463782548904 0.6674964427948 0.213074818253517;0.218620911240578 0.666710376739502 0.21121446788311;0.21677802503109 0.665924310684204 0.209354132413864;0.214935153722763 0.665138244628906 0.207493782043457;0.213092282414436 0.664352178573608 0.20563343167305;0.21124941110611 0.663566112518311 0.203773096203804;0.209406524896622 0.662780046463013 0.201912745833397;0.207563653588295 0.661993980407715 0.200052410364151;0.205720782279968 0.661207914352417 0.198192059993744;0.20387789607048 0.660421848297119 0.196331724524498;0.202035024762154 0.659635841846466 0.194471374154091;0.200192153453827 0.658849775791168 0.192611038684845;0.1983492821455 0.65806370973587 0.190750688314438;0.196506395936012 0.657277643680573 0.188890352845192;0.194663524627686 0.656491577625275 0.187030002474785;0.192820653319359 0.655705511569977 0.185169667005539;0.190977782011032 0.654919445514679 0.183309316635132;0.189134895801544 0.654133379459381 0.181448981165886;0.187292024493217 0.653347313404083 0.179588630795479;0.185449153184891 0.652561247348785 0.177728295326233;0.183606281876564 0.651775181293488 0.175867944955826;0.181763395667076 0.650989174842834 0.17400760948658;0.179920524358749 0.650203108787537 0.172147259116173;0.178077653050423 0.649417042732239 0.170286923646927;0.176234781742096 0.648630976676941 0.16842657327652;0.174391895532608 0.647844910621643 0.166566237807274;0.172549024224281 0.647058844566345 0.164705887436867];
% cmapmean = [0.168627455830574 0.643137276172638 0.937254905700684;0.170474946498871 0.643930315971375 0.937394320964813;0.172322452068329 0.644723355770111 0.937533795833588;0.174169942736626 0.645516335964203 0.937673211097717;0.176017433404922 0.646309375762939 0.937812626361847;0.177864924073219 0.647102415561676 0.937952101230621;0.179712429642677 0.647895455360413 0.938091516494751;0.181559920310974 0.648688495159149 0.938230931758881;0.183407410979271 0.649481475353241 0.93837034702301;0.185254901647568 0.650274515151978 0.938509821891785;0.187102407217026 0.651067554950714 0.938649237155914;0.188949897885323 0.651860594749451 0.938788652420044;0.190797388553619 0.652653634548187 0.938928127288818;0.192644879221916 0.653446614742279 0.939067542552948;0.194492384791374 0.654239654541016 0.939206957817078;0.196339875459671 0.655032694339752 0.939346432685852;0.198187366127968 0.655825734138489 0.939485847949982;0.200034856796265 0.656618773937225 0.939625263214111;0.201882362365723 0.657411813735962 0.939764738082886;0.203729853034019 0.658204793930054 0.939904153347015;0.205577343702316 0.65899783372879 0.940043568611145;0.207424834370613 0.659790873527527 0.940182983875275;0.209272339940071 0.660583913326263 0.940322458744049;0.211119830608368 0.661376953125 0.940461874008179;0.212967321276665 0.662169933319092 0.940601289272308;0.214814811944962 0.662962973117828 0.940740764141083;0.21666231751442 0.663756012916565 0.940880179405212;0.218509808182716 0.664549052715302 0.941019594669342;0.220357298851013 0.665342092514038 0.941159069538116;0.222204804420471 0.66613507270813 0.941298484802246;0.224052295088768 0.666928112506866 0.941437900066376;0.225899785757065 0.667721152305603 0.94157737493515;0.227747276425362 0.66851419210434 0.94171679019928;0.22959478199482 0.669307231903076 0.941856205463409;0.231442272663116 0.670100212097168 0.941995620727539;0.233289763331413 0.670893251895905 0.942135095596313;0.23513725399971 0.671686291694641 0.942274510860443;0.236984759569168 0.672479331493378 0.942413926124573;0.238832250237465 0.673272371292114 0.942553400993347;0.240679740905762 0.674065351486206 0.942692816257477;0.242527231574059 0.674858391284943 0.942832231521606;0.244374737143517 0.675651431083679 0.942971706390381;0.246222227811813 0.676444470882416 0.94311112165451;0.24806971848011 0.677237510681152 0.94325053691864;0.249917209148407 0.678030490875244 0.94338995218277;0.251764714717865 0.678823530673981 0.943529427051544;0.253612190485001 0.679616570472717 0.943668842315674;0.255459696054459 0.680409610271454 0.943808257579803;0.257307201623917 0.68120265007019 0.943947732448578;0.259154677391052 0.681995689868927 0.944087147712708;0.26100218296051 0.682788670063019 0.944226562976837;0.262849688529968 0.683581709861755 0.944366037845612;0.264697164297104 0.684374749660492 0.944505453109741;0.266544669866562 0.685167789459229 0.944644868373871;0.26839217543602 0.685960829257965 0.944784343242645;0.270239651203156 0.686753809452057 0.944923758506775;0.272087156772614 0.687546849250793 0.945063173770905;0.273934632539749 0.68833988904953 0.945202589035034;0.275782138109207 0.689132928848267 0.945342063903809;0.277629643678665 0.689925968647003 0.945481479167938;0.279477119445801 0.690718948841095 0.945620894432068;0.281324625015259 0.691511988639832 0.945760369300842;0.283172130584717 0.692305028438568 0.945899784564972;0.285019606351852 0.693098068237305 0.946039199829102;0.28686711192131 0.693891108036041 0.946178674697876;0.288714587688446 0.694684088230133 0.946318089962006;0.290562093257904 0.69547712802887 0.946457505226135;0.292409598827362 0.696270167827606 0.94659698009491;0.294257074594498 0.697063207626343 0.946736395359039;0.296104580163956 0.697856247425079 0.946875810623169;0.297952085733414 0.698649227619171 0.947015225887299;0.299799561500549 0.699442267417908 0.947154700756073;0.301647067070007 0.700235307216644 0.947294116020203;0.303494542837143 0.701028347015381 0.947433531284332;0.305342048406601 0.701821386814117 0.947573006153107;0.307189553976059 0.702614426612854 0.947712421417236;0.309037029743195 0.703407406806946 0.947851836681366;0.310884535312653 0.704200446605682 0.94799131155014;0.312732040882111 0.704993486404419 0.94813072681427;0.314579516649246 0.705786526203156 0.9482701420784;0.316427022218704 0.706579566001892 0.948409616947174;0.318274527788162 0.707372546195984 0.948549032211304;0.320122003555298 0.70816558599472 0.948688447475433;0.321969509124756 0.708958625793457 0.948827862739563;0.323816984891891 0.709751665592194 0.948967337608337;0.325664490461349 0.71054470539093 0.949106752872467;0.327511996030807 0.711337685585022 0.949246168136597;0.329359471797943 0.712130725383759 0.949385643005371;0.331206977367401 0.712923765182495 0.949525058269501;0.333054482936859 0.713716804981232 0.94966447353363;0.334901958703995 0.714509844779968 0.949803948402405;0.336749464273453 0.71530282497406 0.949943363666534;0.338596940040588 0.716095864772797 0.950082778930664;0.340444445610046 0.716888904571533 0.950222253799438;0.342291951179504 0.71768194437027 0.950361669063568;0.34413942694664 0.718474984169006 0.950501084327698;0.345986932516098 0.719267964363098 0.950640499591827;0.347834438085556 0.720061004161835 0.950779974460602;0.349681913852692 0.720854043960571 0.950919389724731;0.35152941942215 0.721647083759308 0.951058804988861;0.353376924991608 0.722440123558044 0.951198279857635;0.355224400758743 0.723233103752136 0.951337695121765;0.357071906328201 0.724026143550873 0.951477110385895;0.358919382095337 0.724819183349609 0.951616585254669;0.360766887664795 0.725612223148346 0.951756000518799;0.362614393234253 0.726405262947083 0.951895415782928;0.364461869001389 0.727198302745819 0.952034890651703;0.366309374570847 0.727991282939911 0.952174305915833;0.368156880140305 0.728784322738647 0.952313721179962;0.37000435590744 0.729577362537384 0.952453136444092;0.371851861476898 0.730370402336121 0.952592611312866;0.373699337244034 0.731163442134857 0.952732026576996;0.375546842813492 0.731956422328949 0.952871441841125;0.37739434838295 0.732749462127686 0.9530109167099;0.379241824150085 0.733542501926422 0.95315033197403;0.381089329719543 0.734335541725159 0.953289747238159;0.382936835289001 0.735128581523895 0.953429222106934;0.384784311056137 0.735921561717987 0.953568637371063;0.386631816625595 0.736714601516724 0.953708052635193;0.388479292392731 0.73750764131546 0.953847467899323;0.390326797962189 0.738300681114197 0.953986942768097;0.392174303531647 0.739093720912933 0.954126358032227;0.394021779298782 0.739886701107025 0.954265773296356;0.39586928486824 0.740679740905762 0.954405248165131;0.397716790437698 0.741472780704498 0.95454466342926;0.399564266204834 0.742265820503235 0.95468407869339;0.401411771774292 0.743058860301971 0.954823553562164;0.40325927734375 0.743851840496063 0.954962968826294;0.405106753110886 0.7446448802948 0.955102384090424;0.406954258680344 0.745437920093536 0.955241858959198;0.408801734447479 0.746230959892273 0.955381274223328;0.410649240016937 0.74702399969101 0.955520689487457;0.412496745586395 0.747816979885101 0.955660104751587;0.414344221353531 0.748610019683838 0.955799579620361;0.416191726922989 0.749403059482574 0.955938994884491;0.418039232492447 0.750196099281311 0.956078410148621;0.419886708259583 0.750989139080048 0.956217885017395;0.421734213829041 0.751782178878784 0.956357300281525;0.423581689596176 0.752575159072876 0.956496715545654;0.425429195165634 0.753368198871613 0.956636190414429;0.427276700735092 0.754161238670349 0.956775605678558;0.429124176502228 0.754954278469086 0.956915020942688;0.430971682071686 0.755747318267822 0.957054495811462;0.432819187641144 0.756540298461914 0.957193911075592;0.434666663408279 0.757333338260651 0.957333326339722;0.436514168977737 0.758126378059387 0.957472741603851;0.438361644744873 0.758919417858124 0.957612216472626;0.440209150314331 0.75971245765686 0.957751631736755;0.442056655883789 0.760505437850952 0.957891047000885;0.443904131650925 0.761298477649689 0.958030521869659;0.445751637220383 0.762091517448425 0.958169937133789;0.447599142789841 0.762884557247162 0.958309352397919;0.449446618556976 0.763677597045898 0.958448827266693;0.451294124126434 0.76447057723999 0.958588242530823;0.453141629695892 0.765263617038727 0.958727657794952;0.454989105463028 0.766056656837463 0.958867132663727;0.456836611032486 0.7668496966362 0.959006547927856;0.458684086799622 0.767642736434937 0.959145963191986;0.46053159236908 0.768435716629028 0.959285378456116;0.462379097938538 0.769228756427765 0.95942485332489;0.464226573705673 0.770021796226501 0.95956426858902;0.466074079275131 0.770814836025238 0.959703683853149;0.467921584844589 0.771607875823975 0.959843158721924;0.469769060611725 0.772400856018066 0.959982573986053;0.471616566181183 0.773193895816803 0.960121989250183;0.473464041948318 0.77398693561554 0.960261464118958;0.475311547517776 0.774779975414276 0.960400879383087;0.477159053087234 0.775573015213013 0.960540294647217;0.47900652885437 0.776366055011749 0.960679769515991;0.480854034423828 0.777159035205841 0.960819184780121;0.482701539993286 0.777952075004578 0.96095860004425;0.484549015760422 0.778745114803314 0.96109801530838;0.48639652132988 0.779538154602051 0.961237490177155;0.488243997097015 0.780331194400787 0.961376905441284;0.490091502666473 0.781124174594879 0.961516320705414;0.491939008235931 0.781917214393616 0.961655795574188;0.493786484003067 0.782710254192352 0.961795210838318;0.495633989572525 0.783503293991089 0.961934626102448;0.497481495141983 0.784296333789825 0.962074100971222;0.499328970909119 0.785089313983917 0.962213516235352;0.501176476478577 0.785882353782654 0.962352931499481;0.503023982048035 0.78667539358139 0.962492406368256;0.504871487617493 0.787468433380127 0.962631821632385;0.506718933582306 0.788261473178864 0.962771236896515;0.508566439151764 0.789054453372955 0.962910652160645;0.510413944721222 0.789847493171692 0.963050127029419;0.51226145029068 0.790640532970428 0.963189542293549;0.514108955860138 0.791433572769165 0.963328957557678;0.515956401824951 0.792226612567902 0.963468432426453;0.517803907394409 0.793019592761993 0.963607847690582;0.519651412963867 0.79381263256073 0.963747262954712;0.521498918533325 0.794605672359467 0.963886737823486;0.523346424102783 0.795398712158203 0.964026153087616;0.525193929672241 0.79619175195694 0.964165568351746;0.527041375637054 0.796984732151031 0.964304983615875;0.528888881206512 0.797777771949768 0.96444445848465;0.53073638677597 0.798570811748505 0.964583873748779;0.532583892345428 0.799363851547241 0.964723289012909;0.534431397914886 0.800156891345978 0.964862763881683;0.5362788438797 0.800949931144714 0.965002179145813;0.538126349449158 0.801742911338806 0.965141594409943;0.539973855018616 0.802535951137543 0.965281069278717;0.541821360588074 0.803328990936279 0.965420484542847;0.543668866157532 0.804122030735016 0.965559899806976;0.54551637172699 0.804915070533752 0.965699374675751;0.547363817691803 0.805708050727844 0.96583878993988;0.549211323261261 0.806501090526581 0.96597820520401;0.551058828830719 0.807294130325317 0.96611762046814;0.552906334400177 0.808087170124054 0.966257095336914;0.554753839969635 0.808880209922791 0.966396510601044;0.556601285934448 0.809673190116882 0.966535925865173;0.558448791503906 0.810466229915619 0.966675400733948;0.560296297073364 0.811259269714355 0.966814815998077;0.562143802642822 0.812052309513092 0.966954231262207;0.56399130821228 0.812845349311829 0.967093706130981;0.565838754177094 0.81363832950592 0.967233121395111;0.567686259746552 0.814431369304657 0.967372536659241;0.56953376531601 0.815224409103394 0.967512011528015;0.571381270885468 0.81601744890213 0.967651426792145;0.573228776454926 0.816810488700867 0.967790842056274;0.575076282024384 0.817603468894958 0.967930257320404;0.576923727989197 0.818396508693695 0.968069732189178;0.578771233558655 0.819189548492432 0.968209147453308;0.580618739128113 0.819982588291168 0.968348562717438;0.582466244697571 0.820775628089905 0.968488037586212;0.584313750267029 0.821568608283997 0.968627452850342;0.586161196231842 0.822361648082733 0.968766868114471;0.5880087018013 0.82315468788147 0.968906342983246;0.589856207370758 0.823947727680206 0.969045758247375;0.591703712940216 0.824740767478943 0.969185173511505;0.593551218509674 0.825533807277679 0.96932464838028;0.595398724079132 0.826326787471771 0.969464063644409;0.597246170043945 0.827119827270508 0.969603478908539;0.599093675613403 0.827912867069244 0.969742894172668;0.600941181182861 0.828705906867981 0.969882369041443;0.602788686752319 0.829498946666718 0.970021784305573;0.604636192321777 0.830291926860809 0.970161199569702;0.606483638286591 0.831084966659546 0.970300674438477;0.608331143856049 0.831878006458282 0.970440089702606;0.610178649425507 0.832671046257019 0.970579504966736;0.612026154994965 0.833464086055756 0.97071897983551;0.613873660564423 0.834257066249847 0.97085839509964;0.615721106529236 0.835050106048584 0.97099781036377;0.617568612098694 0.835843145847321 0.971137285232544;0.619416117668152 0.836636185646057 0.971276700496674;0.62126362323761 0.837429225444794 0.971416115760803;0.623111128807068 0.838222205638885 0.971555531024933;0.624958634376526 0.839015245437622 0.971695005893707;0.626806080341339 0.839808285236359 0.971834421157837;0.628653585910797 0.840601325035095 0.971973836421967;0.630501091480255 0.841394364833832 0.972113311290741;0.632348597049713 0.842187345027924 0.972252726554871;0.634196102619171 0.84298038482666 0.972392141819;0.636043548583984 0.843773424625397 0.972531616687775;0.637891054153442 0.844566464424133 0.972671031951904;0.6397385597229 0.84535950422287 0.972810447216034;0.641586065292358 0.846152544021606 0.972949922084808;0.643433570861816 0.846945524215698 0.973089337348938;0.645281076431274 0.847738564014435 0.973228752613068;0.647128522396088 0.848531603813171 0.973368167877197;0.648976027965546 0.849324643611908 0.973507642745972;0.650823533535004 0.850117683410645 0.973647058010101;0.652671039104462 0.850910663604736 0.973786473274231;0.65451854467392 0.851703703403473 0.973925948143005;0.656365990638733 0.852496743202209 0.974065363407135;0.658213496208191 0.853289783000946 0.974204778671265;0.660061001777649 0.854082822799683 0.974344253540039;0.661908507347107 0.854875802993774 0.974483668804169;0.663756012916565 0.855668842792511 0.974623084068298;0.665603458881378 0.856461882591248 0.974762499332428;0.667450964450836 0.857254922389984 0.974901974201202;0.669298470020294 0.858047962188721 0.975041389465332;0.671145975589752 0.858840942382812 0.975180804729462;0.67299348115921 0.859633982181549 0.975320279598236;0.674840986728668 0.860427021980286 0.975459694862366;0.676688432693481 0.861220061779022 0.975599110126495;0.678535938262939 0.862013101577759 0.97573858499527;0.680383443832397 0.862806081771851 0.975878000259399;0.682230949401855 0.863599121570587 0.976017415523529;0.684078454971313 0.864392161369324 0.976156890392303;0.685925900936127 0.86518520116806 0.976296305656433;0.687773406505585 0.865978240966797 0.976435720920563;0.689620912075043 0.866771221160889 0.976575136184692;0.691468417644501 0.867564260959625 0.976714611053467;0.693315923213959 0.868357300758362 0.976854026317596;0.695163428783417 0.869150340557098 0.976993441581726;0.69701087474823 0.869943380355835 0.9771329164505;0.698858380317688 0.870736420154572 0.97727233171463;0.700705885887146 0.871529400348663 0.97741174697876;0.702553391456604 0.8723224401474 0.977551221847534;0.704400897026062 0.873115479946136 0.977690637111664;0.706248342990875 0.873908519744873 0.977830052375793;0.708095848560333 0.87470155954361 0.977969527244568;0.709943354129791 0.875494539737701 0.978108942508698;0.711790859699249 0.876287579536438 0.978248357772827;0.713638365268707 0.877080619335175 0.978387773036957;0.715485811233521 0.877873659133911 0.978527247905731;0.717333316802979 0.878666698932648 0.978666663169861;0.719180822372437 0.87945967912674 0.97880607843399;0.721028327941895 0.880252718925476 0.978945553302765;0.722875833511353 0.881045758724213 0.979084968566895;0.724723339080811 0.881838798522949 0.979224383831024;0.726570785045624 0.882631838321686 0.979363858699799;0.728418290615082 0.883424818515778 0.979503273963928;0.73026579618454 0.884217858314514 0.979642689228058;0.732113301753998 0.885010898113251 0.979782164096832;0.733960807323456 0.885803937911987 0.979921579360962;0.735808253288269 0.886596977710724 0.980060994625092;0.737655758857727 0.887389957904816 0.980200409889221;0.739503264427185 0.888182997703552 0.980339884757996;0.741350769996643 0.888976037502289 0.980479300022125;0.743198275566101 0.889769077301025 0.980618715286255;0.745045781135559 0.890562117099762 0.980758190155029;0.746893227100372 0.891355097293854 0.980897605419159;0.74874073266983 0.89214813709259 0.981037020683289;0.750588238239288 0.892941176891327 0.981176495552063;0.752435743808746 0.893734216690063 0.981315910816193;0.754283249378204 0.8945272564888 0.981455326080322;0.756130695343018 0.895320296287537 0.981594800949097;0.757978200912476 0.896113276481628 0.981734216213226;0.759825706481934 0.896906316280365 0.981873631477356;0.761673212051392 0.897699356079102 0.982013046741486;0.76352071762085 0.898492395877838 0.98215252161026;0.765368163585663 0.899285435676575 0.98229193687439;0.767215669155121 0.900078415870667 0.982431352138519;0.769063174724579 0.900871455669403 0.982570827007294;0.770910680294037 0.90166449546814 0.982710242271423;0.772758185863495 0.902457535266876 0.982849657535553;0.774605691432953 0.903250575065613 0.982989132404327;0.776453137397766 0.904043555259705 0.983128547668457;0.778300642967224 0.904836595058441 0.983267962932587;0.780148148536682 0.905629634857178 0.983407437801361;0.78199565410614 0.906422674655914 0.983546853065491;0.783843159675598 0.907215714454651 0.98368626832962;0.785690605640411 0.908008694648743 0.98382568359375;0.787538111209869 0.908801734447479 0.983965158462524;0.789385616779327 0.909594774246216 0.984104573726654;0.791233122348785 0.910387814044952 0.984243988990784;0.793080627918243 0.911180853843689 0.984383463859558;0.794928133487701 0.911973834037781 0.984522879123688;0.796775579452515 0.912766873836517 0.984662294387817;0.798623085021973 0.913559913635254 0.984801769256592;0.800470590591431 0.91435295343399 0.984941184520721;0.802318096160889 0.915145993232727 0.985080599784851;0.804165601730347 0.915938973426819 0.985220015048981;0.80601304769516 0.916732013225555 0.985359489917755;0.807860553264618 0.917525053024292 0.985498905181885;0.809708058834076 0.918318092823029 0.985638320446014;0.811555564403534 0.919111132621765 0.985777795314789;0.813403069972992 0.919904172420502 0.985917210578918;0.815250515937805 0.920697152614594 0.986056625843048;0.817098021507263 0.92149019241333 0.986196100711823;0.818945527076721 0.922283232212067 0.986335515975952;0.820793032646179 0.923076272010803 0.986474931240082;0.822640538215637 0.92386931180954 0.986614406108856;0.824488043785095 0.924662292003632 0.986753821372986;0.826335489749908 0.925455331802368 0.986893236637115;0.828182995319366 0.926248371601105 0.987032651901245;0.830030500888824 0.927041411399841 0.98717212677002;0.831878006458282 0.927834451198578 0.987311542034149;0.83372551202774 0.92862743139267 0.987450957298279;0.835572957992554 0.929420471191406 0.987590432167053;0.837420463562012 0.930213510990143 0.987729847431183;0.83926796913147 0.931006550788879 0.987869262695312;0.841115474700928 0.931799590587616 0.988008737564087;0.842962980270386 0.932592570781708 0.988148152828217;0.844810485839844 0.933385610580444 0.988287568092346;0.846657931804657 0.934178650379181 0.988427042961121;0.848505437374115 0.934971690177917 0.98856645822525;0.850352942943573 0.935764729976654 0.98870587348938;0.852200448513031 0.936557710170746 0.98884528875351;0.854047954082489 0.937350749969482 0.988984763622284;0.855895400047302 0.938143789768219 0.989124178886414;0.85774290561676 0.938936829566956 0.989263594150543;0.859590411186218 0.939729869365692 0.989403069019318;0.861437916755676 0.940522909164429 0.989542484283447;0.863285422325134 0.941315889358521 0.989681899547577;0.865132927894592 0.942108929157257 0.989821374416351;0.866980373859406 0.942901968955994 0.989960789680481;0.868827879428864 0.94369500875473 0.990100204944611;0.870675384998322 0.944488048553467 0.990239679813385;0.87252289056778 0.945281028747559 0.990379095077515;0.874370396137238 0.946074068546295 0.990518510341644;0.876217842102051 0.946867108345032 0.990657925605774;0.878065347671509 0.947660148143768 0.990797400474548;0.879912853240967 0.948453187942505 0.990936815738678;0.881760358810425 0.949246168136597 0.991076231002808;0.883607864379883 0.950039207935333 0.991215705871582;0.885455310344696 0.95083224773407 0.991355121135712;0.887302815914154 0.951625287532806 0.991494536399841;0.889150321483612 0.952418327331543 0.991634011268616;0.89099782705307 0.953211307525635 0.991773426532745;0.892845332622528 0.954004347324371 0.991912841796875;0.894692838191986 0.954797387123108 0.992052316665649;0.896540284156799 0.955590426921844 0.992191731929779;0.898387789726257 0.956383466720581 0.992331147193909;0.900235295295715 0.957176446914673 0.992470562458038;0.902082800865173 0.957969486713409 0.992610037326813;0.903930306434631 0.958762526512146 0.992749452590942;0.905777752399445 0.959555566310883 0.992888867855072;0.907625257968903 0.960348606109619 0.993028342723846;0.909472763538361 0.961141586303711 0.993167757987976;0.911320269107819 0.961934626102448 0.993307173252106;0.913167774677277 0.962727665901184 0.99344664812088;0.915015280246735 0.963520705699921 0.99358606338501;0.916862726211548 0.964313745498657 0.993725478649139;0.918710231781006 0.965106785297394 0.993864953517914;0.920557737350464 0.965899765491486 0.994004368782043;0.922405242919922 0.966692805290222 0.994143784046173;0.92425274848938 0.967485845088959 0.994283199310303;0.926100194454193 0.968278884887695 0.994422674179077;0.927947700023651 0.969071924686432 0.994562089443207;0.929795205593109 0.969864904880524 0.994701504707336;0.931642711162567 0.97065794467926 0.994840979576111;0.933490216732025 0.971450984477997 0.99498039484024;0.935337662696838 0.972244024276733 0.99511981010437;0.937185168266296 0.97303706407547 0.995259284973145;0.939032673835754 0.973830044269562 0.995398700237274;0.940880179405212 0.974623084068298 0.995538115501404;0.94272768497467 0.975416123867035 0.995677530765533;0.944575190544128 0.976209163665771 0.995817005634308;0.946422636508942 0.977002203464508 0.995956420898438;0.9482701420784 0.9777951836586 0.996095836162567;0.950117647647858 0.978588223457336 0.996235311031342;0.951965153217316 0.979381263256073 0.996374726295471;0.953812658786774 0.98017430305481 0.996514141559601;0.955660104751587 0.980967342853546 0.996653616428375;0.957507610321045 0.981760323047638 0.996793031692505;0.959355115890503 0.982553362846375 0.996932446956635;0.961202621459961 0.983346402645111 0.997071921825409;0.963050127029419 0.984139442443848 0.997211337089539;0.964897632598877 0.984932482242584 0.997350752353668;0.96674507856369 0.985725462436676 0.997490167617798;0.968592584133148 0.986518502235413 0.997629642486572;0.970440089702606 0.987311542034149 0.997769057750702;0.972287595272064 0.988104581832886 0.997908473014832;0.974135100841522 0.988897621631622 0.998047947883606;0.975982546806335 0.989690661430359 0.998187363147736;0.977830052375793 0.990483641624451 0.998326778411865;0.979677557945251 0.991276681423187 0.99846625328064;0.981525063514709 0.992069721221924 0.998605668544769;0.983372569084167 0.99286276102066 0.998745083808899;0.985220015048981 0.993655800819397 0.998884558677673;0.987067520618439 0.994448781013489 0.999023973941803;0.988915026187897 0.995241820812225 0.999163389205933;0.990762531757355 0.996034860610962 0.999302804470062;0.992610037326813 0.996827900409698 0.999442279338837;0.994457542896271 0.997620940208435 0.999581694602966;0.996304988861084 0.998413920402527 0.999721109867096;0.998152494430542 0.999206960201263 0.99986058473587;1 1 1;1 1 1;1 1 1;1 1 1;1 1 1;1 1 1;1 1 1;1 1 1;1 1 1;1 1 1;1 1 1;1 1 1;1 1 1;1 1 1;1 1 1;1 1 1;1 1 1;1 1 1;1 1 1;1 1 1;1 1 1;1 1 1;1 1 1;1 1 1;1 1 1;1 1 1;1 1 1;1 1 1;1 1 1;1 1 1;1 1 1;1 1 1;1 1 1;1 1 1;1 1 1;1 1 1;1 1 1;1 1 1;1 1 1;1 1 1;1 1 1;1 1 1;1 1 1;1 1 1;1 1 1;1 1 1;1 1 1;1 1 1;1 1 1;1 1 1;1 1 1;1 1 1;1 1 1;1 1 1;1 1 1;1 1 1;1 1 1;1 1 1;1 1 1;1 1 1;1 1 1;1 1 1;1 1 1;1 1 1;1 1 1;1 1 1;1 1 1;1 1 1;1 1 1;1 1 1;1 1 1;1 1 1;1 1 1;1 1 1;1 1 1;1 1 1;1 1 1;1 1 1;1 1 1;1 1 1;1 1 1;1 1 1;1 1 1;1 1 1;1 1 1;1 1 1;1 1 1;1 1 1;1 1 1;1 1 1;1 1 1;1 1 1;1 1 1;1 1 1;1 1 1;1 1 1;1 1 1;1 1 1;1 1 1;1 1 1;1 1 1;0.998637497425079 0.999615728855133 0.998663723468781;0.997274994850159 0.999231398105621 0.997327387332916;0.995912492275238 0.998847126960754 0.995991110801697;0.994549989700317 0.998462796211243 0.994654774665833;0.993187487125397 0.998078525066376 0.993318498134613;0.991824984550476 0.997694194316864 0.991982161998749;0.990462481975555 0.997309923171997 0.990645885467529;0.989099979400635 0.99692565202713 0.989309549331665;0.987737476825714 0.996541321277618 0.987973272800446;0.986374974250793 0.996157050132751 0.986636996269226;0.985012471675873 0.99577271938324 0.985300660133362;0.983649969100952 0.995388448238373 0.983964383602142;0.982287406921387 0.995004177093506 0.982628047466278;0.980924904346466 0.994619846343994 0.981291770935059;0.979562401771545 0.994235575199127 0.979955434799194;0.978199899196625 0.993851244449615 0.978619158267975;0.976837396621704 0.993466973304749 0.977282822132111;0.975474894046783 0.993082642555237 0.975946545600891;0.974112391471863 0.99269837141037 0.974610269069672;0.972749888896942 0.992314100265503 0.973273932933807;0.971387386322021 0.991929769515991 0.971937656402588;0.970024883747101 0.991545498371124 0.970601320266724;0.96866238117218 0.991161167621613 0.969265043735504;0.96729987859726 0.990776896476746 0.96792870759964;0.965937376022339 0.990392565727234 0.96659243106842;0.964574873447418 0.990008294582367 0.965256154537201;0.963212370872498 0.9896240234375 0.963919818401337;0.961849868297577 0.989239692687988 0.962583541870117;0.960487365722656 0.988855421543121 0.961247205734253;0.959124863147736 0.98847109079361 0.959910929203033;0.957762360572815 0.988086819648743 0.958574593067169;0.956399857997894 0.987702548503876 0.95723831653595;0.955037355422974 0.987318217754364 0.955901980400085;0.953674852848053 0.986933946609497 0.954565703868866;0.952312350273132 0.986549615859985 0.953229427337646;0.950949847698212 0.986165344715118 0.951893091201782;0.949587345123291 0.985781013965607 0.950556814670563;0.94822484254837 0.98539674282074 0.949220478534698;0.946862280368805 0.985012471675873 0.947884202003479;0.945499777793884 0.984628140926361 0.946547865867615;0.944137275218964 0.984243869781494 0.945211589336395;0.942774772644043 0.983859539031982 0.943875253200531;0.941412270069122 0.983475267887115 0.942538976669312;0.940049767494202 0.983090937137604 0.941202700138092;0.938687264919281 0.982706665992737 0.939866364002228;0.93732476234436 0.98232239484787 0.938530087471008;0.93596225976944 0.981938064098358 0.937193751335144;0.934599757194519 0.981553792953491 0.935857474803925;0.933237254619598 0.981169462203979 0.93452113866806;0.931874752044678 0.980785191059113 0.933184862136841;0.930512249469757 0.980400919914246 0.931848526000977;0.929149746894836 0.980016589164734 0.930512249469757;0.927787244319916 0.979632318019867 0.929175972938538;0.926424741744995 0.979247987270355 0.927839636802673;0.925062239170074 0.978863716125488 0.926503360271454;0.923699736595154 0.978479385375977 0.92516702413559;0.922337234020233 0.97809511423111 0.92383074760437;0.920974731445312 0.977710843086243 0.922494411468506;0.919612228870392 0.977326512336731 0.921158134937286;0.918249726295471 0.976942241191864 0.919821798801422;0.916887223720551 0.976557910442352 0.918485522270203;0.91552472114563 0.976173639297485 0.917149245738983;0.914162218570709 0.975789308547974 0.915812909603119;0.912799715995789 0.975405037403107 0.914476633071899;0.911437153816223 0.97502076625824 0.913140296936035;0.910074651241302 0.974636435508728 0.911804020404816;0.908712148666382 0.974252164363861 0.910467684268951;0.907349646091461 0.973867833614349 0.909131407737732;0.905987143516541 0.973483562469482 0.907795071601868;0.90462464094162 0.973099291324615 0.906458795070648;0.903262138366699 0.972714960575104 0.905122518539429;0.901899635791779 0.972330689430237 0.903786182403564;0.900537133216858 0.971946358680725 0.902449905872345;0.899174630641937 0.971562087535858 0.901113569736481;0.897812128067017 0.971177756786346 0.899777293205261;0.896449625492096 0.970793485641479 0.898440957069397;0.895087122917175 0.970409214496613 0.897104680538177;0.893724620342255 0.970024883747101 0.895768404006958;0.892362117767334 0.969640612602234 0.894432067871094;0.890999615192413 0.969256281852722 0.893095791339874;0.889637112617493 0.968872010707855 0.89175945520401;0.888274610042572 0.968487679958344 0.890423178672791;0.886912107467651 0.968103408813477 0.889086842536926;0.885549604892731 0.96771913766861 0.887750566005707;0.88418710231781 0.967334806919098 0.886414229869843;0.882824599742889 0.966950535774231 0.885077953338623;0.881462097167969 0.966566205024719 0.883741676807404;0.880099594593048 0.966181933879852 0.882405340671539;0.878737092018127 0.965797662734985 0.88106906414032;0.877374529838562 0.965413331985474 0.879732728004456;0.876012027263641 0.965029060840607 0.878396451473236;0.874649524688721 0.964644730091095 0.877060115337372;0.8732870221138 0.964260458946228 0.875723838806152;0.871924519538879 0.963876128196716 0.874387502670288;0.870562016963959 0.963491857051849 0.873051226139069;0.869199514389038 0.963107585906982 0.871714949607849;0.867837011814117 0.962723255157471 0.870378613471985;0.866474509239197 0.962338984012604 0.869042336940765;0.865112006664276 0.961954653263092 0.867706000804901;0.863749504089355 0.961570382118225 0.866369724273682;0.862387001514435 0.961186051368713 0.865033388137817;0.861024498939514 0.960801780223846 0.863697111606598;0.859661996364594 0.960417509078979 0.862360775470734;0.858299493789673 0.960033178329468 0.861024498939514;0.856936991214752 0.959648907184601 0.859688222408295;0.855574488639832 0.959264576435089 0.85835188627243;0.854211986064911 0.958880305290222 0.857015609741211;0.85284948348999 0.958496034145355 0.855679273605347;0.85148698091507 0.958111703395844 0.854342997074127;0.850124478340149 0.957727432250977 0.853006660938263;0.848761975765228 0.957343101501465 0.851670384407043;0.847399473190308 0.956958830356598 0.850334048271179;0.846036970615387 0.956574499607086 0.84899777173996;0.844674468040466 0.956190228462219 0.84766149520874;0.843311965465546 0.955805957317352 0.846325159072876;0.84194940328598 0.955421626567841 0.844988882541656;0.84058690071106 0.955037355422974 0.843652546405792;0.839224398136139 0.954653024673462 0.842316269874573;0.837861895561218 0.954268753528595 0.840979933738708;0.836499392986298 0.953884422779083 0.839643657207489;0.835136890411377 0.953500151634216 0.83830738067627;0.833774387836456 0.953115880489349 0.836971044540405;0.832411885261536 0.952731549739838 0.835634768009186;0.831049382686615 0.952347278594971 0.834298431873322;0.829686880111694 0.951962947845459 0.832962155342102;0.828324377536774 0.951578676700592 0.831625819206238;0.826961874961853 0.951194405555725 0.830289542675018;0.825599372386932 0.950810074806213 0.828953206539154;0.824236869812012 0.950425803661346 0.827616930007935;0.822874367237091 0.950041472911835 0.826280653476715;0.82151186466217 0.949657201766968 0.824944317340851;0.82014936208725 0.949272871017456 0.823608040809631;0.818786859512329 0.948888599872589 0.822271704673767;0.817424356937408 0.948504328727722 0.820935428142548;0.816061854362488 0.94811999797821 0.819599092006683;0.814699351787567 0.947735726833344 0.818262815475464;0.813336849212646 0.947351396083832 0.8169264793396;0.811974346637726 0.946967124938965 0.81559020280838;0.810611844062805 0.946582794189453 0.814253926277161;0.809249341487885 0.946198523044586 0.812917590141296;0.807886838912964 0.945814251899719 0.811581313610077;0.806524276733398 0.945429921150208 0.810244977474213;0.805161774158478 0.945045650005341 0.808908700942993;0.803799271583557 0.944661319255829 0.807572364807129;0.802436769008636 0.944277048110962 0.806236088275909;0.801074266433716 0.943892776966095 0.804899752140045;0.799711763858795 0.943508446216583 0.803563475608826;0.798349261283875 0.943124175071716 0.802227199077606;0.796986758708954 0.942739844322205 0.800890862941742;0.795624256134033 0.942355573177338 0.799554586410522;0.794261753559113 0.941971242427826 0.798218250274658;0.792899250984192 0.941586971282959 0.796881973743439;0.791536748409271 0.941202700138092 0.795545637607574;0.790174245834351 0.94081836938858 0.794209361076355;0.78881174325943 0.940434098243713 0.792873024940491;0.787449240684509 0.940049767494202 0.791536748409271;0.786086738109589 0.939665496349335 0.790200471878052;0.784724235534668 0.939281165599823 0.788864135742188;0.783361732959747 0.938896894454956 0.787527859210968;0.781999230384827 0.938512623310089 0.786191523075104;0.780636727809906 0.938128292560577 0.784855246543884;0.779274225234985 0.93774402141571 0.78351891040802;0.777911722660065 0.937359690666199 0.782182633876801;0.776549220085144 0.936975419521332 0.780846297740936;0.775186717510223 0.936591148376465 0.779510021209717;0.773824214935303 0.936206817626953 0.778173744678497;0.772461652755737 0.935822546482086 0.776837408542633;0.771099150180817 0.935438215732574 0.775501132011414;0.769736647605896 0.935053944587708 0.774164795875549;0.768374145030975 0.934669613838196 0.77282851934433;0.767011642456055 0.934285342693329 0.771492183208466;0.765649139881134 0.933901071548462 0.770155906677246;0.764286637306213 0.93351674079895 0.768819630146027;0.762924134731293 0.933132469654083 0.767483294010162;0.761561632156372 0.932748138904572 0.766147017478943;0.760199129581451 0.932363867759705 0.764810681343079;0.758836627006531 0.931979537010193 0.763474404811859;0.75747412443161 0.931595265865326 0.762138068675995;0.756111621856689 0.931210994720459 0.760801792144775;0.754749119281769 0.930826663970947 0.759465456008911;0.753386616706848 0.93044239282608 0.758129179477692;0.752024114131927 0.930058062076569 0.756792902946472;0.750661611557007 0.929673790931702 0.755456566810608;0.749299108982086 0.929289519786835 0.754120290279388;0.747936606407166 0.928905189037323 0.752783954143524;0.746574103832245 0.928520917892456 0.751447677612305;0.745211601257324 0.928136587142944 0.75011134147644;0.743849098682404 0.927752315998077 0.748775064945221;0.742486596107483 0.927367985248566 0.747438728809357;0.741124093532562 0.926983714103699 0.746102452278137;0.739761590957642 0.926599442958832 0.744766175746918;0.738399088382721 0.92621511220932 0.743429839611053;0.737036526203156 0.925830841064453 0.742093563079834;0.735674023628235 0.925446510314941 0.74075722694397;0.734311521053314 0.925062239170074 0.73942095041275;0.732949018478394 0.924677908420563 0.738084614276886;0.731586515903473 0.924293637275696 0.736748337745667;0.730224013328552 0.923909366130829 0.735412001609802;0.728861510753632 0.923525035381317 0.734075725078583;0.727499008178711 0.92314076423645 0.732739448547363;0.72613650560379 0.922756433486938 0.731403112411499;0.72477400302887 0.922372162342072 0.73006683588028;0.723411500453949 0.921987891197205 0.728730499744415;0.722048997879028 0.921603560447693 0.727394223213196;0.720686495304108 0.921219289302826 0.726057887077332;0.719323992729187 0.920834958553314 0.724721610546112;0.717961490154266 0.920450687408447 0.723385274410248;0.716598987579346 0.920066356658936 0.722048997879028;0.715236485004425 0.919682085514069 0.720712721347809;0.713873982429504 0.919297814369202 0.719376385211945;0.712511479854584 0.91891348361969 0.718040108680725;0.711148977279663 0.918529212474823 0.716703772544861;0.709786474704742 0.918144881725311 0.715367496013641;0.708423972129822 0.917760610580444 0.714031159877777;0.707061469554901 0.917376279830933 0.712694883346558;0.70569896697998 0.916992008686066 0.711358606815338;0.70433646440506 0.916607737541199 0.710022270679474;0.702973961830139 0.916223406791687 0.708685994148254;0.701611399650574 0.91583913564682 0.70734965801239;0.700248897075653 0.915454804897308 0.706013381481171;0.698886394500732 0.915070533752441 0.704677045345306;0.697523891925812 0.914686262607574 0.703340768814087;0.696161389350891 0.914301931858063 0.702004432678223;0.69479888677597 0.913917660713196 0.700668156147003;0.69343638420105 0.913533329963684 0.699331879615784;0.692073881626129 0.913149058818817 0.697995543479919;0.690711379051208 0.912764728069305 0.6966592669487;0.689348876476288 0.912380456924438 0.695322930812836;0.687986373901367 0.911996185779572 0.693986654281616;0.686623871326447 0.91161185503006 0.692650318145752;0.685261368751526 0.911227583885193 0.691314041614532;0.683898866176605 0.910843253135681 0.689977705478668;0.682536363601685 0.910458981990814 0.688641428947449;0.681173861026764 0.910074710845947 0.687305152416229;0.679811358451843 0.909690380096436 0.685968816280365;0.678448855876923 0.909306108951569 0.684632539749146;0.677086353302002 0.908921778202057 0.683296203613281;0.675723850727081 0.90853750705719 0.681959927082062;0.674361348152161 0.908153176307678 0.680623590946198;0.67299884557724 0.907768905162811 0.679287314414978;0.671636343002319 0.907384634017944 0.677950978279114;0.670273840427399 0.907000303268433 0.676614701747894;0.668911337852478 0.906616032123566 0.675278425216675;0.667548775672913 0.906231701374054 0.673942089080811;0.666186273097992 0.905847430229187 0.672605812549591;0.664823770523071 0.905463099479675 0.671269476413727;0.663461267948151 0.905078828334808 0.669933199882507;0.66209876537323 0.904694557189941 0.668596863746643;0.660736262798309 0.90431022644043 0.667260587215424;0.659373760223389 0.903925955295563 0.665924251079559;0.658011257648468 0.903541624546051 0.66458797454834;0.656648755073547 0.903157353401184 0.66325169801712;0.655286252498627 0.902773082256317 0.661915361881256;0.653923749923706 0.902388751506805 0.660579085350037;0.652561247348785 0.902004480361938 0.659242749214172;0.651198744773865 0.901620149612427 0.657906472682953;0.649836242198944 0.90123587846756 0.656570136547089;0.648473739624023 0.900851547718048 0.655233860015869;0.647111237049103 0.900467276573181 0.653897523880005;0.645748734474182 0.900083005428314 0.652561247348785;0.644386231899261 0.899698674678802 0.651224970817566;0.643023729324341 0.899314403533936 0.649888634681702;0.64166122674942 0.898930072784424 0.648552358150482;0.6402987241745 0.898545801639557 0.647216022014618;0.638936221599579 0.898161470890045 0.645879745483398;0.637573719024658 0.897777199745178 0.644543409347534;0.636211216449738 0.897392928600311 0.643207132816315;0.634848713874817 0.8970085978508 0.641870856285095;0.633486211299896 0.896624326705933 0.640534520149231;0.632123649120331 0.896239995956421 0.639198243618011;0.63076114654541 0.895855724811554 0.637861907482147;0.62939864397049 0.895471453666687 0.636525630950928;0.628036141395569 0.895087122917175 0.635189294815063;0.626673638820648 0.894702851772308 0.633853018283844;0.625311136245728 0.894318521022797 0.63251668214798;0.623948633670807 0.89393424987793 0.63118040561676;0.622586131095886 0.893549919128418 0.629844129085541;0.621223628520966 0.893165647983551 0.628507792949677;0.619861125946045 0.892781376838684 0.627171516418457;0.618498623371124 0.892397046089172 0.625835180282593;0.617136120796204 0.892012774944305 0.624498903751373;0.615773618221283 0.891628444194794 0.623162567615509;0.614411115646362 0.891244173049927 0.62182629108429;0.613048613071442 0.890859842300415 0.620489954948425;0.611686110496521 0.890475571155548 0.619153678417206;0.6103236079216 0.890091300010681 0.617817401885986;0.60896110534668 0.889706969261169 0.616481065750122;0.607598602771759 0.889322698116302 0.615144789218903;0.606236100196838 0.888938367366791 0.613808453083038;0.604873597621918 0.888554096221924 0.612472176551819;0.603511095046997 0.888169825077057 0.611135840415955;0.602148592472076 0.887785494327545 0.609799563884735;0.600786089897156 0.887401223182678 0.608463227748871;0.599423587322235 0.887016892433167 0.607126951217651;0.598061084747314 0.8866326212883 0.605790674686432;0.596698522567749 0.886248290538788 0.604454338550568;0.595336019992828 0.885864019393921 0.603118062019348;0.593973517417908 0.885479748249054 0.601781725883484;0.592611014842987 0.885095417499542 0.600445449352264;0.591248512268066 0.884711146354675 0.5991091132164;0.589886009693146 0.884326815605164 0.597772836685181;0.588523507118225 0.883942544460297 0.596436500549316;0.587161004543304 0.883558213710785 0.595100224018097;0.585798501968384 0.883173942565918 0.593763947486877;0.584435999393463 0.882789671421051 0.592427611351013;0.583073496818542 0.882405340671539 0.591091334819794;0.581710994243622 0.882021069526672 0.589754998683929;0.580348491668701 0.881636738777161 0.58841872215271;0.578985989093781 0.881252467632294 0.587082386016846;0.57762348651886 0.880868196487427 0.585746109485626;0.576260983943939 0.880483865737915 0.584409832954407;0.574898481369019 0.880099594593048 0.583073496818542;0.573535978794098 0.879715263843536 0.581737220287323;0.572173476219177 0.879330992698669 0.580400884151459;0.570810973644257 0.878946661949158 0.579064607620239;0.569448471069336 0.878562390804291 0.577728271484375;0.568085968494415 0.878178119659424 0.576391994953156;0.566723465919495 0.877793788909912 0.575055658817291;0.565360963344574 0.877409517765045 0.573719382286072;0.563998460769653 0.877025187015533 0.572383105754852;0.562635898590088 0.876640915870667 0.571046769618988;0.561273396015167 0.876256585121155 0.569710493087769;0.559910893440247 0.875872313976288 0.568374156951904;0.558548390865326 0.875488042831421 0.567037880420685;0.557185888290405 0.875103712081909 0.565701544284821;0.555823385715485 0.874719440937042 0.564365267753601;0.554460883140564 0.874335110187531 0.563028931617737;0.553098380565643 0.873950839042664 0.561692655086517;0.551735877990723 0.873566567897797 0.560356378555298;0.550373375415802 0.873182237148285 0.559020042419434;0.549010872840881 0.872797966003418 0.557683765888214;0.547648370265961 0.872413635253906 0.55634742975235;0.54628586769104 0.872029364109039 0.55501115322113;0.544923365116119 0.871645033359528 0.553674817085266;0.543560862541199 0.871260762214661 0.552338540554047;0.542198359966278 0.870876491069794 0.551002204418182;0.540835857391357 0.870492160320282 0.549665927886963;0.539473354816437 0.870107889175415 0.548329651355743;0.538110852241516 0.869723558425903 0.546993315219879;0.536748349666595 0.869339287281036 0.54565703868866;0.535385847091675 0.868954956531525 0.544320702552795;0.534023344516754 0.868570685386658 0.542984426021576;0.532660841941833 0.868186414241791 0.541648089885712;0.531298339366913 0.867802083492279 0.540311813354492;0.529935836791992 0.867417812347412 0.538975477218628;0.528573334217072 0.8670334815979 0.537639200687408;0.527210772037506 0.866649210453033 0.536302924156189;0.525848269462585 0.866264939308167 0.534966588020325;0.524485766887665 0.865880608558655 0.533630311489105;0.523123264312744 0.865496337413788 0.532293975353241;0.521760761737823 0.865112006664276 0.530957698822021;0.520398259162903 0.864727735519409 0.529621362686157;0.519035756587982 0.864343404769897 0.528285086154938;0.517673254013062 0.863959133625031 0.526948750019073;0.516310751438141 0.863574862480164 0.525612473487854;0.51494824886322 0.863190531730652 0.524276196956635;0.5135857462883 0.862806260585785 0.52293986082077;0.512223243713379 0.862421929836273 0.521603584289551;0.510860741138458 0.862037658691406 0.520267248153687;0.509498238563538 0.861653327941895 0.518930971622467;0.508135735988617 0.861269056797028 0.517594635486603;0.506773233413696 0.860884785652161 0.516258358955383;0.505410730838776 0.860500454902649 0.514922082424164;0.504048228263855 0.860116183757782 0.5135857462883;0.502685725688934 0.85973185300827 0.51224946975708;0.501323223114014 0.859347581863403 0.510913133621216;0.499960690736771 0.858963310718536 0.509576857089996;0.49859818816185 0.858578979969025 0.508240520954132;0.497235685586929 0.858194708824158 0.506904244422913;0.495873183012009 0.857810378074646 0.505567908287048;0.494510680437088 0.857426106929779 0.504231631755829;0.493148177862167 0.857041776180267 0.502895355224609;0.491785675287247 0.8566575050354 0.501559019088745;0.490423172712326 0.856273233890533 0.500222742557526;0.489060670137405 0.855888903141022 0.498886406421661;0.487698167562485 0.855504631996155 0.497550129890442;0.486335664987564 0.855120301246643 0.4962138235569;0.484973162412643 0.854736030101776 0.494877517223358;0.4836106300354 0.854351699352264 0.493541210889816;0.48224812746048 0.853967428207397 0.492204904556274;0.480885624885559 0.853583157062531 0.490868598222733;0.479523122310638 0.853198826313019 0.489532291889191;0.478160619735718 0.852814555168152 0.488195985555649;0.476798117160797 0.85243022441864 0.486859679222107;0.475435614585876 0.852045953273773 0.485523402690887;0.474073112010956 0.851661682128906 0.484187096357346;0.472710609436035 0.851277351379395 0.482850790023804;0.471348106861115 0.850893080234528 0.481514483690262;0.469985604286194 0.850508749485016 0.48017817735672;0.468623101711273 0.850124478340149 0.478841871023178;0.467260599136353 0.849740147590637 0.477505564689636;0.465898066759109 0.84935587644577 0.476169258356094;0.464535564184189 0.848971605300903 0.474832981824875;0.463173061609268 0.848587274551392 0.473496675491333;0.461810559034348 0.848203003406525 0.472160369157791;0.460448056459427 0.847818672657013 0.470824062824249;0.459085553884506 0.847434401512146 0.469487756490707;0.457723051309586 0.847050070762634 0.468151450157166;0.456360548734665 0.846665799617767 0.466815143823624;0.454998046159744 0.8462815284729 0.465478837490082;0.453635543584824 0.845897197723389 0.46414253115654;0.452273041009903 0.845512926578522 0.46280625462532;0.450910538434982 0.84512859582901 0.461469948291779;0.449548035860062 0.844744324684143 0.460133641958237;0.448185503482819 0.844360053539276 0.458797335624695;0.446823000907898 0.843975722789764 0.457461029291153;0.445460498332977 0.843591451644897 0.456124722957611;0.444097995758057 0.843207120895386 0.454788416624069;0.442735493183136 0.842822849750519 0.453452110290527;0.441372990608215 0.842438519001007 0.452115803956985;0.440010488033295 0.84205424785614 0.450779527425766;0.438647985458374 0.841669976711273 0.449443221092224;0.437285482883453 0.841285645961761 0.448106914758682;0.435922980308533 0.840901374816895 0.44677060842514;0.434560477733612 0.840517044067383 0.445434302091599;0.433197975158691 0.840132772922516 0.444097995758057;0.431835442781448 0.839748442173004 0.442761689424515;0.430472940206528 0.839364171028137 0.441425383090973;0.429110437631607 0.83897989988327 0.440089106559753;0.427747935056686 0.838595569133759 0.438752800226212;0.426385432481766 0.838211297988892 0.43741649389267;0.425022929906845 0.83782696723938 0.436080187559128;0.423660427331924 0.837442696094513 0.434743881225586;0.422297924757004 0.837058424949646 0.433407574892044;0.420935422182083 0.836674094200134 0.432071268558502;0.419572919607162 0.836289823055267 0.43073496222496;0.418210417032242 0.835905492305756 0.429398655891418;0.416847914457321 0.835521221160889 0.428062379360199;0.415485411882401 0.835136890411377 0.426726073026657;0.414122879505157 0.83475261926651 0.425389766693115;0.412760376930237 0.834368348121643 0.424053460359573;0.411397874355316 0.833984017372131 0.422717154026031;0.410035371780396 0.833599746227264 0.42138084769249;0.408672869205475 0.833215415477753 0.420044541358948;0.407310366630554 0.832831144332886 0.418708235025406;0.405947864055634 0.832446813583374 0.417371928691864;0.404585361480713 0.832062542438507 0.416035652160645;0.403222858905792 0.83167827129364 0.414699345827103;0.401860356330872 0.831293940544128 0.413363039493561;0.400497853755951 0.830909669399261 0.412026733160019;0.39913535118103 0.83052533864975 0.410690426826477;0.39777284860611 0.830141067504883 0.409354120492935;0.396410316228867 0.829756796360016 0.408017814159393;0.395047813653946 0.829372465610504 0.406681507825851;0.393685311079025 0.828988194465637 0.405345231294632;0.392322808504105 0.828603863716125 0.40400892496109;0.390960305929184 0.828219592571259 0.402672618627548;0.389597803354263 0.827835261821747 0.401336312294006;0.388235300779343 0.82745099067688 0.400000005960464];
% cmapvar = [0.133333340287209 0.184313729405403 0.537254929542542;0.13525927066803 0.186126366257668 0.538283228874207;0.13718518614769 0.187939003109932 0.539311587810516;0.139111116528511 0.189751639962196 0.540339887142181;0.141037046909332 0.191564276814461 0.541368246078491;0.142962962388992 0.193376913666725 0.542396545410156;0.144888892769814 0.19518955051899 0.543424844741821;0.146814823150635 0.197002187371254 0.544453203678131;0.148740753531456 0.198814824223518 0.545481503009796;0.150666669011116 0.200627461075783 0.546509802341461;0.152592599391937 0.202440097928047 0.547538161277771;0.154518529772758 0.20425271987915 0.548566460609436;0.156444445252419 0.206065356731415 0.549594819545746;0.15837037563324 0.207877993583679 0.550623118877411;0.160296306014061 0.209690630435944 0.551651418209076;0.162222236394882 0.211503267288208 0.552679777145386;0.164148151874542 0.213315904140472 0.553708076477051;0.166074082255363 0.215128540992737 0.554736435413361;0.168000012636185 0.216941177845001 0.555764734745026;0.169925928115845 0.218753814697266 0.556793034076691;0.171851858496666 0.22056645154953 0.557821393013;0.173777788877487 0.222379088401794 0.558849692344666;0.175703704357147 0.224191725254059 0.559878051280975;0.177629634737968 0.226004362106323 0.56090635061264;0.17955556511879 0.227816998958588 0.561934649944305;0.18148148059845 0.229629635810852 0.562963008880615;0.183407410979271 0.231442272663116 0.56399130821228;0.185333341360092 0.233254909515381 0.565019607543945;0.187259271740913 0.235067546367645 0.566047966480255;0.189185187220573 0.23688018321991 0.56707626581192;0.191111117601395 0.238692820072174 0.56810462474823;0.193037047982216 0.240505456924438 0.569132924079895;0.194962963461876 0.242318093776703 0.57016122341156;0.196888893842697 0.244130715727806 0.57118958234787;0.198814824223518 0.24594335258007 0.572217881679535;0.20074075460434 0.247755989432335 0.573246240615845;0.202666670084 0.249568626284599 0.57427453994751;0.204592600464821 0.251381278038025 0.575302839279175;0.206518530845642 0.253193914890289 0.576331198215485;0.208444446325302 0.255006551742554 0.57735949754715;0.210370376706123 0.256819188594818 0.578387796878815;0.212296307086945 0.258631825447083 0.579416155815125;0.214222222566605 0.260444462299347 0.58044445514679;0.216148152947426 0.262257069349289 0.581472814083099;0.218074083328247 0.264069706201553 0.582501113414764;0.219999998807907 0.265882343053818 0.583529412746429;0.221925929188728 0.267694979906082 0.584557771682739;0.22385185956955 0.269507616758347 0.585586071014404;0.225777789950371 0.271320253610611 0.586614429950714;0.227703705430031 0.273132890462875 0.587642729282379;0.229629635810852 0.27494552731514 0.588671028614044;0.231555566191673 0.276758164167404 0.589699387550354;0.233481481671333 0.278570801019669 0.590727686882019;0.235407412052155 0.280383437871933 0.591755986213684;0.237333342432976 0.282196074724197 0.592784345149994;0.239259272813797 0.284008711576462 0.593812644481659;0.241185188293457 0.285821348428726 0.594841003417969;0.243111118674278 0.287633985280991 0.595869302749634;0.245037049055099 0.289446622133255 0.596897602081299;0.24696296453476 0.291259258985519 0.597925961017609;0.248888894915581 0.293071895837784 0.598954260349274;0.250814825296402 0.294884532690048 0.599982619285583;0.252740740776062 0.296697169542313 0.601010918617249;0.254666686058044 0.298509806394577 0.602039217948914;0.256592601537704 0.300322443246841 0.603067576885223;0.258518517017365 0.302135080099106 0.604095876216888;0.260444462299347 0.30394771695137 0.605124235153198;0.262370377779007 0.305760353803635 0.606152534484863;0.264296293258667 0.307572990655899 0.607180833816528;0.266222238540649 0.309385627508163 0.608209192752838;0.268148154020309 0.311198264360428 0.609237492084503;0.270074069499969 0.313010901212692 0.610265791416168;0.272000014781952 0.314823538064957 0.611294150352478;0.273925930261612 0.316636174917221 0.612322449684143;0.275851845741272 0.318448811769485 0.613350808620453;0.277777791023254 0.32026144862175 0.614379107952118;0.279703706502914 0.322074085474014 0.615407407283783;0.281629621982574 0.323886722326279 0.616435766220093;0.283555567264557 0.325699359178543 0.617464065551758;0.285481482744217 0.327511996030807 0.618492424488068;0.287407398223877 0.329324632883072 0.619520723819733;0.289333343505859 0.331137269735336 0.620549023151398;0.291259258985519 0.332949906587601 0.621577382087708;0.293185204267502 0.334762543439865 0.622605681419373;0.295111119747162 0.33657518029213 0.623633980751038;0.297037035226822 0.338387817144394 0.624662339687347;0.298962980508804 0.340200424194336 0.625690639019012;0.300888895988464 0.3420130610466 0.626718997955322;0.302814811468124 0.343825697898865 0.627747297286987;0.304740756750107 0.345638334751129 0.628775596618652;0.306666672229767 0.347450971603394 0.629803955554962;0.308592587709427 0.349263608455658 0.630832254886627;0.310518532991409 0.351076245307922 0.631860613822937;0.312444448471069 0.352888882160187 0.632888913154602;0.314370363950729 0.354701519012451 0.633917212486267;0.316296309232712 0.356514155864716 0.634945571422577;0.318222224712372 0.35832679271698 0.635973870754242;0.320148140192032 0.360139429569244 0.637002229690552;0.322074085474014 0.361952066421509 0.638030529022217;0.324000000953674 0.363764703273773 0.639058828353882;0.325925946235657 0.365577340126038 0.640087187290192;0.327851861715317 0.367389976978302 0.641115486621857;0.329777777194977 0.369202613830566 0.642143785953522;0.331703722476959 0.371015250682831 0.643172144889832;0.333629637956619 0.372827887535095 0.644200444221497;0.335555553436279 0.37464052438736 0.645228803157806;0.337481498718262 0.376453161239624 0.646257102489471;0.339407414197922 0.378265798091888 0.647285401821136;0.341333329677582 0.380078434944153 0.648313760757446;0.343259274959564 0.381891071796417 0.649342060089111;0.345185190439224 0.383703708648682 0.650370419025421;0.347111105918884 0.385516345500946 0.651398718357086;0.349037051200867 0.38732898235321 0.652427017688751;0.350962966680527 0.389141619205475 0.653455376625061;0.352888882160187 0.390954256057739 0.654483675956726;0.354814827442169 0.392766892910004 0.655511975288391;0.356740742921829 0.394579529762268 0.656540334224701;0.358666658401489 0.396392166614532 0.657568633556366;0.360592603683472 0.398204803466797 0.658596992492676;0.362518519163132 0.400017440319061 0.659625291824341;0.364444434642792 0.401830077171326 0.660653591156006;0.366370379924774 0.40364271402359 0.661681950092316;0.368296295404434 0.405455350875854 0.662710249423981;0.370222240686417 0.407267987728119 0.663738608360291;0.372148156166077 0.409080624580383 0.664766907691956;0.374074071645737 0.410893261432648 0.665795207023621;0.376000016927719 0.412705898284912 0.66682356595993;0.377925932407379 0.414518535137177 0.667851865291595;0.379851847887039 0.416331171989441 0.66888016462326;0.381777793169022 0.418143779039383 0.66990852355957;0.383703708648682 0.419956415891647 0.670936822891235;0.385629624128342 0.421769052743912 0.671965181827545;0.387555569410324 0.423581689596176 0.67299348115921;0.389481484889984 0.425394326448441 0.674021780490875;0.391407400369644 0.427206963300705 0.675050139427185;0.393333345651627 0.429019600152969 0.67607843875885;0.395259261131287 0.430832237005234 0.67710679769516;0.397185176610947 0.432644873857498 0.678135097026825;0.399111121892929 0.434457510709763 0.67916339635849;0.401037037372589 0.436270147562027 0.6801917552948;0.402962982654572 0.438082784414291 0.681220054626465;0.404888898134232 0.439895421266556 0.682248413562775;0.406814813613892 0.44170805811882 0.68327671289444;0.408740758895874 0.443520694971085 0.684305012226105;0.410666674375534 0.445333331823349 0.685333371162415;0.412592589855194 0.447145968675613 0.68636167049408;0.414518535137177 0.448958605527878 0.687389969825745;0.416444450616837 0.450771242380142 0.688418328762054;0.418370366096497 0.452583879232407 0.689446628093719;0.420296311378479 0.454396516084671 0.690474987030029;0.422222226858139 0.456209152936935 0.691503286361694;0.424148142337799 0.4580217897892 0.692531585693359;0.426074087619781 0.459834426641464 0.693559944629669;0.428000003099442 0.461647063493729 0.694588243961334;0.429925918579102 0.463459700345993 0.695616602897644;0.431851863861084 0.465272337198257 0.696644902229309;0.433777779340744 0.467084974050522 0.697673201560974;0.435703694820404 0.468897610902786 0.698701560497284;0.437629640102386 0.470710247755051 0.699729859828949;0.439555555582047 0.472522884607315 0.700758159160614;0.441481471061707 0.474335521459579 0.701786518096924;0.443407416343689 0.476148158311844 0.702814817428589;0.445333331823349 0.477960795164108 0.703843176364899;0.447259277105331 0.479773432016373 0.704871475696564;0.449185192584991 0.481586068868637 0.705899775028229;0.451111108064651 0.483398705720901 0.706928133964539;0.453037053346634 0.485211342573166 0.707956433296204;0.454962968826294 0.48702397942543 0.708984792232513;0.456888884305954 0.488836616277695 0.710013091564178;0.458814829587936 0.490649253129959 0.711041390895844;0.460740745067596 0.492461889982224 0.712069749832153;0.462666660547256 0.494274526834488 0.713098049163818;0.464592605829239 0.49608713388443 0.714126408100128;0.466518521308899 0.497899770736694 0.715154707431793;0.468444436788559 0.499712407588959 0.716183006763458;0.470370382070541 0.501525044441223 0.717211365699768;0.472296297550201 0.503337681293488 0.718239665031433;0.474222213029861 0.505150318145752 0.719267964363098;0.476148158311844 0.506962954998016 0.720296323299408;0.478074073791504 0.508775591850281 0.721324622631073;0.480000019073486 0.510588228702545 0.722352981567383;0.481925934553146 0.51240086555481 0.723381280899048;0.483851850032806 0.514213502407074 0.724409580230713;0.485777795314789 0.516026139259338 0.725437939167023;0.487703710794449 0.517838776111603 0.726466238498688;0.489629626274109 0.519651412963867 0.727494597434998;0.491555571556091 0.521464049816132 0.728522896766663;0.493481487035751 0.523276686668396 0.729551196098328;0.495407402515411 0.52508932352066 0.730579555034637;0.497333347797394 0.526901960372925 0.731607854366302;0.499259263277054 0.528714597225189 0.732636153697968;0.501185178756714 0.530527234077454 0.733664512634277;0.503111124038696 0.532339870929718 0.734692811965942;0.505037069320679 0.534152507781982 0.735721170902252;0.506962954998016 0.535965144634247 0.736749470233917;0.508888900279999 0.537777781486511 0.737777769565582;0.510814845561981 0.539590418338776 0.738806128501892;0.512740731239319 0.54140305519104 0.739834427833557;0.514666676521301 0.543215692043304 0.740862786769867;0.516592621803284 0.545028328895569 0.741891086101532;0.518518507480621 0.546840965747833 0.742919385433197;0.520444452762604 0.548653602600098 0.743947744369507;0.522370398044586 0.550466239452362 0.744976043701172;0.524296283721924 0.552278876304626 0.746004343032837;0.526222229003906 0.554091513156891 0.747032701969147;0.528148174285889 0.555904150009155 0.748061001300812;0.530074059963226 0.55771678686142 0.749089360237122;0.532000005245209 0.559529423713684 0.750117659568787;0.533925950527191 0.561342060565948 0.751145958900452;0.535851836204529 0.563154697418213 0.752174317836761;0.537777781486511 0.564967334270477 0.753202617168427;0.539703726768494 0.566779971122742 0.754230976104736;0.541629612445831 0.568592607975006 0.755259275436401;0.543555557727814 0.570405244827271 0.756287574768066;0.545481503009796 0.572217881679535 0.757315933704376;0.547407388687134 0.574030518531799 0.758344233036041;0.549333333969116 0.575843155384064 0.759372591972351;0.551259279251099 0.577655792236328 0.760400891304016;0.553185164928436 0.579468429088593 0.761429190635681;0.555111110210419 0.581281065940857 0.762457549571991;0.557037055492401 0.583093702793121 0.763485848903656;0.558962941169739 0.584906339645386 0.764514148235321;0.560888886451721 0.58671897649765 0.765542507171631;0.562814831733704 0.588531613349915 0.766570806503296;0.564740717411041 0.590344250202179 0.767599165439606;0.566666662693024 0.592156887054443 0.768627464771271;0.568592607975006 0.593969523906708 0.769655764102936;0.570518493652344 0.595782160758972 0.770684123039246;0.572444438934326 0.597594797611237 0.771712422370911;0.574370384216309 0.599407434463501 0.77274078130722;0.576296329498291 0.601220071315765 0.773769080638885;0.578222215175629 0.60303270816803 0.774797379970551;0.580148160457611 0.604845345020294 0.77582573890686;0.582074105739594 0.606657981872559 0.776854038238525;0.583999991416931 0.608470618724823 0.77788233757019;0.585925936698914 0.610283255577087 0.7789106965065;0.587851881980896 0.612095832824707 0.779938995838165;0.589777767658234 0.613908469676971 0.780967354774475;0.591703712940216 0.615721106529236 0.78199565410614;0.593629658222198 0.6175337433815 0.783023953437805;0.595555543899536 0.619346380233765 0.784052312374115;0.597481489181519 0.621159017086029 0.78508061170578;0.599407434463501 0.622971653938293 0.78610897064209;0.601333320140839 0.624784290790558 0.787137269973755;0.603259265422821 0.626596927642822 0.78816556930542;0.605185210704803 0.628409564495087 0.78919392824173;0.607111096382141 0.630222201347351 0.790222227573395;0.609037041664124 0.632034838199615 0.791250586509705;0.610962986946106 0.63384747505188 0.79227888584137;0.612888872623444 0.635660111904144 0.793307185173035;0.614814817905426 0.637472748756409 0.794335544109344;0.616740763187408 0.639285385608673 0.79536384344101;0.618666648864746 0.641098022460938 0.796392142772675;0.620592594146729 0.642910659313202 0.797420501708984;0.622518539428711 0.644723296165466 0.798448801040649;0.624444425106049 0.646535933017731 0.799477159976959;0.626370370388031 0.648348569869995 0.800505459308624;0.628296315670013 0.65016120672226 0.801533758640289;0.630222201347351 0.651973843574524 0.802562117576599;0.632148146629333 0.653786480426788 0.803590416908264;0.634074091911316 0.655599117279053 0.804618775844574;0.635999977588654 0.657411754131317 0.805647075176239;0.637925922870636 0.659224390983582 0.806675374507904;0.639851868152618 0.661037027835846 0.807703733444214;0.641777753829956 0.66284966468811 0.808732032775879;0.643703699111938 0.664662301540375 0.809760332107544;0.645629644393921 0.666474938392639 0.810788691043854;0.647555530071259 0.668287575244904 0.811816990375519;0.649481475353241 0.670100212097168 0.812845349311829;0.651407420635223 0.671912848949432 0.813873648643494;0.653333306312561 0.673725485801697 0.814901947975159;0.655259251594543 0.675538122653961 0.815930306911469;0.657185196876526 0.677350759506226 0.816958606243134;0.659111142158508 0.67916339635849 0.817986965179443;0.661037027835846 0.680976033210754 0.819015264511108;0.662962973117828 0.682788670063019 0.820043563842773;0.664888918399811 0.684601306915283 0.821071922779083;0.666814804077148 0.686413943767548 0.822100222110748;0.668740749359131 0.688226580619812 0.823128521442413;0.670666694641113 0.690039217472076 0.824156880378723;0.672592580318451 0.691851854324341 0.825185179710388;0.674518525600433 0.693664491176605 0.826213538646698;0.676444470882416 0.69547712802887 0.827241837978363;0.678370356559753 0.697289764881134 0.828270137310028;0.680296301841736 0.699102401733398 0.829298496246338;0.682222247123718 0.700915038585663 0.830326795578003;0.684148132801056 0.702727675437927 0.831355154514313;0.686074078083038 0.704540312290192 0.832383453845978;0.688000023365021 0.706352949142456 0.833411753177643;0.689925909042358 0.70816558599472 0.834440112113953;0.691851854324341 0.709978222846985 0.835468411445618;0.693777799606323 0.711790859699249 0.836496770381927;0.695703685283661 0.713603496551514 0.837525069713593;0.697629630565643 0.715416133403778 0.838553369045258;0.699555575847626 0.717228770256042 0.839581727981567;0.701481461524963 0.719041407108307 0.840610027313232;0.703407406806946 0.720854043960571 0.841638326644897;0.705333352088928 0.722666680812836 0.842666685581207;0.707259237766266 0.7244793176651 0.843694984912872;0.709185183048248 0.726291954517365 0.844723343849182;0.711111128330231 0.728104591369629 0.845751643180847;0.713037014007568 0.729917228221893 0.846779942512512;0.714962959289551 0.731729865074158 0.847808301448822;0.716888904571533 0.733542501926422 0.848836600780487;0.718814790248871 0.735355138778687 0.849864959716797;0.720740735530853 0.737167775630951 0.850893259048462;0.722666680812836 0.738980412483215 0.851921558380127;0.724592566490173 0.74079304933548 0.852949917316437;0.726518511772156 0.742605686187744 0.853978216648102;0.728444457054138 0.744418323040009 0.855006515979767;0.730370402336121 0.746230959892273 0.856034874916077;0.732296288013458 0.748043596744537 0.857063174247742;0.734222233295441 0.749856233596802 0.858091533184052;0.736148178577423 0.751668870449066 0.859119832515717;0.738074064254761 0.753481507301331 0.860148131847382;0.740000009536743 0.755294144153595 0.861176490783691;0.741925954818726 0.757106781005859 0.862204790115356;0.743851840496063 0.758919417858124 0.863233149051666;0.745777785778046 0.760732054710388 0.864261448383331;0.747703731060028 0.762544691562653 0.865289747714996;0.749629616737366 0.764357328414917 0.866318106651306;0.751555562019348 0.766169965267181 0.867346405982971;0.753481507301331 0.767982542514801 0.868374764919281;0.755407392978668 0.769795179367065 0.869403064250946;0.757333338260651 0.77160781621933 0.870431363582611;0.759259283542633 0.773420453071594 0.871459722518921;0.761185169219971 0.775233089923859 0.872488021850586;0.763111114501953 0.777045726776123 0.873516321182251;0.765037059783936 0.778858363628387 0.874544680118561;0.766962945461273 0.780671000480652 0.875572979450226;0.768888890743256 0.782483637332916 0.876601338386536;0.770814836025238 0.784296274185181 0.877629637718201;0.772740721702576 0.786108911037445 0.878657937049866;0.774666666984558 0.787921547889709 0.879686295986176;0.776592612266541 0.789734184741974 0.880714595317841;0.778518497943878 0.791546821594238 0.88174295425415;0.780444443225861 0.793359458446503 0.882771253585815;0.782370388507843 0.795172095298767 0.88379955291748;0.784296274185181 0.796984732151031 0.88482791185379;0.786222219467163 0.798797369003296 0.885856211185455;0.788148164749146 0.80061000585556 0.88688451051712;0.790074050426483 0.802422642707825 0.88791286945343;0.791999995708466 0.804235279560089 0.888941168785095;0.793925940990448 0.806047916412354 0.889969527721405;0.795851826667786 0.807860553264618 0.89099782705307;0.797777771949768 0.809673190116882 0.892026126384735;0.79970371723175 0.811485826969147 0.893054485321045;0.801629602909088 0.813298463821411 0.89408278465271;0.803555548191071 0.815111100673676 0.89511114358902;0.805481493473053 0.81692373752594 0.896139442920685;0.807407379150391 0.818736374378204 0.89716774225235;0.809333324432373 0.820549011230469 0.89819610118866;0.811259269714355 0.822361648082733 0.899224400520325;0.813185214996338 0.824174284934998 0.90025269985199;0.815111100673676 0.825986921787262 0.9012810587883;0.817037045955658 0.827799558639526 0.902309358119965;0.81896299123764 0.829612195491791 0.903337717056274;0.820888876914978 0.831424832344055 0.904366016387939;0.82281482219696 0.83323746919632 0.905394315719604;0.824740767478943 0.835050106048584 0.906422674655914;0.826666653156281 0.836862742900848 0.907450973987579;0.828592598438263 0.838675379753113 0.908479332923889;0.830518543720245 0.840488016605377 0.909507632255554;0.832444429397583 0.842300653457642 0.910535931587219;0.834370374679565 0.844113290309906 0.911564290523529;0.836296319961548 0.84592592716217 0.912592589855194;0.838222205638885 0.847738564014435 0.913620948791504;0.840148150920868 0.849551200866699 0.914649248123169;0.84207409620285 0.851363837718964 0.915677547454834;0.843999981880188 0.853176474571228 0.916705906391144;0.84592592716217 0.854989111423492 0.917734205722809;0.847851872444153 0.856801748275757 0.918762505054474;0.84977775812149 0.858614385128021 0.919790863990784;0.851703703403473 0.860427021980286 0.920819163322449;0.853629648685455 0.86223965883255 0.921847522258759;0.855555534362793 0.864052295684814 0.922875821590424;0.857481479644775 0.865864932537079 0.923904120922089;0.859407424926758 0.867677569389343 0.924932479858398;0.861333310604095 0.869490206241608 0.925960779190063;0.863259255886078 0.871302843093872 0.926989138126373;0.86518520116806 0.873115479946136 0.928017437458038;0.867111086845398 0.874928116798401 0.929045736789703;0.86903703212738 0.876740753650665 0.930074095726013;0.870962977409363 0.87855339050293 0.931102395057678;0.8728888630867 0.880366027355194 0.932130694389343;0.874814808368683 0.882178664207458 0.933159053325653;0.876740753650665 0.883991301059723 0.934187352657318;0.878666639328003 0.885803937911987 0.935215711593628;0.880592584609985 0.887616574764252 0.936244010925293;0.882518529891968 0.889429211616516 0.937272310256958;0.88444447517395 0.891241848468781 0.938300669193268;0.886370360851288 0.893054485321045 0.939328968524933;0.88829630613327 0.894867122173309 0.940357327461243;0.890222251415253 0.896679759025574 0.941385626792908;0.89214813709259 0.898492395877838 0.942413926124573;0.894074082374573 0.900305032730103 0.943442285060883;0.896000027656555 0.902117669582367 0.944470584392548;0.897925913333893 0.903930306434631 0.945498943328857;0.899851858615875 0.905742943286896 0.946527242660522;0.901777803897858 0.90755558013916 0.947555541992188;0.903703689575195 0.909368216991425 0.948583900928497;0.905629634857178 0.911180853843689 0.949612200260162;0.90755558013916 0.912993490695953 0.950640499591827;0.909481465816498 0.914806127548218 0.951668858528137;0.91140741109848 0.916618764400482 0.952697157859802;0.913333356380463 0.918431401252747 0.953725516796112;0.9152592420578 0.920244038105011 0.954753816127777;0.917185187339783 0.922056674957275 0.955782115459442;0.919111132621765 0.923869252204895 0.956810474395752;0.921037018299103 0.925681889057159 0.957838773727417;0.922962963581085 0.927494525909424 0.958867132663727;0.924888908863068 0.929307162761688 0.959895431995392;0.926814794540405 0.931119799613953 0.960923731327057;0.928740739822388 0.932932436466217 0.961952090263367;0.93066668510437 0.934745073318481 0.962980389595032;0.932592570781708 0.936557710170746 0.964008688926697;0.93451851606369 0.93837034702301 0.965037047863007;0.936444461345673 0.940182983875275 0.966065347194672;0.93837034702301 0.941995620727539 0.967093706130981;0.940296292304993 0.943808257579803 0.968122005462646;0.942222237586975 0.945620894432068 0.969150304794312;0.944148123264313 0.947433531284332 0.970178663730621;0.946074068546295 0.949246168136597 0.971206963062286;0.948000013828278 0.951058804988861 0.972235321998596;0.949925899505615 0.952871441841125 0.973263621330261;0.951851844787598 0.95468407869339 0.974291920661926;0.95377779006958 0.956496715545654 0.975320279598236;0.955703675746918 0.958309352397919 0.976348578929901;0.9576296210289 0.960121989250183 0.977376878261566;0.959555566310883 0.961934626102448 0.978405237197876;0.96148145198822 0.963747262954712 0.979433536529541;0.963407397270203 0.965559899806976 0.980461895465851;0.965333342552185 0.967372536659241 0.981490194797516;0.967259287834167 0.969185173511505 0.982518494129181;0.969185173511505 0.97099781036377 0.983546853065491;0.971111118793488 0.972810447216034 0.984575152397156;0.97303706407547 0.974623084068298 0.985603511333466;0.974962949752808 0.976435720920563 0.986631810665131;0.97688889503479 0.978248357772827 0.987660109996796;0.978814840316772 0.980060994625092 0.988688468933105;0.98074072599411 0.981873631477356 0.989716768264771;0.982666671276093 0.98368626832962 0.99074512720108;0.984592616558075 0.985498905181885 0.991773426532745;0.986518502235413 0.987311542034149 0.99280172586441;0.988444447517395 0.989124178886414 0.99383008480072;0.990370392799377 0.990936815738678 0.994858384132385;0.992296278476715 0.992749452590942 0.99588668346405;0.994222223758698 0.994562089443207 0.99691504240036;0.99614816904068 0.996374726295471 0.997943341732025;0.998074054718018 0.998187363147736 0.998971700668335;1 1 1;1 1 1;1 1 1;1 1 1;1 1 1;1 1 1;1 1 1;1 1 1;1 1 1;1 1 1;1 1 1;1 1 1;1 1 1;1 1 1;1 1 1;1 1 1;1 1 1;1 1 1;1 1 1;1 1 1;1 1 1;1 1 1;1 1 1;1 1 1;1 1 1;1 1 1;1 1 1;1 1 1;1 1 1;1 1 1;1 1 1;1 1 1;1 1 1;1 1 1;1 1 1;1 1 1;1 1 1;1 1 1;1 1 1;1 1 1;1 1 1;1 1 1;1 1 1;1 1 1;1 1 1;1 1 1;1 1 1;1 1 1;1 1 1;1 1 1;1 1 1;1 1 1;1 1 1;1 1 1;1 1 1;1 1 1;1 1 1;1 1 1;1 1 1;1 1 1;1 1 1;1 1 1;1 1 1;1 1 1;1 1 1;1 1 1;1 1 1;1 1 1;1 1 1;1 1 1;1 1 1;1 1 1;1 1 1;1 1 1;1 1 1;1 1 1;1 1 1;1 1 1;1 1 1;1 1 1;1 1 1;1 1 1;1 1 1;1 1 1;1 1 1;1 1 1;1 1 1;1 1 1;1 1 1;1 1 1;1 1 1;1 1 1;1 1 1;1 1 1;1 1 1;1 1 1;1 1 1;1 1 1;1 1 1;1 1 1;1 1 1;0.998314321041107 0.998724818229675 0.997956216335297;0.996628701686859 0.997449696063995 0.995912492275238;0.994943022727966 0.996174514293671 0.993868708610535;0.993257343769073 0.994899332523346 0.991824984550476;0.991571664810181 0.993624150753021 0.989781200885773;0.989886045455933 0.992349028587341 0.987737476825714;0.98820036649704 0.991073846817017 0.985693693161011;0.986514687538147 0.989798665046692 0.983649969100952;0.984829008579254 0.988523542881012 0.981606185436249;0.983143389225006 0.987248361110687 0.979562401771545;0.981457710266113 0.985973179340363 0.977518677711487;0.97977203130722 0.984697997570038 0.975474894046783;0.978086352348328 0.983422875404358 0.973431169986725;0.97640073299408 0.982147693634033 0.971387386322021;0.974715054035187 0.980872511863708 0.969343662261963;0.973029375076294 0.979597389698029 0.96729987859726;0.971343755722046 0.978322207927704 0.965256154537201;0.969658076763153 0.977047026157379 0.963212370872498;0.96797239780426 0.975771844387054 0.961168587207794;0.966286718845367 0.974496722221375 0.959124863147736;0.964601099491119 0.97322154045105 0.957081079483032;0.962915420532227 0.971946358680725 0.955037355422974;0.961229741573334 0.970671236515045 0.95299357175827;0.959544062614441 0.96939605474472 0.950949847698212;0.957858443260193 0.968120872974396 0.948906064033508;0.9561727643013 0.966845691204071 0.946862280368805;0.954487085342407 0.965570569038391 0.944818556308746;0.952801406383514 0.964295387268066 0.942774772644043;0.951115787029266 0.963020205497742 0.940731048583984;0.949430108070374 0.961745083332062 0.938687264919281;0.947744429111481 0.960469901561737 0.936643540859222;0.946058750152588 0.959194719791412 0.934599757194519;0.94437313079834 0.957919538021088 0.93255603313446;0.942687451839447 0.956644415855408 0.930512249469757;0.941001772880554 0.955369234085083 0.928468465805054;0.939316153526306 0.954094052314758 0.926424741744995;0.937630474567413 0.952818930149078 0.924380958080292;0.935944795608521 0.951543748378754 0.922337234020233;0.934259116649628 0.950268566608429 0.92029345035553;0.93257349729538 0.948993384838104 0.918249726295471;0.930887818336487 0.947718262672424 0.916205942630768;0.929202139377594 0.9464430809021 0.914162218570709;0.927516460418701 0.945167899131775 0.912118434906006;0.925830841064453 0.94389271736145 0.910074651241302;0.92414516210556 0.94261759519577 0.908030927181244;0.922459483146667 0.941342413425446 0.905987143516541;0.920773804187775 0.940067231655121 0.903943419456482;0.919088184833527 0.938792109489441 0.901899635791779;0.917402505874634 0.937516927719116 0.89985591173172;0.915716826915741 0.936241745948792 0.897812128067017;0.914031207561493 0.934966564178467 0.895768404006958;0.9123455286026 0.933691442012787 0.893724620342255;0.910659849643707 0.932416260242462 0.891680836677551;0.908974170684814 0.931141078472137 0.889637112617493;0.907288551330566 0.929865956306458 0.887593328952789;0.905602872371674 0.928590774536133 0.885549604892731;0.903917193412781 0.927315592765808 0.883505821228027;0.902231514453888 0.926040410995483 0.881462097167969;0.90054589509964 0.924765288829803 0.879418313503265;0.898860216140747 0.923490107059479 0.877374529838562;0.897174537181854 0.922214925289154 0.875330805778503;0.895488858222961 0.920939803123474 0.8732870221138;0.893803238868713 0.919664621353149 0.871243298053741;0.892117559909821 0.918389439582825 0.869199514389038;0.890431880950928 0.9171142578125 0.867155790328979;0.88874626159668 0.91583913564682 0.865112006664276;0.887060582637787 0.914563953876495 0.863068282604218;0.885374903678894 0.913288772106171 0.861024498939514;0.883689224720001 0.912013649940491 0.858980715274811;0.882003605365753 0.910738468170166 0.856936991214752;0.88031792640686 0.909463286399841 0.854893207550049;0.878632247447968 0.908188104629517 0.85284948348999;0.876946568489075 0.906912982463837 0.850805699825287;0.875260949134827 0.905637800693512 0.848761975765228;0.873575270175934 0.904362618923187 0.846718192100525;0.871889591217041 0.903087496757507 0.844674468040466;0.870203912258148 0.901812314987183 0.842630684375763;0.8685182929039 0.900537133216858 0.84058690071106;0.866832613945007 0.899261951446533 0.838543176651001;0.865146934986115 0.897986829280853 0.836499392986298;0.863461315631866 0.896711647510529 0.834455668926239;0.861775636672974 0.895436465740204 0.832411885261536;0.860089957714081 0.894161343574524 0.830368161201477;0.858404278755188 0.892886161804199 0.828324377536774;0.85671865940094 0.891610980033875 0.826280653476715;0.855032980442047 0.89033579826355 0.824236869812012;0.853347301483154 0.88906067609787 0.822193086147308;0.851661622524261 0.887785494327545 0.82014936208725;0.849976003170013 0.88651031255722 0.818105578422546;0.848290324211121 0.885235190391541 0.816061854362488;0.846604645252228 0.883960008621216 0.814018070697784;0.844918966293335 0.882684826850891 0.811974346637726;0.843233346939087 0.881409645080566 0.809930562973022;0.841547667980194 0.880134522914886 0.807886779308319;0.839861989021301 0.878859341144562 0.80584305524826;0.838176310062408 0.877584159374237 0.803799271583557;0.83649069070816 0.876309037208557 0.801755547523499;0.834805011749268 0.875033855438232 0.799711763858795;0.833119332790375 0.873758673667908 0.797668039798737;0.831433713436127 0.872483491897583 0.795624256134033;0.829748034477234 0.871208369731903 0.793580532073975;0.828062355518341 0.869933187961578 0.791536748409271;0.826376676559448 0.868658006191254 0.789492964744568;0.8246910572052 0.867382884025574 0.787449240684509;0.823005378246307 0.866107702255249 0.785405457019806;0.821319699287415 0.864832520484924 0.783361732959747;0.819634020328522 0.8635573387146 0.781317949295044;0.817948400974274 0.86228221654892 0.779274225234985;0.816262722015381 0.861007034778595 0.777230441570282;0.814577043056488 0.85973185300827 0.775186717510223;0.812891364097595 0.85845673084259 0.77314293384552;0.811205744743347 0.857181549072266 0.771099150180817;0.809520065784454 0.855906367301941 0.769055426120758;0.807834386825562 0.854631185531616 0.767011642456055;0.806148767471313 0.853356063365936 0.764967918395996;0.804463088512421 0.852080881595612 0.762924134731293;0.802777409553528 0.850805699825287 0.760880410671234;0.801091730594635 0.849530577659607 0.758836627006531;0.799406111240387 0.848255395889282 0.756792902946472;0.797720432281494 0.846980214118958 0.754749119281769;0.796034753322601 0.845705032348633 0.752705335617065;0.794349074363708 0.844429910182953 0.750661611557007;0.79266345500946 0.843154728412628 0.748617827892303;0.790977776050568 0.841879546642303 0.746574103832245;0.789292097091675 0.840604364871979 0.744530320167542;0.787606418132782 0.839329242706299 0.742486596107483;0.785920798778534 0.838054060935974 0.74044281244278;0.784235119819641 0.836778879165649 0.738399028778076;0.782549440860748 0.835503756999969 0.736355304718018;0.7808638215065 0.834228575229645 0.734311521053314;0.779178142547607 0.83295339345932 0.732267796993256;0.777492463588715 0.831678211688995 0.730224013328552;0.775806784629822 0.830403089523315 0.728180289268494;0.774121165275574 0.829127907752991 0.72613650560379;0.772435486316681 0.827852725982666 0.724092781543732;0.770749807357788 0.826577603816986 0.722048997879028;0.769064128398895 0.825302422046661 0.720005214214325;0.767378509044647 0.824027240276337 0.717961490154266;0.765692830085754 0.822752058506012 0.715917706489563;0.764007151126862 0.821476936340332 0.713873982429504;0.762321472167969 0.820201754570007 0.711830198764801;0.760635852813721 0.818926572799683 0.709786474704742;0.758950173854828 0.817651450634003 0.707742691040039;0.757264494895935 0.816376268863678 0.70569896697998;0.755578875541687 0.815101087093353 0.703655183315277;0.753893196582794 0.813825905323029 0.701611399650574;0.752207517623901 0.812550783157349 0.699567675590515;0.750521838665009 0.811275601387024 0.697523891925812;0.74883621931076 0.810000419616699 0.695480167865753;0.747150540351868 0.808725297451019 0.69343638420105;0.745464861392975 0.807450115680695 0.691392660140991;0.743779182434082 0.80617493391037 0.689348876476288;0.742093563079834 0.804899752140045 0.687305152416229;0.740407884120941 0.803624629974365 0.685261368751526;0.738722205162048 0.802349448204041 0.683217585086823;0.737036526203156 0.801074266433716 0.681173861026764;0.735350906848907 0.799799144268036 0.679130077362061;0.733665227890015 0.798523962497711 0.677086353302002;0.731979548931122 0.797248780727386 0.675042569637299;0.730293869972229 0.795973598957062 0.67299884557724;0.728608250617981 0.794698476791382 0.670955061912537;0.726922571659088 0.793423295021057 0.668911278247833;0.725236892700195 0.792148113250732 0.666867554187775;0.723551273345947 0.790872991085052 0.664823770523071;0.721865594387054 0.789597809314728 0.662780046463013;0.720179915428162 0.788322627544403 0.660736262798309;0.718494236469269 0.787047445774078 0.658692538738251;0.716808617115021 0.785772323608398 0.656648755073547;0.715122938156128 0.784497141838074 0.654605031013489;0.713437259197235 0.783221960067749 0.652561247348785;0.711751580238342 0.781946837902069 0.650517463684082;0.710065960884094 0.780671656131744 0.648473739624023;0.708380281925201 0.77939647436142 0.64642995595932;0.706694602966309 0.778121292591095 0.644386231899261;0.705008924007416 0.776846170425415 0.642342448234558;0.703323304653168 0.77557098865509 0.6402987241745;0.701637625694275 0.774295806884766 0.638254940509796;0.699951946735382 0.773020684719086 0.636211216449738;0.698266327381134 0.771745502948761 0.634167432785034;0.696580648422241 0.770470321178436 0.632123649120331;0.694894969463348 0.769195139408112 0.630079925060272;0.693209290504456 0.767920017242432 0.628036141395569;0.691523671150208 0.766644835472107 0.62599241733551;0.689837992191315 0.765369653701782 0.623948633670807;0.688152313232422 0.764094531536102 0.621904909610748;0.686466634273529 0.762819349765778 0.619861125946045;0.684781014919281 0.761544167995453 0.617817401885986;0.683095335960388 0.760268986225128 0.615773618221283;0.681409657001495 0.758993864059448 0.61372983455658;0.679723978042603 0.757718682289124 0.611686110496521;0.678038358688354 0.756443500518799 0.609642326831818;0.676352679729462 0.755168378353119 0.607598602771759;0.674667000770569 0.753893196582794 0.605554819107056;0.672981381416321 0.752618014812469 0.603511095046997;0.671295702457428 0.751342833042145 0.601467311382294;0.669610023498535 0.750067710876465 0.59942352771759;0.667924344539642 0.74879252910614 0.597379803657532;0.666238725185394 0.747517347335815 0.595336019992828;0.664553046226501 0.746242225170135 0.59329229593277;0.662867367267609 0.744967043399811 0.591248512268066;0.661181688308716 0.743691861629486 0.589204788208008;0.659496068954468 0.742416679859161 0.587161004543304;0.657810389995575 0.741141557693481 0.585117280483246;0.656124711036682 0.739866375923157 0.583073496818542;0.654439032077789 0.738591194152832 0.581029713153839;0.652753412723541 0.737316012382507 0.578985989093781;0.651067733764648 0.736040890216827 0.576942205429077;0.649382054805756 0.734765708446503 0.574898481369019;0.647696435451508 0.733490526676178 0.572854697704315;0.646010756492615 0.732215404510498 0.570810973644257;0.644325077533722 0.730940222740173 0.568767189979553;0.642639398574829 0.729665040969849 0.566723465919495;0.640953779220581 0.728389859199524 0.564679682254791;0.639268100261688 0.727114737033844 0.562635898590088;0.637582421302795 0.725839555263519 0.560592174530029;0.635896742343903 0.724564373493195 0.558548390865326;0.634211122989655 0.723289251327515 0.556504666805267;0.632525444030762 0.72201406955719 0.554460883140564;0.630839765071869 0.720738887786865 0.552417159080505;0.629154086112976 0.719463706016541 0.550373375415802;0.627468466758728 0.718188583850861 0.548329651355743;0.625782787799835 0.716913402080536 0.54628586769104;0.624097108840942 0.715638220310211 0.544242084026337;0.62241142988205 0.714363098144531 0.542198359966278;0.620725810527802 0.713087916374207 0.540154576301575;0.619040131568909 0.711812734603882 0.538110852241516;0.617354452610016 0.710537552833557 0.536067068576813;0.615668833255768 0.709262430667877 0.534023344516754;0.613983154296875 0.707987248897552 0.531979560852051;0.612297475337982 0.706712067127228 0.529935777187347;0.610611796379089 0.705436944961548 0.527892053127289;0.608926177024841 0.704161763191223 0.525848269462585;0.607240498065948 0.702886581420898 0.523804545402527;0.605554819107056 0.701611399650574 0.521760761737823;0.603869140148163 0.700336277484894 0.519717037677765;0.602183520793915 0.699061095714569 0.517673254013062;0.600497841835022 0.697785913944244 0.515629529953003;0.598812162876129 0.696510791778564 0.5135857462883;0.597126483917236 0.69523561000824 0.511541962623596;0.595440864562988 0.693960428237915 0.509498238563538;0.593755185604095 0.69268524646759 0.507454454898834;0.592069506645203 0.69141012430191 0.505410730838776;0.590383887290955 0.690134942531586 0.503366947174072;0.588698208332062 0.688859760761261 0.501323223114014;0.587012529373169 0.687584638595581 0.49927943944931;0.585326850414276 0.686309456825256 0.497235685586929;0.583641231060028 0.685034275054932 0.495191931724548;0.581955552101135 0.683759093284607 0.493148177862167;0.580269873142242 0.682483971118927 0.491104423999786;0.57858419418335 0.681208789348602 0.489060670137405;0.576898574829102 0.679933607578278 0.487016916275024;0.575212895870209 0.678658485412598 0.484973132610321;0.573527216911316 0.677383303642273 0.48292937874794;0.571841537952423 0.676108121871948 0.480885624885559;0.570155918598175 0.674832940101624 0.478841871023178;0.568470239639282 0.673557817935944 0.476798117160797;0.566784560680389 0.672282636165619 0.474754363298416;0.565098941326141 0.671007454395294 0.472710609436035;0.563413262367249 0.669732332229614 0.470666855573654;0.561727583408356 0.66845715045929 0.468623071908951;0.560041904449463 0.667181968688965 0.46657931804657;0.558356285095215 0.66590678691864 0.464535564184189;0.556670606136322 0.66463166475296 0.462491810321808;0.554984927177429 0.663356482982635 0.460448056459427;0.553299248218536 0.662081301212311 0.458404302597046;0.551613628864288 0.660806179046631 0.456360548734665;0.549927949905396 0.659530997276306 0.454316794872284;0.548242270946503 0.658255815505981 0.452273041009903;0.54655659198761 0.656980633735657 0.4502292573452;0.544870972633362 0.655705511569977 0.448185503482819;0.543185293674469 0.654430329799652 0.446141749620438;0.541499614715576 0.653155148029327 0.444097995758057;0.539813995361328 0.651880025863647 0.442054241895676;0.538128316402435 0.650604844093323 0.440010488033295;0.536442637443542 0.649329662322998 0.437966734170914;0.53475695848465 0.648054480552673 0.435922980308533;0.533071339130402 0.646779358386993 0.433879196643829;0.531385660171509 0.645504176616669 0.431835442781448;0.529699981212616 0.644228994846344 0.429791688919067;0.528014302253723 0.642953872680664 0.427747935056686;0.526328682899475 0.641678690910339 0.425704181194305;0.524643003940582 0.640403509140015 0.423660427331924;0.522957324981689 0.63912832736969 0.421616673469543;0.521271646022797 0.63785320520401 0.419572919607162;0.519586026668549 0.636578023433685 0.417529165744781;0.517900347709656 0.635302841663361 0.415485382080078;0.516214668750763 0.634027659893036 0.413441628217697;0.51452898979187 0.632752537727356 0.411397874355316;0.512843370437622 0.631477355957031 0.409354120492935;0.511157691478729 0.630202174186707 0.407310366630554;0.509472012519836 0.628927052021027 0.405266612768173;0.507786393165588 0.627651870250702 0.403222858905792;0.506100714206696 0.626376688480377 0.401179105043411;0.504415035247803 0.625101506710052 0.399135321378708;0.50272935628891 0.623826384544373 0.397091567516327;0.501043736934662 0.622551202774048 0.395047813653946;0.499358057975769 0.621276021003723 0.393004059791565;0.497672379016876 0.620000898838043 0.390960305929184;0.495986729860306 0.618725717067719 0.388916552066803;0.494301050901413 0.617450535297394 0.386872798204422;0.492615401744843 0.616175353527069 0.384829044342041;0.49092972278595 0.614900231361389 0.38278529047966;0.489244073629379 0.613625049591064 0.380741506814957;0.487558394670486 0.61234986782074 0.378697752952576;0.485872745513916 0.61107474565506 0.376653999090195;0.484187096357346 0.609799563884735 0.374610245227814;0.482501417398453 0.60852438211441 0.372566491365433;0.480815768241882 0.607249200344086 0.370522737503052;0.47913008928299 0.605974078178406 0.368478983640671;0.477444440126419 0.604698896408081 0.36643522977829;0.475758761167526 0.603423714637756 0.364391446113586;0.474073112010956 0.602148592472076 0.362347692251205;0.472387433052063 0.600873410701752 0.360303938388824;0.470701783895493 0.599598228931427 0.358260184526443;0.4690161049366 0.598323047161102 0.356216430664062;0.467330455780029 0.597047924995422 0.354172676801682;0.465644776821136 0.595772743225098 0.352128922939301;0.463959127664566 0.594497561454773 0.35008516907692;0.462273448705673 0.593222439289093 0.348041415214539;0.460587799549103 0.591947257518768 0.345997631549835;0.458902150392532 0.590672075748444 0.343953877687454;0.45721647143364 0.589396893978119 0.341910123825073;0.455530822277069 0.588121771812439 0.339866369962692;0.453845143318176 0.586846590042114 0.337822616100311;0.452159494161606 0.58557140827179 0.33577886223793;0.450473815202713 0.58429628610611 0.333735108375549;0.448788166046143 0.583021104335785 0.331691354513168;0.44710248708725 0.58174592256546 0.329647570848465;0.445416837930679 0.580470740795135 0.327603816986084;0.443731158971786 0.579195618629456 0.325560063123703;0.442045509815216 0.577920436859131 0.323516309261322;0.440359830856323 0.576645255088806 0.321472555398941;0.438674181699753 0.575370132923126 0.31942880153656;0.43698850274086 0.574094951152802 0.317385047674179;0.43530285358429 0.572819769382477 0.315341293811798;0.433617174625397 0.571544587612152 0.313297539949417;0.431931525468826 0.570269465446472 0.311253756284714;0.430245876312256 0.568994283676147 0.309210002422333;0.428560197353363 0.567719101905823 0.307166248559952;0.426874548196793 0.566443979740143 0.305122494697571;0.4251888692379 0.565168797969818 0.30307874083519;0.423503220081329 0.563893616199493 0.301034986972809;0.421817541122437 0.562618434429169 0.298991233110428;0.420131891965866 0.561343312263489 0.296947479248047;0.418446213006973 0.560068130493164 0.294903695583344;0.416760563850403 0.558792948722839 0.292859941720963;0.41507488489151 0.557517826557159 0.290816187858582;0.41338923573494 0.556242644786835 0.288772433996201;0.411703556776047 0.55496746301651 0.28672868013382;0.410017907619476 0.553692281246185 0.284684926271439;0.408332228660583 0.552417159080505 0.282641172409058;0.406646579504013 0.551141977310181 0.280597418546677;0.404960930347443 0.549866795539856 0.278553664684296;0.40327525138855 0.548591673374176 0.276509881019592;0.401589602231979 0.547316491603851 0.274466127157211;0.399903923273087 0.546041309833527 0.27242237329483;0.398218274116516 0.544766128063202 0.270378619432449;0.396532595157623 0.543491005897522 0.268334865570068;0.394846946001053 0.542215824127197 0.266291111707687;0.39316126704216 0.540940642356873 0.264247357845306;0.39147561788559 0.539665520191193 0.262203603982925;0.389789938926697 0.538390338420868 0.260159820318222;0.388104289770126 0.537115156650543 0.258116066455841;0.386418610811234 0.535839974880219 0.25607231259346;0.384732961654663 0.534564852714539 0.254028558731079;0.38304728269577 0.533289670944214 0.251984804868698;0.3813616335392 0.532014489173889 0.249941051006317;0.379675954580307 0.530739307403564 0.247897297143936;0.377990305423737 0.529464185237885 0.245853528380394;0.376304656267166 0.52818900346756 0.243809774518013;0.374618977308273 0.526913821697235 0.241766020655632;0.372933328151703 0.525638699531555 0.239722266793251;0.37124764919281 0.52436351776123 0.237678498029709;0.36956200003624 0.523088335990906 0.235634744167328;0.367876321077347 0.521813154220581 0.233590990304947;0.366190671920776 0.520538032054901 0.231547236442566;0.364504992961884 0.519262850284576 0.229503467679024;0.362819343805313 0.517987668514252 0.227459713816643;0.36113366484642 0.516712546348572 0.225415959954262;0.35944801568985 0.515437364578247 0.223372206091881;0.357762336730957 0.514162182807922 0.221328437328339;0.356076687574387 0.512887001037598 0.219284683465958;0.354391008615494 0.511611878871918 0.217240929603577;0.352705359458923 0.510336697101593 0.215197175741196;0.351019710302353 0.509061515331268 0.213153421878815;0.34933403134346 0.507786393165588 0.211109653115273;0.34764838218689 0.506511211395264 0.209065899252892;0.345962703227997 0.505236029624939 0.207022145390511;0.344277054071426 0.503960847854614 0.20497839152813;0.342591375112534 0.502685725688934 0.202934622764587;0.340905725955963 0.50141054391861 0.200890868902206;0.33922004699707 0.500135362148285 0.198847115039825;0.3375343978405 0.498860210180283 0.196803361177444;0.335848718881607 0.49758505821228 0.194759592413902;0.334163069725037 0.496309876441956 0.192715838551521;0.332477390766144 0.495034724473953 0.19067208468914;0.330791741609573 0.493759542703629 0.188628330826759;0.329106062650681 0.492484390735626 0.186584562063217;0.32742041349411 0.491209238767624 0.184540808200836;0.325734734535217 0.489934056997299 0.182497054338455;0.324049085378647 0.488658905029297 0.180453300476074;0.322363436222076 0.487383723258972 0.178409546613693;0.320677757263184 0.48610857129097 0.176365777850151;0.318992108106613 0.484833389520645 0.17432202398777;0.31730642914772 0.483558237552643 0.172278270125389;0.31562077999115 0.482283085584641 0.170234516263008;0.313935101032257 0.481007903814316 0.168190747499466;0.312249451875687 0.479732751846313 0.166146993637085;0.310563772916794 0.478457570075989 0.164103239774704;0.308878123760223 0.477182418107986 0.162059485912323;0.307192444801331 0.475907236337662 0.160015717148781;0.30550679564476 0.474632084369659 0.1579719632864;0.303821116685867 0.473356932401657 0.155928209424019;0.302135467529297 0.472081750631332 0.153884455561638;0.300449788570404 0.47080659866333 0.151840686798096;0.298764139413834 0.469531416893005 0.149796932935715;0.297078490257263 0.468256264925003 0.147753179073334;0.29539281129837 0.466981083154678 0.145709425210953;0.2937071621418 0.465705931186676 0.143665671348572;0.292021483182907 0.464430779218674 0.14162190258503;0.290335834026337 0.463155597448349 0.139578148722649;0.288650155067444 0.461880445480347 0.137534394860268;0.286964505910873 0.460605263710022 0.135490640997887;0.285278826951981 0.45933011174202 0.133446872234344;0.28359317779541 0.458054929971695 0.131403118371964;0.281907498836517 0.456779778003693 0.129359364509583;0.280221849679947 0.45550462603569 0.127315610647202;0.278536170721054 0.454229444265366 0.125271841883659;0.276850521564484 0.452954292297363 0.123228088021278;0.275164842605591 0.451679110527039 0.121184334158897;0.27347919344902 0.450403958559036 0.119140572845936;0.271793514490128 0.449128776788712 0.117096818983555;0.270107865333557 0.447853624820709 0.115053065121174;0.268422216176987 0.446578443050385 0.113009303808212;0.266736537218094 0.445303291082382 0.110965549945831;0.265050888061523 0.44402813911438 0.10892178863287;0.263365209102631 0.442752957344055 0.106878034770489;0.26167955994606 0.441477805376053 0.104834273457527;0.259993880987167 0.440202623605728 0.102790519595146;0.258308231830597 0.438927471637726 0.100746758282185;0.256622552871704 0.437652289867401 0.0987030044198036;0.254936903715134 0.436377137899399 0.096659243106842;0.253251224756241 0.435101985931396 0.0946154892444611;0.25156557559967 0.433826804161072 0.0925717279314995;0.249879911541939 0.432551652193069 0.0905279740691185;0.248194247484207 0.431276470422745 0.0884842127561569;0.246508583426476 0.430001318454742 0.0864404588937759;0.244822919368744 0.428726136684418 0.0843966975808144;0.243137255311012 0.427450984716415 0.0823529437184334];

cmapmean = cmap;
cmapvar = cmap;

[XX,YY] = meshgrid(Y,X);

FontSize = 20;
FontName = 'Helvetica';
FontWeight = 'light';
LineWidth = 3;

nc = 6;

Renderer = 'ZBuffer';
Renderer = 'painters';

cEMRE =[176/255,204/255,133/255];
cRRE = [105/255,143/255,204/255];
c2MA = [204/255,117/255,153/255];
cIOS = [134/255,153/255,101/255];
cLNA = [82/255,111/255,153/255];
c3MA = [153/255,89/255,118/255];

t_RRE = [];
t_LNA = [];
t_EMRE = [];
t_IOS = [];
t_MA2 = [];
t_MA3 = [];
for i = 1:length(MM);
    
    i
    
    M = MM(i);

    filename = ['SSADATA_logt_M_' num2str(M)];
    load(['./project/results/' model '/' filename '/' date '/results.mat'])
    
    
    
    for r = 1:100
        for o = 1:33
            t_RRE = [t_RRE;parameters_all(r,o).RRE.MS.t_cpu];
            t_LNA = [t_LNA;parameters_all(r,o).LNA.MS.t_cpu];
            t_EMRE = [t_EMRE;parameters_all(r,o).LNA.MS.t_cpu];
            t_IOS = [t_IOS;parameters_all(r,o).IOS.MS.t_cpu];
            t_MA2 = [t_MA2;parameters_all(r,o).MA2.MS.t_cpu];
            t_MA3 = [t_MA3;parameters_all(r,o).MA3.MS.t_cpu];
        end
    end
    
    
    EMRE_par = list_xiEMRE_MAPpar;
    IOS_par = list_xiIOS_MAPpar;
    RRE_par = list_xiRRE_MAPpar;
    LNA_par = list_xiLNA_MAPpar;
    if(momentflag)
        MA2_par = list_xiMA2_MAPpar;
        MA3_par = list_xiMA3_MAPpar;
    end
    
    idx_datasets = ~isnan(EMRE_par(:,1,1));
    
    for j = 1:size(parameters.min,1)-1     
        REL_ERROR_MEAN(j,i,:) = nanmedian(-log10((log10(theta_true(j))-EMRE_par(idx_datasets,:,j)).^2./((log10(theta_true(j))-RRE_par(idx_datasets,:,j)).^2)),1);
        if(momentflag)
            REL_ERROR_MMEAN(j,i,:) = nanmedian(-log10((log10(theta_true(j))-EMRE_par(idx_datasets,:,j)).^2./((log10(theta_true(j))-MA2_par(idx_datasets,:,j)).^2)),1);
        end
        EMRE_VS_RRE(j,i,:) = sum(abs(log10(theta_true(j))-EMRE_par(idx_datasets,:,j))<abs(log10(theta_true(j))-RRE_par(idx_datasets,:,j)),1)/size(RRE_par(idx_datasets,:,:),1);
        if(momentflag)
            EMRE_VS_MA2(j,i,:) = sum(abs(log10(theta_true(j))-EMRE_par(idx_datasets,:,j))<abs(log10(theta_true(j))-MA2_par(idx_datasets,:,j)),1)/size(MA2_par(idx_datasets,:,:),1);
        end
    end
    
    for j = 1:size(parameters.min,1)-1
        REL_ERROR_VAR(j,i,:) = nanmedian(-log10((log10(theta_true(j))-IOS_par(idx_datasets,:,j)).^2./((log10(theta_true(j))-LNA_par(idx_datasets,:,j)).^2)),1);
        if(momentflag)
            REL_ERROR_MVAR(j,i,:) = nanmedian(-log10((log10(theta_true(j))-IOS_par(idx_datasets,:,j)).^2./((log10(theta_true(j))-MA3_par(idx_datasets,:,j)).^2)),1);
        end
        IOS_VS_LNA(j,i,:) = sum(abs(log10(theta_true(j))-IOS_par(idx_datasets,:,j))<abs(log10(theta_true(j))-LNA_par(idx_datasets,:,j)),1)/size(LNA_par(idx_datasets,:,:),1);
        if(momentflag)
            IOS_VS_MA3(j,i,:) = sum(abs(log10(theta_true(j))-IOS_par(idx_datasets,:,j))<abs(log10(theta_true(j))-LNA_par(idx_datasets,:,j)),1)/size(MA3_par(idx_datasets,:,:),1);
        end
    end
    
    ind_RRE = -list_xiRRE_MAPlogL<1e6;
    ind_LNA = -list_xiLNA_MAPlogL<1e6;
    ind_EMRE = -list_xiEMRE_MAPlogL<1e6;
    ind_IOS = -list_xiIOS_MAPlogL<1e6;
    if(momentflag)
        ind_2MA = -list_xiMA2_MAPlogL<1e6;
        ind_3MA = -list_xiMA3_MAPlogL<1e6;
    end
    
    ind_MEAN = and(ind_RRE,ind_EMRE);
    ind_VAR = and(ind_LNA,ind_IOS);

    if(momentflag)
        ind_MMEAN = and(ind_2MA,ind_EMRE);
        ind_MVAR = and(ind_3MA,ind_IOS);
    end
    
    for j = 1:size(list_xiEMRE_MAPlogL,2)
        AIC_EMRE = -2*nanmedian(list_xiEMRE_MAPlogL(ind_MEAN(:,j),j),1);
        if(momentflag)
            AIC_2MA = -2*nanmedian(list_xiMA2_MAPlogL(ind_MMEAN(:,j),j),1);
        end
        AIC_RRE = -2-2*nanmedian(list_xiRRE_MAPlogL(ind_MEAN(:,j),j),1);
        AIC_min = min(AIC_RRE,AIC_EMRE);
        if(momentflag)
            AIC_Mmin = min(AIC_2MA,AIC_EMRE);
        end
        w_RRE = exp((AIC_min-AIC_RRE)/2);
        w_EMRE = exp((AIC_min-AIC_EMRE)/2);
        if(momentflag)
            w_2MA = exp((AIC_min-AIC_2MA)/2);
        end
        AIC_MEAN(i,j) = w_EMRE/(w_RRE+w_EMRE);
        if(momentflag)
        AIC_MMEAN(i,j) = w_EMRE/(w_2MA+w_EMRE);
        end
        AIC_IOS = -2*nanmedian(list_xiIOS_MAPlogL(ind_VAR(:,j),j),1);
        if(momentflag)
            AIC_3MA = -2*nanmedian(list_xiMA3_MAPlogL(ind_MVAR(:,j),j),1);
        end
        AIC_LNA = -2*nanmedian(list_xiLNA_MAPlogL(ind_VAR(:,j),j),1);
        AIC_min = min(AIC_LNA,AIC_IOS);
        if(momentflag)
            AIC_Mmin = min(AIC_3MA,AIC_IOS);
        end
        w_LNA = exp((AIC_min-AIC_LNA)/2);
        w_IOS = exp((AIC_min-AIC_IOS)/2);
        if(momentflag)
            w_3MA = exp((AIC_min-AIC_3MA)/2);
        end
        AIC_VAR(i,j) = w_IOS/(w_LNA+w_IOS);
        if(momentflag)
        AIC_MVAR(i,j) = w_IOS/(w_3MA+w_IOS);
        end
        BIC_EMRE = -2*nanmedian(list_xiEMRE_MAPlogL(ind_MEAN(:,j),j),1);
        if(momentflag)
            BIC_2MA = -2*nanmedian(list_xiMA2_MAPlogL(ind_MMEAN(:,j),j),1);
        end
        BIC_RRE = -numel(D_all{1,1}.my)-2*nanmedian(list_xiRRE_MAPlogL(ind_MEAN(:,j),j),1);
        BIC_min = min(BIC_RRE,BIC_EMRE);
        if(momentflag)
            BIC_Mmin = min(BIC_2MA,BIC_EMRE);
        end
        w_RRE = exp((BIC_min-BIC_RRE)/2);
        w_EMRE = exp((BIC_min-BIC_EMRE)/2);
        if(momentflag)
            w_2MA = exp((BIC_min-BIC_2MA)/2);
        end
        BIC_MEAN(i,j) = w_EMRE/(w_RRE+w_EMRE);
        if(momentflag)
        BIC_MMEAN(i,j) = w_EMRE/(w_2MA+w_EMRE);
        end
        BIC_IOS = -2*nanmedian(list_xiIOS_MAPlogL(ind_VAR(:,j),j),1);
        if(momentflag)
            BIC_3MA = -2*nanmedian(list_xiMA3_MAPlogL(ind_MVAR(:,j),j),1);
        end
        BIC_LNA = -2*nanmedian(list_xiLNA_MAPlogL(ind_VAR(:,j),j),1);
        BIC_min = min(BIC_LNA,BIC_IOS);
        if(momentflag)
            BIC_Mmin = min(BIC_3MA,BIC_IOS);
        end
        w_LNA = exp((BIC_min-BIC_LNA)/2);
        w_IOS = exp((BIC_min-BIC_IOS)/2);
        if(momentflag)
            w_3MA = exp((BIC_min-BIC_3MA)/2);
        end
        BIC_VAR(i,j) = w_IOS/(w_LNA+w_IOS);
        if(momentflag)
        BIC_MVAR(i,j) = w_IOS/(w_3MA+w_IOS);
        end
        REL_LLH_MEAN(i,j) = nanmedian(list_xiEMRE_MAPlogL(ind_MEAN(:,j),j),1)-nanmedian(list_xiRRE_MAPlogL(ind_MEAN(:,j),j),1);
        XI2_EMRE(i,j) = chi2cdf(-nanmedian(list_xiEMRE_MAPlogL(ind_MEAN(:,j),j),1),(length(D_all{1,1}.t)-1)*3);
        XI2_RRE(i,j) = chi2cdf(-nanmedian(list_xiRRE_MAPlogL(ind_MEAN(:,j),j),1),(length(D_all{1,1}.t)-1)*3);
        if(momentflag)
            XI2_MA2(i,j) = chi2cdf(-nanmedian(list_xiMA2_MAPlogL(ind_MEAN(:,j),j),1),(length(D_all{1,1}.t)-1)*3);
            REL_LLH_MMEAN(i,j) = nanmedian(list_xiEMRE_MAPlogL(ind_MMEAN(:,j),j),1)-nanmedian(list_xiMA3_MAPlogL(ind_MMEAN(:,j),j),1);
        end
        REL_LLH_VAR(i,j) = nanmedian(list_xiIOS_MAPlogL(ind_VAR(:,j),j),1)-nanmedian(list_xiLNA_MAPlogL(ind_VAR(:,j),j),1);
        XI2_IOS(i,j) = chi2cdf(-nanmedian(list_xiIOS_MAPlogL(ind_MEAN(:,j),j),1),(length(D_all{1,1}.t)-1)*6);
        XI2_LNA(i,j) = chi2cdf(-nanmedian(list_xiLNA_MAPlogL(ind_MEAN(:,j),j),1),(length(D_all{1,1}.t)-1)*6);
        if(momentflag)
            XI2_MA3(i,j) = chi2cdf(-nanmedian(list_xiMA3_MAPlogL(ind_MEAN(:,j),j),1),(length(D_all{1,1}.t)-1)*6);
            REL_LLH_MVAR(i,j) = nanmedian(list_xiIOS_MAPlogL(ind_MVAR(:,j),j),1)-nanmedian(list_xiMA3_MAPlogL(ind_MVAR(:,j),j),1);
        end
    end
    for j = 1:size(parameters.min,1)-1
        CORR_MEAN(j,i,:) = arrayfun(@(x) corr(EMRE_par(:,x,j),RRE_par(:,x,j),'rows','complete'),1:33);
        CORR_VAR(j,i,:) = arrayfun(@(x) corr(IOS_par(:,x,j),LNA_par(:,x,j),'rows','complete'),1:33);
    end
end


figure
for j = 1:size(parameters.min,1)-1
    subtightplot(2,4,map(j),[0.01 0.01],[0.01 0.01],[0.1 0])
    set(gcf,'Renderer',Renderer)

    contourf(XX,YY,squeeze(REL_ERROR_MEAN(j,:,:)),linspace(-5,5,2*nc-1));
    if(any([map(j)>4]))
        xlabel('volume \Omega','FontSize',FontSize,'FontName',FontName,'FontWeight',FontWeight)
        set(gca,'XTick',xticks)
    else
        set(gca,'XTick',[])
    end
    if(any([map(j)==1,map(j)==5]))
        ylabel('samples','FontSize',FontSize,'FontName',FontName,'FontWeight',FontWeight)
        set(gca,'YTick',[1e1,1e2,1e3,1e4])
    else
        set(gca,'YTick',[])
    end
    xlim([Y(1),Y(end)])
    ylim([MM(1),MM(end)])
    set(gca,'XScale','log')
    set(gca,'YScale','log')
    view(0,90)
    xlim([1e0,1e4])
    shading interp
    grid off
    
    axis square
    box on
    colormap(cmapmean)
    caxis([-5,5])
    set(gca,'FontSize',FontSize,'FontName',FontName,'FontWeight',FontWeight,'LineWidth',LineWidth)
    title(parameters.name{j},'FontSize',FontSize,'FontName',FontName,'FontWeight',FontWeight)
    
end
axes('Position', [0.65 0.555 0.25 0.345], 'Visible', 'off');
cbar = colorbar('FontSize',FontSize,'FontName',FontName,'FontWeight',FontWeight,'LineWidth',LineWidth);
caxis([-5,5])
set(get(cbar,'ylabel'),'string','log_{10}(bias_{RRE}/bias_{EMRE})','FontSize',FontSize,'FontName',FontName,'FontWeight',FontWeight);

set(gcf, 'PaperUnits','centimeters','PaperSize',[56 39],'PaperPositionMode','auto','Position',[0 0 1000 640])

saveas(gcf,['./project/results/' model  '/' date '/compare_samples_volume/rel_error_mean_all']);
print('-dpng','-r300',['./project/results/' model  '/' date '/compare_samples_volume/rel_error_mean_all'])
print('-depsc2','-r300',['./project/results/' model  '/' date '/compare_samples_volume/rel_error_mean_all'])


if(momentflag)
figure
for j = 1:size(parameters.min,1)-1
    subtightplot(2,4,map(j),[0.01 0.01],[0.01 0.01],[0.1 0])
    set(gcf,'Renderer',Renderer)

    contourf(XX,YY,squeeze(REL_ERROR_MMEAN(j,:,:)),linspace(-5,5,2*nc-1));
    if(any([map(j)>4]))
        xlabel('volume \Omega','FontSize',FontSize,'FontName',FontName,'FontWeight',FontWeight)
        set(gca,'XTick',xticks)
    else
        set(gca,'XTick',[])
    end
    if(any([map(j)==1,map(j)==5]))
        ylabel('samples','FontSize',FontSize,'FontName',FontName,'FontWeight',FontWeight)
        set(gca,'YTick',[1e1,1e2,1e3,1e4])
    else
        set(gca,'YTick',[])
    end
    xlim([Y(1),Y(end)])
    ylim([MM(1),MM(end)])
    set(gca,'XScale','log')
    set(gca,'YScale','log')
    view(0,90)
    xlim([1e0,1e4])
    shading interp
    grid off
    
    axis square
    box on
    colormap(cmapmean)
    caxis([-5,5])
    set(gca,'FontSize',FontSize,'FontName',FontName,'FontWeight',FontWeight,'LineWidth',LineWidth)
    title(parameters.name{j},'FontSize',FontSize,'FontName',FontName,'FontWeight',FontWeight)
    
end
axes('Position', [0.65 0.555 0.25 0.345], 'Visible', 'off');
cbar = colorbar('FontSize',FontSize,'FontName',FontName,'FontWeight',FontWeight,'LineWidth',LineWidth);
caxis([-5,5])
set(get(cbar,'ylabel'),'string','log_{10}(bias_{2MA}/bias_{EMRE})','FontSize',FontSize,'FontName',FontName,'FontWeight',FontWeight);


set(gcf, 'PaperUnits','centimeters','PaperSize',[56 39],'PaperPositionMode','auto','Position',[0 0 1000 640])

saveas(gcf,['./project/results/' model  '/' date '/compare_samples_volume/rel_error_mean_moments']);
print('-dpng','-r300',['./project/results/' model  '/' date '/compare_samples_volume/rel_error_mean_moments'])
print('-depsc2','-r300',['./project/results/' model  '/' date '/compare_samples_volume/rel_error_mean_moments'])
end

figure
for j = 1:size(parameters.min,1)-1
    subtightplot(2,4,map(j),[0.01 0.01],[0.01 0.01],[0.1 0])
    set(gcf,'Renderer',Renderer)

    contourf(XX,YY,squeeze(REL_ERROR_VAR(j,:,:)),linspace(-5,5,2*nc-1));
    if(any([map(j)>4]))
        xlabel('volume \Omega','FontSize',FontSize,'FontName',FontName,'FontWeight',FontWeight)
        set(gca,'XTick',xticks)
    else
        set(gca,'XTick',[])
    end
    if(any([map(j)==1,map(j)==5]))
        ylabel('samples','FontSize',FontSize,'FontName',FontName,'FontWeight',FontWeight)
        set(gca,'YTick',[1e1,1e2,1e3,1e4])
    else
        set(gca,'YTick',[])
    end
    xlim([Y(1),Y(end)])
    ylim([MM(1),MM(end)])
    set(gca,'XScale','log')
    set(gca,'YScale','log')
    view(0,90)
    xlim([1e0,1e4])
    shading interp
    grid off
    
    axis square
    box on
    colormap(cmapvar) 
    caxis([-5,5])
    set(gca,'FontSize',FontSize,'FontName',FontName,'FontWeight',FontWeight,'LineWidth',LineWidth)
    title(parameters.name{j},'FontSize',FontSize,'FontName',FontName,'FontWeight',FontWeight)
    
end
axes('Position', [0.65 0.555 0.25 0.345], 'Visible', 'off');
cbar = colorbar('FontSize',FontSize,'FontName',FontName,'FontWeight',FontWeight,'LineWidth',LineWidth);
caxis([-5,5])
set(get(cbar,'ylabel'),'string','log_{10}(bias_{LNA}/bias_{IOS})','FontSize',FontSize,'FontName',FontName,'FontWeight',FontWeight);


set(gcf, 'PaperUnits','centimeters','PaperSize',[56 39],'PaperPositionMode','auto','Position',[0 0 1000 640])

saveas(gcf,['./project/results/' model  '/' date '/compare_samples_volume/rel_error_var_all']);
print('-dpng','-r300',['./project/results/' model  '/' date '/compare_samples_volume/rel_error_var_all'])
print('-depsc','-r300',['./project/results/' model  '/' date '/compare_samples_volume/rel_error_var_all'])


if(momentflag)
figure
for j = 1:size(parameters.min,1)-1
    subtightplot(2,4,map(j),[0.01 0.01],[0.01 0.01],[0.1 0])
    set(gcf,'Renderer',Renderer)

    contourf(XX,YY,squeeze(REL_ERROR_MVAR(j,:,:)),linspace(-5,5,2*nc-1));
    if(any([map(j)>4]))
        xlabel('volume \Omega','FontSize',FontSize,'FontName',FontName,'FontWeight',FontWeight)
        set(gca,'XTick',xticks)
    else
        set(gca,'XTick',[])
    end
    if(any([map(j)==1,map(j)==5]))
        ylabel('samples','FontSize',FontSize,'FontName',FontName,'FontWeight',FontWeight)
        set(gca,'YTick',[1e1,1e2,1e3,1e4])
    else
        set(gca,'YTick',[])
    end
    xlim([Y(1),Y(end)])
    ylim([MM(1),MM(end)])
    set(gca,'XScale','log')
    set(gca,'YScale','log')
    view(0,90)
    xlim([1e0,1e4])
    shading interp
    grid off
    
    axis square
    box on
    colormap(cmapvar) 
    caxis([-5,5])
    set(gca,'FontSize',FontSize,'FontName',FontName,'FontWeight',FontWeight,'LineWidth',LineWidth)
    title(parameters.name{j},'FontSize',FontSize,'FontName',FontName,'FontWeight',FontWeight)
    
end
axes('Position', [0.65 0.555 0.25 0.345], 'Visible', 'off');
cbar = colorbar('FontSize',FontSize,'FontName',FontName,'FontWeight',FontWeight,'LineWidth',LineWidth);
caxis([-5,5])
set(get(cbar,'ylabel'),'string','log_{10}(bias_{3MA}/bias_{IOS})','FontSize',FontSize,'FontName',FontName,'FontWeight',FontWeight);


set(gcf, 'PaperUnits','centimeters','PaperSize',[56 39],'PaperPositionMode','auto','Position',[0 0 1000 640])

saveas(gcf,['./project/results/' model  '/' date '/compare_samples_volume/rel_error_var_moments']);
print('-dpng','-r300',['./project/results/' model  '/' date '/compare_samples_volume/rel_error_var_moments'])
print('-depsc','-r300',['./project/results/' model  '/' date '/compare_samples_volume/rel_error_var_moments'])
end


figure
for j = 1:size(parameters.min,1)-1
    subtightplot(2,4,map(j),[0.01 0.01],[0.01 0.01],[0.1 0])
    set(gcf,'Renderer',Renderer)

    contourf(XX,YY,squeeze(EMRE_VS_RRE(j,:,:)),linspace(0,1,2*nc-1));
    if(any([map(j)>4]))
        xlabel('volume \Omega','FontSize',FontSize,'FontName',FontName,'FontWeight',FontWeight)
        set(gca,'XTick',xticks)
    else
        set(gca,'XTick',[])
    end
    if(any([map(j)==1,map(j)==5]))
        ylabel('samples','FontSize',FontSize,'FontName',FontName,'FontWeight',FontWeight)
        set(gca,'YTick',[1e1,1e2,1e3,1e4])
    else
        set(gca,'YTick',[])
    end
    xlim([Y(1),Y(end)])
    ylim([MM(1),MM(end)])
    set(gca,'XScale','log')
    set(gca,'YScale','log')
    view(0,90)
    xlim([1e0,1e4])
    shading interp
    grid off
    
    axis square
    box on
    colormap(cmapmean)
    caxis([0,1])
    set(gca,'FontSize',FontSize,'FontName',FontName,'FontWeight',FontWeight,'LineWidth',LineWidth)
    title(parameters.name{j},'FontSize',FontSize,'FontName',FontName,'FontWeight',FontWeight)
    
end
axes('Position', [0.65 0.555 0.25 0.345], 'Visible', 'off');
cbar = colorbar('FontSize',FontSize,'FontName',FontName,'FontWeight',FontWeight,'LineWidth',LineWidth);
caxis([0,1])
set(get(cbar,'ylabel'),'string',{'fraction of datasets where'; 'EMRE is better than RRE'},'FontSize',FontSize,'FontName',FontName,'FontWeight',FontWeight);

set(gcf, 'PaperUnits','centimeters','PaperSize',[56 39],'PaperPositionMode','auto','Position',[0 0 1000 640])

saveas(gcf,['./project/results/' model  '/' date '/compare_samples_volume/EMRE_VS_RRE']);
print('-dpng','-r300',['./project/results/' model  '/' date '/compare_samples_volume/EMRE_VS_RRE'])
print('-depsc2','-r300',['./project/results/' model  '/' date '/compare_samples_volume/EMRE_VS_RRE'])


figure
for j = 1:size(parameters.min,1)-1
    subtightplot(2,4,map(j),[0.01 0.01],[0.01 0.01],[0.1 0])
    set(gcf,'Renderer',Renderer)

    contourf(XX,YY,squeeze(IOS_VS_LNA(j,:,:)),linspace(0,1,2*nc-1));
    if(any([map(j)>4]))
        xlabel('volume \Omega','FontSize',FontSize,'FontName',FontName,'FontWeight',FontWeight)
        set(gca,'XTick',xticks)
    else
        set(gca,'XTick',[])
    end
    if(any([map(j)==1,map(j)==5]))
        ylabel('samples','FontSize',FontSize,'FontName',FontName,'FontWeight',FontWeight)
        set(gca,'YTick',[1e1,1e2,1e3,1e4])
    else
        set(gca,'YTick',[])
    end
    xlim([Y(1),Y(end)])
    ylim([MM(1),MM(end)])
    set(gca,'XScale','log')
    set(gca,'YScale','log')
    view(0,90)
    xlim([1e0,1e4])
    shading interp
    grid off
    
    axis square
    box on
    colormap(cmapvar)
    caxis([0,1])
    set(gca,'FontSize',FontSize,'FontName',FontName,'FontWeight',FontWeight,'LineWidth',LineWidth)
    title(parameters.name{j},'FontSize',FontSize,'FontName',FontName,'FontWeight',FontWeight)
    
end
axes('Position', [0.65 0.555 0.25 0.345], 'Visible', 'off');
cbar = colorbar('FontSize',FontSize,'FontName',FontName,'FontWeight',FontWeight,'LineWidth',LineWidth);
caxis([0,1])
set(get(cbar,'ylabel'),'string',{'fraction of datasets where'; 'IOS is better than LNA'},'FontSize',FontSize,'FontName',FontName,'FontWeight',FontWeight);

set(gcf, 'PaperUnits','centimeters','PaperSize',[56 39],'PaperPosition',[2 0 58 39],'Position',[0 0 1000 640])

saveas(gcf,['./project/results/' model  '/' date '/compare_samples_volume/IOS_VS_LNA']);
print('-dpng','-r300',['./project/results/' model  '/' date '/compare_samples_volume/IOS_VS_LNA'])
print('-depsc','-r300',['./project/results/' model  '/' date '/compare_samples_volume/IOS_VS_LNA'])


if(momentflag)
figure
for j = 1:size(parameters.min,1)-1
    subtightplot(2,4,map(j),[0.01 0.01],[0.01 0.01],[0.1 0])
    set(gcf,'Renderer',Renderer)

    contourf(XX,YY,squeeze(EMRE_VS_MA2(j,:,:)),linspace(0,1,2*nc-1));
    if(any([map(j)>4]))
        xlabel('volume \Omega','FontSize',FontSize,'FontName',FontName,'FontWeight',FontWeight)
        set(gca,'XTick',xticks)
    else
        set(gca,'XTick',[])
    end
    if(any([map(j)==1,map(j)==5]))
        ylabel('samples','FontSize',FontSize,'FontName',FontName,'FontWeight',FontWeight)
        set(gca,'YTick',[1e1,1e2,1e3,1e4])
    else
        set(gca,'YTick',[])
    end
    xlim([Y(1),Y(end)])
    ylim([MM(1),MM(end)])
    set(gca,'XScale','log')
    set(gca,'YScale','log')
    view(0,90)
    xlim([1e0,1e4])
    shading interp
    grid off
    
    axis square
    box on
    colormap(cmapmean)
    caxis([0,1])
    set(gca,'FontSize',FontSize,'FontName',FontName,'FontWeight',FontWeight,'LineWidth',LineWidth)
    title(parameters.name{j},'FontSize',FontSize,'FontName',FontName,'FontWeight',FontWeight)
    
end
axes('Position', [0.65 0.555 0.25 0.345], 'Visible', 'off');
cbar = colorbar('FontSize',FontSize,'FontName',FontName,'FontWeight',FontWeight,'LineWidth',LineWidth);
caxis([0,1])
set(get(cbar,'ylabel'),'string',{'fraction of datasets where'; 'EMRE is better than 2MA'},'FontSize',FontSize,'FontName',FontName,'FontWeight',FontWeight);

set(gcf, 'PaperUnits','centimeters','PaperSize',[56 39],'PaperPositionMode','auto','Position',[0 0 1000 640])

saveas(gcf,['./project/results/' model  '/' date '/compare_samples_volume/EMRE_VS_MA2']);
print('-dpng','-r300',['./project/results/' model  '/' date '/compare_samples_volume/EMRE_VS_MA2'])
print('-depsc2','-r300',['./project/results/' model  '/' date '/compare_samples_volume/EMRE_VS_MA2'])


figure
for j = 1:size(parameters.min,1)-1
    subtightplot(2,4,map(j),[0.01 0.01],[0.01 0.01],[0.1 0])
    set(gcf,'Renderer',Renderer)

    contourf(XX,YY,squeeze(IOS_VS_MA3(j,:,:)),linspace(0,1,2*nc-1));
    if(any([map(j)>4]))
        xlabel('volume \Omega','FontSize',FontSize,'FontName',FontName,'FontWeight',FontWeight)
        set(gca,'XTick',xticks)
    else
        set(gca,'XTick',[])
    end
    if(any([map(j)==1,map(j)==5]))
        ylabel('samples','FontSize',FontSize,'FontName',FontName,'FontWeight',FontWeight)
        set(gca,'YTick',[1e1,1e2,1e3,1e4])
    else
        set(gca,'YTick',[])
    end
    xlim([Y(1),Y(end)])
    ylim([MM(1),MM(end)])
    set(gca,'XScale','log')
    set(gca,'YScale','log')
    view(0,90)
    xlim([1e0,1e4])
    shading interp
    grid off
    
    axis square
    box on
    colormap(cmapvar)
    caxis([0,1])
    set(gca,'FontSize',FontSize,'FontName',FontName,'FontWeight',FontWeight,'LineWidth',LineWidth)
    title(parameters.name{j},'FontSize',FontSize,'FontName',FontName,'FontWeight',FontWeight)
    
end
axes('Position', [0.65 0.555 0.25 0.345], 'Visible', 'off');
colorbar('FontSize',FontSize,'FontName',FontName,'FontWeight',FontWeight,'LineWidth',LineWidth)
cbar = colorbar('FontSize',FontSize,'FontName',FontName,'FontWeight',FontWeight,'LineWidth',LineWidth);
caxis([0,1])
set(get(cbar,'ylabel'),'string',{'fraction of datasets where'; 'IOS is better than 3MA'},'FontSize',FontSize,'FontName',FontName,'FontWeight',FontWeight);

set(gcf, 'PaperUnits','centimeters','PaperSize',[56 39],'PaperPosition',[2 0 58 39],'Position',[0 0 1000 640])

saveas(gcf,['./project/results/' model  '/' date '/compare_samples_volume/IOS_VS_MA3']);
print('-dpng','-r300',['./project/results/' model  '/' date '/compare_samples_volume/IOS_VS_MA3'])
print('-depsc','-r300',['./project/results/' model  '/' date '/compare_samples_volume/IOS_VS_MA3'])
end

figure
for j = 1:size(parameters.min,1)-1
    subtightplot(2,4,map(j),[0.01 0.01],[0.01 0.01],[0.1 0])
    set(gcf,'Renderer',Renderer)

    contourf(XX,YY,squeeze(CORR_MEAN(j,:,:)),linspace(-1,1,2*nc-1));
    if(any([map(j)>4]))
        xlabel('volume \Omega','FontSize',FontSize,'FontName',FontName,'FontWeight',FontWeight)
        set(gca,'XTick',xticks)
    else
        set(gca,'XTick',[])
    end
    if(any([map(j)==1,map(j)==5]))
        ylabel('samples','FontSize',FontSize,'FontName',FontName,'FontWeight',FontWeight)
        set(gca,'YTick',[1e1,1e2,1e3,1e4])
    else
        set(gca,'YTick',[])
    end
    xlim([Y(1),Y(end)])
    ylim([MM(1),MM(end)])
    set(gca,'XScale','log')
    set(gca,'YScale','log')
    view(0,90)
    xlim([1e0,1e4])
    shading interp
    grid off
    
    axis square
    box on
    colormap(cmapmean)
    caxis([-1,1])
    set(gca,'FontSize',FontSize,'FontName',FontName,'FontWeight',FontWeight,'LineWidth',LineWidth)
    title(parameters.name{j},'FontSize',FontSize,'FontName',FontName,'FontWeight',FontWeight)
    
end
axes('Position', [0.65 0.555 0.25 0.345], 'Visible', 'off');
colorbar('FontSize',FontSize,'FontName',FontName,'FontWeight',FontWeight,'LineWidth',LineWidth)
cbar = colorbar('FontSize',FontSize,'FontName',FontName,'FontWeight',FontWeight,'LineWidth',LineWidth);
caxis([-1,1])
set(get(cbar,'ylabel'),'string',{'correlation of estimates'; 'between EMRE and RRE'},'FontSize',FontSize,'FontName',FontName,'FontWeight',FontWeight);

set(gcf, 'PaperUnits','centimeters','PaperSize',[56 39],'PaperPositionMode','auto','Position',[0 0 1000 640])

saveas(gcf,['./project/results/' model  '/' date '/compare_samples_volume/CORR_MEAN']);
print('-dpng','-r300',['./project/results/' model  '/' date '/compare_samples_volume/CORR_MEAN'])
print('-depsc','-r300',['./project/results/' model  '/' date '/compare_samples_volume/CORR_MEAN'])

figure
for j = 1:size(parameters.min,1)-1
    subtightplot(2,4,map(j),[0.01 0.01],[0.01 0.01],[0.1 0])
    set(gcf,'Renderer',Renderer)

    contourf(XX,YY,squeeze(CORR_VAR(j,:,:)),linspace(-1,1,2*nc-1));
    if(any([map(j)>4]))
        xlabel('volume \Omega','FontSize',FontSize,'FontName',FontName,'FontWeight',FontWeight)
        set(gca,'XTick',xticks)
    else
        set(gca,'XTick',[])
    end
    if(any([map(j)==1,map(j)==5]))
        ylabel('samples','FontSize',FontSize,'FontName',FontName,'FontWeight',FontWeight)
        set(gca,'YTick',[1e1,1e2,1e3,1e4])
    else
        set(gca,'YTick',[])
    end
    xlim([Y(1),Y(end)])
    ylim([MM(1),MM(end)])
    set(gca,'XScale','log')
    set(gca,'YScale','log')
    view(0,90)
    xlim([1e0,1e4])
    shading interp
    grid off
    
    axis square
    box on
    colormap(cmapvar)
    caxis([-1,1])
    set(gca,'FontSize',FontSize,'FontName',FontName,'FontWeight',FontWeight,'LineWidth',LineWidth)
    title(parameters.name{j},'FontSize',FontSize,'FontName',FontName,'FontWeight',FontWeight)
    
end
axes('Position', [0.65 0.555 0.25 0.345], 'Visible', 'off');
cbar = colorbar('FontSize',FontSize,'FontName',FontName,'FontWeight',FontWeight,'LineWidth',LineWidth);
caxis([-1,1])
set(get(cbar,'ylabel'),'string',{'correlation of estimates'; 'between IOS and LNA'},'FontSize',FontSize,'FontName',FontName,'FontWeight',FontWeight);

set(gcf, 'PaperUnits','centimeters','PaperSize',[56 39],'PaperPositionMode','auto','Position',[0 0 1000 640])

saveas(gcf,['./project/results/' model  '/' date '/compare_samples_volume/CORR_VAR']);
print('-dpng','-r300',['./project/results/' model  '/' date '/compare_samples_volume/CORR_VAR'])
print('-depsc','-r300',['./project/results/' model  '/' date '/compare_samples_volume/CORR_VAR'])


figure

set(gcf,'Renderer',Renderer)
subtightplot(2,4,1,[0.01 0.01],[0.01 0.01],[0.1 0])
REL_LLH_MEAN(REL_LLH_MEAN<-100) = -100;
contourf(XX,YY,squeeze(REL_LLH_MEAN),linspace(-100,100,2*nc-1));
xlim([Y(1),Y(end)])
ylim([MM(1),MM(end)])
set(gca,'XTick',xticks)
xlabel('volume \Omega','FontSize',FontSize,'FontName',FontName,'FontWeight',FontWeight)
ylabel('samples','FontSize',FontSize,'FontName',FontName,'FontWeight',FontWeight)
set(gca,'YTick',[1e1,1e2,1e3,1e4])
set(gca,'XScale','log')
set(gca,'YScale','log')
view(0,90)
shading interp
grid off
axis square
box on
colormap(cmapmean)
caxis([-100,100])
set(gca,'FontSize',FontSize,'FontName',FontName,'FontWeight',FontWeight,'LineWidth',LineWidth)
title('EMRE/RRE')

if(momentflag)
    subtightplot(2,4,5,[0.01 0.01],[0.01 0.01],[0.1 0])
    
    contourf(XX,YY,squeeze(REL_LLH_MMEAN),linspace(-100,100,2*nc-1));
    xlim([Y(1),Y(end)])
    ylim([MM(1),MM(end)])
    set(gca,'XTick',xticks)
    xlabel('volume \Omega','FontSize',FontSize,'FontName',FontName,'FontWeight',FontWeight)
    ylabel('samples','FontSize',FontSize,'FontName',FontName,'FontWeight',FontWeight)
    set(gca,'YTick',[1e1,1e2,1e3,1e4])
    set(gca,'XScale','log')
    set(gca,'YScale','log')
    view(0,90)
    shading interp
    grid off
    axis square
    box on
    colormap(cmapmean)
    caxis([-100,100])
    set(gca,'FontSize',FontSize,'FontName',FontName,'FontWeight',FontWeight,'LineWidth',LineWidth)
    title('EMRE/2MA')
end

subtightplot(2,4,2,[0.01 0.01],[0.01 0.01],[0.1 0])
REL_LLH_VAR(REL_LLH_VAR<-100) = -100;
contourf(XX,YY,squeeze(REL_LLH_VAR),linspace(-100,100,2*nc-1));
xlim([Y(1),Y(end)])
ylim([MM(1),MM(end)])
set(gca,'XTick',xticks)
xlabel('volume \Omega','FontSize',FontSize,'FontName',FontName,'FontWeight',FontWeight)
set(gca,'YTick',[])
set(gca,'XScale','log')
set(gca,'YScale','log')
view(0,90)
shading interp
grid off
axis square
box on
colormap(cmapvar)
caxis([-100,100])
set(gca,'FontSize',FontSize,'FontName',FontName,'FontWeight',FontWeight,'LineWidth',LineWidth)
title('IOS/LNA')


if(momentflag)
    subtightplot(2,4,6,[0.01 0.01],[0.01 0.01],[0.1 0])
    contourf(XX,YY,squeeze(REL_LLH_MVAR),linspace(-100,100,2*nc-1));
    xlim([Y(1),Y(end)])
    ylim([MM(1),MM(end)])
    set(gca,'XTick',xticks)
    xlabel('volume \Omega','FontSize',FontSize,'FontName',FontName,'FontWeight',FontWeight)
    set(gca,'YTick',[])
    set(gca,'XScale','log')
    set(gca,'YScale','log')
    view(0,90)
    shading interp
    grid off
    axis square
    box on
    colormap(cmap)
    caxis([-100,100])
    set(gca,'FontSize',FontSize,'FontName',FontName,'FontWeight',FontWeight,'LineWidth',LineWidth)
    title('IOS/3MA')
end

subtightplot(2,4,7,[0.01 0.01],[0.01 0.01],[0.1 0])
X = Omega;
Y = MM;
[XX,YY] = meshgrid(X,Y);
C_RRE = contour(XX,YY,1-XI2_RRE,[1,0.01]);
plot(C_RRE(1,2:end),C_RRE(2,2:end),'LineWidth',LineWidth,'Color',cRRE)
set(gca,'XScale','log')
set(gca,'YScale','log')
hold on
C_EMRE = contour(XX,YY,1-XI2_EMRE,[1,0.01]);
plot(C_EMRE(1,2:end),C_EMRE(2,2:end),'LineWidth',LineWidth,'Color',cEMRE)
if(momentflag)
    C_2MA = contour(XX,YY,1-XI2_MA2,[1,0.01],'LineWidth',LineWidth,'Color',c2MA);
    plot(C_2MA(1,2:end),C_2MA(2,2:end),'LineWidth',LineWidth,'Color',c2MA)
end

set(gca,'FontSize',FontSize)
xlabel('\Omega')
xlim([Omega(1),Omega(end)])
ylim([MM(1),MM(end)])
ylabel('Samples')
axis square

subtightplot(2,4,8,[0.01 0.01],[0.01 0.01],[0.1 0])

X = Omega;
Y = MM;
[XX,YY] = meshgrid(X,Y);
C_LNA = contour(XX,YY,1-XI2_LNA,[1,0.01]);
plot(C_LNA(1,2:end),C_LNA(2,2:end),'LineWidth',LineWidth,'Color',cLNA)
set(gca,'XScale','log')
set(gca,'YScale','log')
hold on
C_IOS = contour(XX,YY,1-XI2_IOS,[1,0.01]);
plot(C_IOS(1,2:end),C_IOS(2,2:end),'LineWidth',LineWidth,'Color',cIOS)
if(momentflag)
    C_3MA = contour(XX,YY,1-XI2_MA3,[1,0.01],'LineWidth',LineWidth,'Color',c3MA);
    plot(C_3MA(1,2:end),C_3MA(2,2:end),'LineWidth',LineWidth,'Color',c3MA)
end
axis square
set(gca,'FontSize',FontSize)
xlabel('\Omega')
xlim([Omega(1),Omega(end)])
ylim([MM(1),MM(end)])

axes('Position', [0.4 0.555 0.25 0.345], 'Visible', 'off');
colorbar('FontSize',FontSize,'FontName',FontName,'FontWeight',FontWeight,'LineWidth',LineWidth)
caxis([-100,100])

set(gcf, 'PaperUnits','centimeters','PaperSize',[56 39],'PaperPositionMode','auto','Position',[0 0 1000 640])

saveas(gcf,['./project/results/' model  '/' date '/compare_samples_volume/LLH']);
print('-dpng','-r300',['./project/results/' model  '/' date '/compare_samples_volume/LLH'])
print('-depsc','-r300',['./project/results/' model  '/' date '/compare_samples_volume/LLH'])

figure
X = Omega;
Y = MM;
[XX,YY] = meshgrid(X,Y);
set(gcf,'Renderer',Renderer)
subtightplot(2,4,1,[0.01 0.01],[0.01 0.01],[0.1 0])
contourf(XX,YY,squeeze(AIC_MEAN),linspace(0,1,2*nc-1));
xlim([X(1),X(end)])
ylim([MM(1),MM(end)])
set(gca,'XTick',xticks)
xlabel('volume \Omega','FontSize',FontSize,'FontName',FontName,'FontWeight',FontWeight)
ylabel('samples','FontSize',FontSize,'FontName',FontName,'FontWeight',FontWeight)
set(gca,'YTick',[1e1,1e2,1e3,1e4])
set(gca,'XScale','log')
set(gca,'YScale','log')
view(0,90)
shading interp
grid off
axis square
box on
xlim([Omega(1),Omega(end)])
ylim([MM(1),MM(end)])
colormap(cmapmean)
caxis([0,1])
set(gca,'FontSize',FontSize,'FontName',FontName,'FontWeight',FontWeight,'LineWidth',LineWidth)
title('wAIC EMRE vs RRE')

subtightplot(2,4,2,[0.01 0.01],[0.01 0.01],[0.1 0])
contourf(XX,YY,squeeze(AIC_VAR),linspace(0,1,2*nc-1));
xlim([X(1),X(end)])
ylim([MM(1),MM(end)])
set(gca,'XTick',xticks)
xlabel('volume \Omega','FontSize',FontSize,'FontName',FontName,'FontWeight',FontWeight)
ylabel('','FontSize',FontSize,'FontName',FontName,'FontWeight',FontWeight)
set(gca,'YTick',[])
set(gca,'XScale','log')
set(gca,'YScale','log')
view(0,90)
shading interp
grid off
axis square
box on
xlim([Omega(1),Omega(end)])
ylim([MM(1),MM(end)])
colormap(cmapmean)
caxis([0,1])
set(gca,'FontSize',FontSize,'FontName',FontName,'FontWeight',FontWeight,'LineWidth',LineWidth)
title('wAIC IOS vs LNA')


subtightplot(2,4,5,[0.01 0.01],[0.01 0.01],[0.1 0])
BIC_MEAN(1,1) = BIC_MEAN(1,1) + 1e-14;
contourf(XX,YY,squeeze(BIC_MEAN),linspace(0,1,2*nc-1));
xlim([X(1),X(end)])
ylim([MM(1),MM(end)])
set(gca,'XTick',xticks)
xlabel('volume \Omega','FontSize',FontSize,'FontName',FontName,'FontWeight',FontWeight)
ylabel('samples','FontSize',FontSize,'FontName',FontName,'FontWeight',FontWeight)
set(gca,'YTick',[1e1,1e2,1e3,1e4])
set(gca,'XScale','log')
set(gca,'YScale','log')
view(0,90)
shading interp
grid off
axis square
box on
xlim([Omega(1),Omega(end)])
ylim([MM(1),MM(end)])
colormap(cmapmean)
caxis([0,1])
set(gca,'FontSize',FontSize,'FontName',FontName,'FontWeight',FontWeight,'LineWidth',LineWidth)
title('wBIC EMRE vs RRE')

subtightplot(2,4,6,[0.01 0.01],[0.01 0.01],[0.1 0])
contourf(XX,YY,squeeze(BIC_VAR),linspace(0,1,2*nc-1));
xlim([X(1),X(end)])
ylim([MM(1),MM(end)])
set(gca,'XTick',xticks)
xlabel('volume \Omega','FontSize',FontSize,'FontName',FontName,'FontWeight',FontWeight)
ylabel('','FontSize',FontSize,'FontName',FontName,'FontWeight',FontWeight)
set(gca,'YTick',[])
set(gca,'XScale','log')
set(gca,'YScale','log')
view(0,90)
shading interp
grid off
axis square
box on
xlim([Omega(1),Omega(end)])
ylim([MM(1),MM(end)])
colormap(cmapmean)
caxis([0,1])
set(gca,'FontSize',FontSize,'FontName',FontName,'FontWeight',FontWeight,'LineWidth',LineWidth)
title('wBIC IOS vs LNA')

axes('Position', [0.65 0.555 0.25 0.345], 'Visible', 'off');
cbar = colorbar('FontSize',FontSize,'FontName',FontName,'FontWeight',FontWeight,'LineWidth',LineWidth);
caxis([0,1])
set(get(cbar,'ylabel'),'string',{'wAIC/wBIC for'; 'EMRE and IOS'},'FontSize',FontSize,'FontName',FontName,'FontWeight',FontWeight);

set(gcf, 'PaperUnits','centimeters','PaperSize',[56 39],'PaperPositionMode','auto','Position',[0 0 1000 640])

saveas(gcf,['./project/results/' model  '/' date '/compare_samples_volume/AIC']);
print('-dpng','-r300',['./project/results/' model  '/' date '/compare_samples_volume/AIC'])
print('-depsc','-r300',['./project/results/' model  '/' date '/compare_samples_volume/AIC'])

if(momentflag)
figure
X = Omega;
Y = MM;
[XX,YY] = meshgrid(X,Y);
set(gcf,'Renderer',Renderer)
subtightplot(2,4,1,[0.01 0.01],[0.01 0.01],[0.1 0])
contourf(XX,YY,squeeze(AIC_MMEAN),linspace(0,1,2*nc-1));
xlim([X(1),X(end)])
ylim([MM(1),MM(end)])
set(gca,'XTick',xticks)
xlabel('volume \Omega','FontSize',FontSize,'FontName',FontName,'FontWeight',FontWeight)
ylabel('samples','FontSize',FontSize,'FontName',FontName,'FontWeight',FontWeight)
set(gca,'YTick',[1e1,1e2,1e3,1e4])
set(gca,'XScale','log')
set(gca,'YScale','log')
view(0,90)
shading interp
grid off
axis square
box on
colormap(cmapmean)
caxis([0,1])
set(gca,'FontSize',FontSize,'FontName',FontName,'FontWeight',FontWeight,'LineWidth',LineWidth)
title('wAIC EMRE vs 2MA')

subtightplot(2,4,2,[0.01 0.01],[0.01 0.01],[0.1 0])
contourf(XX,YY,squeeze(AIC_MVAR),linspace(0,1,2*nc-1));
xlim([X(1),X(end)])
ylim([MM(1),MM(end)])
set(gca,'XTick',xticks)
xlabel('volume \Omega','FontSize',FontSize,'FontName',FontName,'FontWeight',FontWeight)
ylabel('','FontSize',FontSize,'FontName',FontName,'FontWeight',FontWeight)
set(gca,'YTick',[])
set(gca,'XScale','log')
set(gca,'YScale','log')
view(0,90)
shading interp
grid off
axis square
box on
colormap(cmapmean)
caxis([0,1])
set(gca,'FontSize',FontSize,'FontName',FontName,'FontWeight',FontWeight,'LineWidth',LineWidth)
title('wAIC IOS vs 3MA')

BIC_MMEAN(1,1) = BIC_MMEAN(1,1) + 1e-14;
subtightplot(2,4,5,[0.01 0.01],[0.01 0.01],[0.1 0])
contourf(XX,YY,squeeze(BIC_MMEAN),linspace(0,1,2*nc-1));
xlim([X(1),X(end)])
ylim([MM(1),MM(end)])
set(gca,'XTick',xticks)
xlabel('volume \Omega','FontSize',FontSize,'FontName',FontName,'FontWeight',FontWeight)
ylabel('samples','FontSize',FontSize,'FontName',FontName,'FontWeight',FontWeight)
set(gca,'YTick',[1e1,1e2,1e3,1e4])
set(gca,'XScale','log')
set(gca,'YScale','log')
view(0,90)
shading interp
grid off
axis square
box on
colormap(cmapmean)
caxis([0,1])
set(gca,'FontSize',FontSize,'FontName',FontName,'FontWeight',FontWeight,'LineWidth',LineWidth)
title('wBIC EMRE vs 2MA')

subtightplot(2,4,6,[0.01 0.01],[0.01 0.01],[0.1 0])
contourf(XX,YY,squeeze(BIC_MVAR),linspace(0,1,2*nc-1));
xlim([X(1),X(end)])
ylim([MM(1),MM(end)])
set(gca,'XTick',xticks)
xlabel('volume \Omega','FontSize',FontSize,'FontName',FontName,'FontWeight',FontWeight)
ylabel('','FontSize',FontSize,'FontName',FontName,'FontWeight',FontWeight)
set(gca,'YTick',[])
set(gca,'XScale','log')
set(gca,'YScale','log')
view(0,90)
shading interp
grid off
axis square
box on
colormap(cmapmean)
caxis([0,1])
set(gca,'FontSize',FontSize,'FontName',FontName,'FontWeight',FontWeight,'LineWidth',LineWidth)
title('wBIC IOS vs 3MA')

axes('Position', [0.65 0.555 0.25 0.345], 'Visible', 'off');
cbar = colorbar('FontSize',FontSize,'FontName',FontName,'FontWeight',FontWeight,'LineWidth',LineWidth);
caxis([0,1])
set(get(cbar,'ylabel'),'string',{'wAIC/wBIC for'; 'EMRE and IOS'},'FontSize',FontSize,'FontName',FontName,'FontWeight',FontWeight);

set(gcf, 'PaperUnits','centimeters','PaperSize',[56 39],'PaperPositionMode','auto','Position',[0 0 1000 640])

saveas(gcf,['./project/results/' model  '/' date '/compare_samples_volume/MAIC']);
print('-dpng','-r300',['./project/results/' model  '/' date '/compare_samples_volume/MAIC'])
print('-depsc','-r300',['./project/results/' model  '/' date '/compare_samples_volume/MAIC'])
end


figure
subtightplot(2,4,1,[],[],0.075)
nhist({log10(t_RRE),log10(t_EMRE),log10(t_MA2)},'binfactor',0.2,'legend',{'RRE','EMRE','MA2'},'box')
axis square
box on
set(gca,'FontSize',FontSize)
set(gca,'LineWidth',2)
xlabel('estimation time')

subtightplot(2,4,2,[],[],0.075)
nhist({log10(t_EMRE),log10(t_IOS),log10(t_MA3)},'binfactor',0.2,'legend',{'LNA','IOS','MA3'},'box')
axis square
box on
set(gca,'FontSize',FontSize)
set(gca,'LineWidth',2)
xlabel('estimation time')

set(gcf, 'PaperUnits','centimeters','PaperSize',[56 39],'PaperPositionMode','auto','Position',[0 0 1000 640])


save(['./project/results/' model  '/' date '/compare_samples_volume/results'],'-v7.3');
