# Supplementary material for: Inference for Stochastic Chemical Kinetics Using Moment Equations and System Size Expansion
Source: PLoS Comput Biol. 2016 Jul 22;12(7):e1005030. doi: 10.1371/journal.pcbi.1005030 (PMC4957800; doi:10.1371/journal.pcbi.1005030)
Supplement: S1 Code — This zip-file contains the MATLAB code for the simulation and application example presented in the paper. We provide implementations of all models, parameter estimation and uncertainty analysis to allow everybody to reproduce the results. (ZIP) [file pcbi.1005030.s002.zip › S1code/compareResults.m]

clear
close all hidden

% model = 'model_1';
model = 'model_trimerization';
filename = 'SSADATA_logt_M_100000';
dataext = '';
date = '06-Jun-2014';
date = '08-Jul-2014';
date = '19-Aug-2014';
date = '20-Aug-2014';
date = '28-Aug-2014';
date = '01-Sep-2014';
date = '05-Sep-2014';
date = '03-Dec-2014';
date = '19-Jan-2015';
date = '18-Feb-2015';
%date = '19-Sep-2014';
%date = '24-Sep-2014';
date = '03-Mar-2015';

percentile = 0.8;

momentflag = true;

lperc = (1-percentile)/2;
uperc = 1-lperc;

R = 100;

load(['./project/results/' model '/' filename '/' date '/results.mat'])

IOS_par = list_xiIOS_MAPpar;
EMRE_par = list_xiEMRE_MAPpar;
LNA_par = list_xiLNA_MAPpar;
RRE_par = list_xiRRE_MAPpar;
if(momentflag)
    MA2_par = list_xiMA2_MAPpar;
    MA3_par = list_xiMA2_MAPpar;
end

IOS_llh = permute(reshape(list_xiIOS_MAPlogL(:),R,length(Omega)),[2,1]);
EMRE_llh = permute(reshape(list_xiEMRE_MAPlogL(:),R,length(Omega)),[2,1]);
LNA_llh = permute(reshape(list_xiLNA_MAPlogL(:),R,length(Omega)),[2,1]);
RRE_llh = permute(reshape(list_xiRRE_MAPlogL(:),R,length(Omega)),[2,1]);
if(momentflag)
    MA3_llh = permute(reshape(list_xiMA3_MAPlogL(:),R,length(Omega)),[2,1]);
    MA2_llh = permute(reshape(list_xiMA2_MAPlogL(:),R,length(Omega)),[2,1]);
end

if(~exist(['./project/results/' options_MS.logPost_options.model '/' filename '/' date '/compare_models'],'dir'))
    mkdir(['./project/results/' options_MS.logPost_options.model '/' filename '/' date '/compare_models'])
end

if(strcmp(model,'model_1'))
    map_param = [2,5,1,6,3,7,6,4];
else
    map_param = [1,2,3,5,6,7];
end

%% ESTIMATE


cEMRE =[176/255,204/255,133/255];
cRRE = [105/255,143/255,204/255];
c2MA = [204/255,117/255,153/255];
cIOS = [134/255,153/255,101/255];
cLNA = [82/255,111/255,153/255];
c3MA = [153/255,89/255,118/255];

for varflag = [0,1]
    if(varflag)
        O0_par = LNA_par;
        O1_par = IOS_par;
        if(momentflag)
        O2_par = MA3_par;
        %O2_par = MA2_par;
        end
        cstr0_s = '-';        
        cstr0_d = '-';
        c0 = cLNA;
        cstr1_s = '-';
        cstr1_d = '-';
        c1 = cIOS;
        cstr2_s = '-';
        cstr2_d = '-';
        c2 = c3MA;
    else
        O0_par = RRE_par;
        O1_par = EMRE_par;
        if(momentflag)
        O2_par = MA2_par;
        end
        cstr0_s = '-';
        cstr0_d = '-';
        c0 = cRRE;
        cstr1_s = '-';
        cstr1_d = '-';
        c1 = cEMRE;
        cstr2_s = '-';
        cstr2_d = '-';
        c2 = c2MA;
    end
    
    figure;
    
    if(strcmp(model,'model_1'))
        j=8;
        subtightplot(2,4,8)
    else
        j=7;
        subtightplot(2,4,8)
    end
    
    hold on
    plot(Omega,nanmedian(O1_par(:,:,j),1),cstr1_s,'LineWidth',5,'Color',c1)
    if(momentflag)
        plot(Omega,nanmedian(O2_par(:,:,j),1),cstr2_s,'LineWidth',5,'Color',c2)
    end
    if(varflag)
        plot(Omega,nanmedian(O0_par(:,:,j),1),cstr0_s,'LineWidth',5,'Color',c0)
        plot(Omega,quantile(O0_par(:,:,j),lperc,1),cstr0_d,'LineWidth',2,'Color',c0)
        plot(Omega,quantile(O0_par(:,:,j),uperc,1),cstr0_d,'LineWidth',2,'Color',c0)
    end
    plot(Omega,quantile(O1_par(:,:,j),lperc,1),cstr1_d,'LineWidth',2,'Color',c1)
    plot(Omega,quantile(O1_par(:,:,j),uperc,1),cstr1_d,'LineWidth',2,'Color',c1)
    if(momentflag)
        plot(Omega,quantile(O2_par(:,:,j),lperc,1),cstr2_d,'LineWidth',2,'Color',c2)
        plot(Omega,quantile(O2_par(:,:,j),uperc,1),cstr2_d,'LineWidth',2,'Color',c2)
    end
    
    set(gca,'XScale','log')
    set(gca,'XTick',[1e0,1e1,1e2,1e3])
    set(gca,'YTick',[])
    xlabel('\Omega','FontSize',40)
    % ylabel(['MSE'],'FontSize',40)
    title( parameters.name{j} ,'FontSize',40)
    xlim([Omega(1),Omega(end)])
    set(gca, 'FontSize', 40)
    box on
    axis square
    hline(log10(theta_true(j)))
    
    if(strcmp(model,'model_1'))
        j=7;
        subtightplot(2,4,4)
        hold on
        plot(Omega,nanmedian(O1_par(:,:,j),1),cstr1_s,'LineWidth',5,'Color',c1)
        plot(Omega,nanmedian(O0_par(:,:,j),1),cstr0_s,'LineWidth',5,'Color',c0)
        if(momentflag)
            plot(Omega,nanmedian(O2_par(:,:,j),1),cstr2_s,'LineWidth',5,'Color',c2)
        end
        plot(Omega,quantile(O1_par(:,:,j),lperc,1),cstr1_d,'LineWidth',2,'Color',c1)
        plot(Omega,quantile(O1_par(:,:,j),uperc,1),cstr1_d,'LineWidth',2,'Color',c1)
        plot(Omega,quantile(O0_par(:,:,j),lperc,1),cstr0_d,'LineWidth',2,'Color',c0)
        plot(Omega,quantile(O0_par(:,:,j),uperc,1),cstr0_d,'LineWidth',2,'Color',c0)
        if(momentflag)
            plot(Omega,quantile(O2_par(:,:,j),lperc,1),cstr2_d,'LineWidth',2,'Color',c2)
            plot(Omega,quantile(O2_par(:,:,j),uperc,1),cstr2_d,'LineWidth',2,'Color',c2)
        end
        hline(log10(theta_true(j)));
        set(gca,'XScale','log')
        set(gca,'XTick',[])
        set(gca,'YTick',[])
        % xlabel('\Omega','FontSize',240)
        % ylabel(['MSE'],'FontSize',40)
        title( parameters.name{j} ,'FontSize',40)
        xlim([Omega(1),Omega(end)])
        set(gca, 'FontSize', 40)
        box on
        axis square
        hline(log10(theta_true(j)))
    end
    
    
    
    
    for j = 1:6
        i = map_param(j);
        subtightplot(2,4,i)
        
        %     subplot(2,4,i)
        hold on
        plot(Omega,nanmedian(O1_par(:,:,j),1),cstr1_s,'LineWidth',5,'Color',c1)
        plot(Omega,nanmedian( O0_par(:,:,j),1),cstr0_s,'LineWidth',5,'Color',c0)
        if(momentflag)
            plot(Omega,nanmedian(O2_par(:,:,j),1),cstr2_s,'LineWidth',5,'Color',c2)
        end
        hline(log10(theta_true(i)));
        plot(Omega,quantile(O1_par(:,:,j),lperc,1),cstr1_d,'LineWidth',2,'Color',c1)
        plot(Omega,quantile(O1_par(:,:,j),uperc,1),cstr1_d,'LineWidth',2,'Color',c1)
        plot(Omega,quantile(O0_par(:,:,j),lperc,1),cstr0_d,'LineWidth',2,'Color',c0)
        plot(Omega,quantile(O0_par(:,:,j),uperc,1),cstr0_d,'LineWidth',2,'Color',c0)
        if(momentflag)
            plot(Omega,quantile(O2_par(:,:,j),lperc,1),cstr2_d,'LineWidth',2,'Color',c2)
            plot(Omega,quantile(O2_par(:,:,j),uperc,1),cstr2_d,'LineWidth',2,'Color',c2)
        end
        
        set(gca,'XScale','log')
        if(any([i==1,i==5]))
            ylabel(['log_{10}(\theta)'],'FontSize',40)
        else
            set(gca,'YTick',[])
        end
        if(i>4)
            xlabel('\Omega','FontSize',40)
            set(gca,'XTick',[1e0,1e1,1e2,1e3])
        else
            set(gca,'XTick',[])
        end
        if(i==1)
            if(varflag)
                if(momentflag)
                    legend('IOS','LNA','3MA','True','Location','NorthEast')
                else
                    legend('IOS','LNA','True','Location','NorthEast')
                end
            else
                if(momentflag)
                    legend('EMRE','RRE','2MA','True','Location','NorthEast')
                else
                    legend('EMRE','RRE','True','Location','NorthEast')
                end
            end
        end
        
        
        
        title( parameters.name{j} ,'FontSize',40)
        xlim([Omega(1),Omega(end)])
        set(gca, 'FontSize', 40)
        box on
        axis square
        hline(log10(theta_true(j)))
    end
    
    if(varflag)
        set(gcf, 'PaperUnits','centimeters','PaperSize',[56 39],'PaperPosition',[2 0 58 39],'Position',[10 0 1010 640])
        saveas(gcf,['./project/results/' options_MS.logPost_options.model '/' filename '/' date '/compare_models/compare_models_par_var_all']);
        print('-depsc','-tiff','-r300',['./project/results/' options_MS.logPost_options.model '/' filename '/' date '/compare_models/compare_models_par_var_all'])
    else
        set(gcf, 'PaperUnits','centimeters','PaperSize',[56 39],'PaperPosition',[2 0 58 39],'Position',[10 0 1010 640])
        saveas(gcf,['./project/results/' options_MS.logPost_options.model '/' filename '/' date '/compare_models/compare_models_par_mean_all']);
        print('-depsc','-tiff','-r300',['./project/results/' options_MS.logPost_options.model '/' filename '/' date '/compare_models/compare_models_par_mean_all'])
    end
    
end

%% MSE

for varflag = [0,1]
    if(varflag)
        O0_par = LNA_par;
        O1_par = IOS_par;
        if(momentflag)
        O2_par = MA3_par;
        %O2_par = MA2_par;
        end
        cstr0_s = '-';        
        cstr0_d = '-';
        c0 = cLNA;
        cstr1_s = '-';
        cstr1_d = '-';
        c1 = cIOS;
        cstr2_s = '-';
        cstr2_d = '-';
        c2 = c3MA;
    else
        O0_par = RRE_par;
        O1_par = EMRE_par;
        if(momentflag)
        O2_par = MA2_par;
        end
        cstr0_s = '-';
        cstr0_d = '-';
        c0 = cRRE;
        cstr1_s = '-';
        cstr1_d = '-';
        c1 = cEMRE;
        cstr2_s = '-';
        cstr2_d = '-';
        c2 = c2MA;
    end
    
    figure;
    
    if(strcmp(model,'model_1'))
        j=8;
        subtightplot(2,4,8)
    else
        j=7;
        subtightplot(2,4,8)
    end
    
    hold on
    plot(Omega,nanmedian(log10((log10(repmat(Omega,R,1))-O1_par(:,:,j)).^2),1),cstr1_s,'LineWidth',5,'Color',c1)
    if(momentflag)
        plot(Omega,nanmedian(log10((log10(repmat(Omega,R,1))-O2_par(:,:,j)).^2),1),cstr2_s,'LineWidth',5,'Color',c2)
    end
    if(varflag)
        plot(Omega,nanmedian(log10((log10(repmat(Omega,R,1))-O0_par(:,:,j)).^2),1),cstr0_s,'LineWidth',5,'Color',c0)
        plot(Omega,quantile(log10((log10(repmat(Omega,R,1))-O0_par(:,:,j)).^2),lperc,1),cstr0_d,'LineWidth',2,'Color',c0)
        plot(Omega,quantile(log10((log10(repmat(Omega,R,1))-O0_par(:,:,j)).^2),uperc,1),cstr0_d,'LineWidth',2,'Color',c0)
    end
    plot(Omega,quantile(log10((log10(repmat(Omega,R,1))-O1_par(:,:,j)).^2),lperc,1),cstr1_d,'LineWidth',2,'Color',c1)
    plot(Omega,quantile(log10((log10(repmat(Omega,R,1))-O1_par(:,:,j)).^2),uperc,1),cstr1_d,'LineWidth',2,'Color',c1)
    if(momentflag)
        plot(Omega,quantile(log10((log10(repmat(Omega,R,1))-O2_par(:,:,j)).^2),lperc,1),cstr2_d,'LineWidth',2,'Color',c2)
        plot(Omega,quantile(log10((log10(repmat(Omega,R,1))-O2_par(:,:,j)).^2),uperc,1),cstr2_d,'LineWidth',2,'Color',c2)
    end
    
    set(gca,'XScale','log')
    set(gca,'XTick',[1e0,1e1,1e2,1e3])
    set(gca,'YTick',[])
    xlabel('\Omega','FontSize',40)
    % ylabel(['MSE'],'FontSize',40)
    title( parameters.name{j} ,'FontSize',40)
    xlim([Omega(1),Omega(end)])
    ylim([-12,2])
    set(gca, 'FontSize', 40)
    box on
    axis square
    
    if(strcmp(model,'model_1'))
        j=7;
        subtightplot(2,4,4)
        hold on
        plot(Omega,nanmedian(log10((log10(theta_true(j))-O1_par(:,:,j)).^2),1),cstr1_s,'LineWidth',5,'Color',c1)
        if(momentflag)
            plot(Omega,nanmedian(log10((log10(theta_true(j))-O2_par(:,:,j)).^2),1),cstr2_s,'LineWidth',5,'Color',c2)
        end
        plot(Omega,nanmedian(log10((log10(theta_true(j))-O0_par(:,:,j)).^2),1),cstr0_s,'LineWidth',5,'Color',c0)
        plot(Omega,quantile(log10((log10(theta_true(j))-O1_par(:,:,j)).^2),lperc,1),cstr1_d,'LineWidth',2,'Color',c1)
        plot(Omega,quantile(log10((log10(theta_true(j))-O1_par(:,:,j)).^2),uperc,1),cstr1_d,'LineWidth',2,'Color',c1)
        if(momentflag)
            plot(Omega,quantile(log10((log10(theta_true(j))-O2_par(:,:,j)).^2),lperc,1),cstr2_d,'LineWidth',2,'Color',c2)
            plot(Omega,quantile(log10((log10(theta_true(j))-O2_par(:,:,j)).^2),uperc,1),cstr2_d,'LineWidth',2,'Color',c2)
        end
        plot(Omega,quantile(log10((log10(theta_true(j))-O0_par(:,:,j)).^2),lperc,1),cstr0_d,'LineWidth',2,'Color',c0)
        plot(Omega,quantile(log10((log10(theta_true(j))-O0_par(:,:,j)).^2),uperc,1),cstr0_d,'LineWidth',2,'Color',c0)
        set(gca,'XScale','log')
        set(gca,'XTick',[])
        set(gca,'YTick',[])
        % xlabel('\Omega','FontSize',240)
        % ylabel(['MSE'],'FontSize',40)
        title( parameters.name{j} ,'FontSize',40)
        xlim([Omega(1),Omega(end)])
        ylim([-12,2])
        set(gca, 'FontSize', 40)
        box on
        axis square
    end
    
    
    
    
    for j = 1:6
        i = map_param(j);
        subtightplot(2,4,i)
        
        %     subplot(2,4,i)
        hold on
        plot(Omega,nanmedian(log10((log10(theta_true(j))-O1_par(:,:,j)).^2),1),cstr1_s,'LineWidth',5,'Color',c1)
        if(momentflag)
            plot(Omega,nanmedian(log10((log10(theta_true(j))-O2_par(:,:,j)).^2),1),cstr2_s,'LineWidth',5,'Color',c2)
        end
        plot(Omega,nanmedian(log10((log10(theta_true(j))-O0_par(:,:,j)).^2),1),cstr0_s,'LineWidth',5,'Color',c0)
        plot(Omega,quantile(log10((log10(theta_true(j))-O1_par(:,:,j)).^2),lperc,1),cstr1_d,'LineWidth',2,'Color',c1)
        plot(Omega,quantile(log10((log10(theta_true(j))-O1_par(:,:,j)).^2),uperc,1),cstr1_d,'LineWidth',2,'Color',c1)
        if(momentflag)
            plot(Omega,quantile(log10((log10(theta_true(j))-O2_par(:,:,j)).^2),lperc,1),cstr2_d,'LineWidth',2,'Color',c2)
            plot(Omega,quantile(log10((log10(theta_true(j))-O2_par(:,:,j)).^2),uperc,1),cstr2_d,'LineWidth',2,'Color',c2)
        end
        plot(Omega,quantile(log10((log10(theta_true(j))-O0_par(:,:,j)).^2),lperc,1),cstr0_d,'LineWidth',2,'Color',c0)
        plot(Omega,quantile(log10((log10(theta_true(j))-O0_par(:,:,j)).^2),uperc,1),cstr0_d,'LineWidth',2,'Color',c0)
        set(gca,'XScale','log')
        if(any([i==1,i==5]))
            ylabel(['log_{10}(MSE)'],'FontSize',40)
        else
            set(gca,'YTick',[])
        end
        if(i>4)
            xlabel('\Omega','FontSize',40)
            set(gca,'XTick',[1e0,1e1,1e2,1e3])
        else
            set(gca,'XTick',[])
        end
        if(i==1)
            if(varflag)
                if(momentflag)
                    legend('IOS','3MA','LNA','Location','NorthEast')
                else
                    legend('IOS','LNA','Location','NorthEast')
                end
            else
                if(momentflag)
                    legend('EMRE','2MA','RRE','Location','NorthEast')
                else
                   legend('EMRE','RRE','Location','NorthEast') 
                end
            end
        end
        
        
        
        title( parameters.name{j} ,'FontSize',40)
        xlim([Omega(1),Omega(end)])
        ylim([-12,2])
        set(gca, 'FontSize', 40)
        box on
        axis square
    end
    
    if(varflag)
        set(gcf, 'PaperUnits','centimeters','PaperSize',[56 39],'PaperPosition',[2 0 58 39],'Position',[10 0 1010 640])
        saveas(gcf,['./project/results/' options_MS.logPost_options.model '/' filename '/' date '/compare_models/compare_models_MSE_var_all']);
        print('-depsc','-tiff','-r300',['./project/results/' options_MS.logPost_options.model '/' filename '/' date '/compare_models/compare_models_MSE_var_all'])
    else
        set(gcf, 'PaperUnits','centimeters','PaperSize',[56 39],'PaperPosition',[2 0 58 39],'Position',[10 0 1010 640])
        saveas(gcf,['./project/results/' options_MS.logPost_options.model '/' filename '/' date '/compare_models/compare_models_MSE_mean_all']);
        print('-depsc','-tiff','-r300',['./project/results/' options_MS.logPost_options.model '/' filename '/' date '/compare_models/compare_models_MSE_mean_all'])
    end
    
end

%% CORR

for varflag = [0,1]
    if(varflag)
        O0_par = LNA_par;
        O1_par = IOS_par;
        if(momentflag)
        O2_par = MA3_par;
        %O2_par = MA2_par;
        end
        cstr0_s = '-';        
        cstr0_d = '-';
        c0 = cLNA;
        cstr1_s = '-';
        cstr1_d = '-';
        c1 = cIOS;
        cstr2_s = '-';
        cstr2_d = '-';
        c2 = c3MA;
    else
        O0_par = RRE_par;
        O1_par = EMRE_par;
        if(momentflag)
        O2_par = MA2_par;
        end
        cstr0_s = '-';
        cstr0_d = '-';
        c0 = cRRE;
        cstr1_s = '-';
        cstr1_d = '-';
        c1 = cEMRE;
        cstr2_s = '-';
        cstr2_d = '-';
        c2 = c2MA;
    end
    
    figure;
    
%     if(strcmp(model,'model_1'))
%         j=8;
%         subtightplot(2,4,8)
%     else
%         j=7;
%         subtightplot(2,4,8)
%     end
%     
%     hold on
%     if(varflag)
%     plot(Omega,arrayfun(@(x) corr(O1_par(:,x,j),O0_par(:,x,j)),1:17),cstr1_s,'LineWidth',5,'Color',c0)
%     end
%     if(momentflag)
%         plot(Omega,arrayfun(@(x) corr(O1_par(:,x,j),O2_par(:,x,j)),1:17),cstr1_s,'LineWidth',5,'Color',c1)
%         plot(Omega,arrayfun(@(x) corr(O0_par(:,x,j),O2_par(:,x,j)),1:17),cstr1_s,'LineWidth',5,'Color',c2)
%     end
%     
%     set(gca,'XScale','log')
%     set(gca,'XTick',[1e0,1e1,1e2,1e3])
%     set(gca,'YTick',[])
%     xlabel('\Omega','FontSize',40)
%     % ylabel(['MSE'],'FontSize',40)
%     title( parameters.name{j} ,'FontSize',40)
%     xlim([Omega(1),Omega(end)])
%     ylim([-12,2])
%     set(gca, 'FontSize', 40)
%     box on
%     axis square
    
    for j = 1:6
        i = map_param(j);
        subtightplot(2,4,i)
        
        %     subplot(2,4,i)
        hold on
        plot(Omega,arrayfun(@(x) corr(O1_par(:,x,j),O0_par(:,x,j),'rows','complete'),1:33),cstr1_s,'LineWidth',5,'Color',c0)
        if(momentflag)
            plot(Omega,arrayfun(@(x) corr(O1_par(:,x,j),O2_par(:,x,j),'rows','complete'),1:33),cstr1_s,'LineWidth',5,'Color',c1)
            plot(Omega,arrayfun(@(x) corr(O0_par(:,x,j),O2_par(:,x,j),'rows','complete'),1:33),cstr1_s,'LineWidth',5,'Color',c2)
        end

        set(gca,'XScale','log')
        if(any([i==1,i==5]))
            ylabel(['log_{10}(MSE)'],'FontSize',40)
        else
            set(gca,'YTick',[])
        end
        if(i>4)
            xlabel('\Omega','FontSize',40)
            set(gca,'XTick',[1e0,1e1,1e2,1e3])
        else
            set(gca,'XTick',[])
        end
        if(i==1)
            if(varflag)
                if(momentflag)
                    legend('LNA/IOS','IOS/3MA','3MA/LNA','Location','NorthEast')
                else
                    legend('IOS/LNA','Location','NorthEast')
                end
            else
                if(momentflag)
                    legend('RRE/EMRE','EMRE/2MA','2MA/RRE','Location','NorthEast')
                else
                   legend('EMRE/RRE','Location','NorthEast') 
                end
            end
        end
        
        
        
        title( parameters.name{j} ,'FontSize',40)
        xlim([Omega(1),Omega(end)])
        ylim([0,1])
        set(gca, 'FontSize', 40)
        box on
        axis square
    end
    
    if(varflag)
        set(gcf, 'PaperUnits','centimeters','PaperSize',[56 39],'PaperPosition',[2 0 58 39],'Position',[10 0 1010 640])
        saveas(gcf,['./project/results/' options_MS.logPost_options.model '/' filename '/' date '/compare_models/compare_models_corr_var_all']);
        print('-depsc','-tiff','-r300',['./project/results/' options_MS.logPost_options.model '/' filename '/' date '/compare_models/compare_models_corr_var_all'])
    else
        set(gcf, 'PaperUnits','centimeters','PaperSize',[56 39],'PaperPosition',[2 0 58 39],'Position',[10 0 1010 640])
        saveas(gcf,['./project/results/' options_MS.logPost_options.model '/' filename '/' date '/compare_models/compare_models_corr_mean_all']);
        print('-depsc','-tiff','-r300',['./project/results/' options_MS.logPost_options.model '/' filename '/' date '/compare_models/compare_models_corr_mean_all'])
    end
    
end
