# Supplementary material for: Inference for Stochastic Chemical Kinetics Using Moment Equations and System Size Expansion
Source: PLoS Comput Biol. 2016 Jul 22;12(7):e1005030. doi: 10.1371/journal.pcbi.1005030 (PMC4957800; doi:10.1371/journal.pcbi.1005030)
Supplement: S1 Code — This zip-file contains the MATLAB code for the simulation and application example presented in the paper. We provide implementations of all models, parameter estimation and uncertainty analysis to allow everybody to reproduce the results. (ZIP) [file pcbi.1005030.s002.zip › S1code/cvodewrap/cvodewrap.c]

/*
 *  MATLAB usage: [status,t,x,y,sx,sy] = simulate_"model"(tout,theta,kappa,options)
 */

#include <stdio.h>
#include <stdlib.h>
#include <string.h>
#include <math.h>
#include <mex.h>

#include <cvodes/cvodes.h>
/*#include <cvodes/cvodes_lapack.h>*/
#include <cvodes/cvodes_band.h>
#include <cvodes/cvodes_bandpre.h>
#include <cvodes/cvodes_dense.h>
#include <cvodes/cvodes_diag.h>
#include <cvodes/cvodes_spbcgs.h>
#include <cvodes/cvodes_spgmr.h>
#include <cvodes/cvodes_sptfqmr.h>
#include <cvodes/cvodes_klu.h>
#include <nvector/nvector_serial.h>  /* defs. of serial NVECTOR fcts. and macros  */
#include <sundials/sundials_klu_impl.h> /* def. of type klu solver */
#include <sundials/sundials_sparse.h> /* def. of type sparse stuff */
#include <sundials/sundials_types.h> /* def. of type realtype */
#include <sundials/sundials_math.h>  /* definition of ABS */
#include <sundials/sundials_config.h>  /* ? */
/*#include <sundials/sundials_lapack.h> */ /* LAPACK linear solvers */
#include <klu.h>
#include <amd.h>
#include <colamd.h>
#include <btf.h>

/* user functions */
#include "cvodewrapfunctions.c"

/* Accessor macros */
#define Ith(v, i)     NV_Ith_S(v, i-1)        /* i-th vector component i=1..nx */

#define CW_DENSE       1
#define CW_BAND        2
#define CW_LAPACKDENSE 3
#define CW_LAPACKBAND  4
#define CW_DIAG        5
#define CW_SPGMR       6
#define CW_SPBCG       7
#define CW_SPTFQMR     8
#define CW_KLU         9

#define CW_FSA 1
#define CW_ASA 2


int sensi;
double cvodes_atol,cvodes_rtol;
int cvodes_maxsteps;

void mexFunction(int nlhs, mxArray *plhs[], int nrhs, const mxArray *prhs[]) {
    int cv_status;
    double *status;
    int np, nx, ny, nt, nr, nnz, ndisc; /* integers with problem dimensionality */
    int ip, ix, jx, iy, it, ir; /* integers for indexing in loops */
    int jp; /* integers for indexing in loops */
    int ncheck; /* the number of (internal) checkpoints stored so far */
    int nroots; /* number of found roots */
    
    void *cvode_mem, *cvode_memB; /* pointer to cvodes memory block */
    UserData data; /* user data */
    
    realtype t; /* current time */
    double tstart; /* starting time */
    N_Vector x; /* state vector */
    N_Vector xdot; /* differential state vector */
    N_Vector xB; /* state vector for backwards problem */
    N_Vector xQB; /* state vector for backwards integration problem */
    N_Vector atols_ss;
    N_Vector *sx; /* sensitivity state vector array */
    N_Vector *xBt; /* state vector array for backwards problem starting at individual timepoints */
    N_Vector *xQBt; /* state vector array for backwards integration problem starting at individual timepoints */
    DlsMat Jtmp;
    
    double *ts, *tdata; /* timepoints */
    double *xdotdata; /* returned vector containing differential states*/
    double *dxdotdpdata;
    double *Jdata;
    double *rootdata, *rootSdata, *rootS2data;
    double *rootvaldata, *rootvalSdata, *rootvalS2data;
    double *rootvaltmp; /* returned vector containing states and sensitivities */
    double *xdata, *xSdata; /* returned vector containing states and sensitivities */
    double *ydata, *ySdata; /* returned vector containing outputs and sensitivities */
    
    int nmaxroot; /* maximum number of roots to record */
    int *rootsfound; /* array of length nr with the indices of the user functions gi found to have a root. For i = 0, . . . ,nr?1, rootsfound[i]?= 0 if gi has a root, and = 0 if not.
                      */
    int ubw, lbw; /* upper and lower bandwith of the jacobian */
    
    long int numsteps;
    long int numrhsevals;
    long int numlinsolvsetups;
    long int numerrtestfails;
    int order;
    long int numnonlinsolviters;
    long int numjacevals;
    long int numliniters;
    long int numconvfails;
    long int numprecevals;
    long int numprecsolves;
    long int numjtimesevals;
    
    double *numstepsdata, *numstepsSdata;
    double *numrhsevalsdata, *numrhsevalsSdata;
    double *numlinsolvsetupsdata, *numlinsolvsetupsSdata;
    double *numerrtestfailsdata, *numerrtestfailsSdata;
    double *orderdata, *orderSdata;
    double *numnonlinsolvitersdata, *numnonlinsolvitersSdata;
    double *numjacevalsdata, *numjacevalsSdata;
    double *numlinitersdata, *numlinitersSdata;
    double *numconvfailsdata, *numconvfailsSdata;
    double *numprecevalsdata, *numprecevalsSdata;
    double *numprecsolvesdata, *numprecsolvesSdata;
    double *numjtimesevalsdata, *numjtimesevalsSdata;
    
    
    double *yS0;
    realtype *x_tmp, *sx_tmp; /* temporary storage for states and sensitivities */
    realtype *xdot_tmp; /* temporary storage for states and sensitivities */
    realtype *xBt_tmp, *xQBt_tmp; /* temporary storage for backward states */
    double *dydx, *dydp, *xend, *yend; /* temporary storage for initiation of backward states */
    double *dxdotdp; /* temporary storage for initiation of backward states */
    double *p;  /* parameter vector */
    int    *plist;  /* index set of parameters for which to compute sensitivities */
    double *plistdata; /* input for plist */
    double *pbar;
    double *xbar;
    
    long int    Nd;     /* number of integration steps between two consecutive checkpoints. */
    
    int ism; /* a flag used to select the sensitivity solution method. Its value can be CV SIMULTANEOUS or CV STAGGERED */
    int sensi_meth; /* CW_FSA for forward sensitivity analysis, CW_ASA for adjoint sensitivity analysis */
    int linsol; /* linear solver specification */
    int interpType; /* CV_POLYNOMIAL or CV_HERMITE */
    int lmm; /* FORWARD PROBLEM: specifies the linear multistep method and may be one of two possible values: CV ADAMS or CV BDF.  */
    int iter; /* FORWARD PROBLEM: specifies the type of nonlinear solver iteration and may be either CV NEWTON or CV FUNCTIONAL.  */
    int lmmB; /* BACKWARD PROBLEM: specifies the linear multistep method and may be one of two possible values: CV ADAMS or CV BDF.  */
    int iterB; /* BACKWARD PROBLEM: specifies the type of nonlinear solver iteration and may be either CV NEWTON or CV FUNCTIONAL.  */
    int which = 0; /* BACKWARD PROBLEM: contains the identifier assigned by cvodes for the newly created back- ward problem. Any call to CVode*B functions requires such an identifier. */
    int *whichit; /* index set of identifiers, needed for later extraction */
    bool stldet; /* flag controlling stability limit detection */
    double stldetdata;
    bool error_corr = TRUE;
    int pretype= PREC_NONE; /* specifies the type of preconditioning and must be one of: PREC NONE, PREC LEFT, PREC RIGHT, or PREC BOTH. */
    double tlastroot; /* storage for last found root */
    
    
    
    /*
     * ----------------------------------------------------------------
     * EXTRACT INPUTS
     * ----------------------------------------------------------------
     */
    
    /* User data structure */
    data = (UserData) mxMalloc(sizeof *data);
    if (data == NULL) goto error_return;
    
    
    /* solution struct */
    
    if (!prhs[0]) {
        mexErrMsgTxt("No solution struct provided!");
    }
    
    if(mxGetField(prhs[0], 0 ,"status")) { status = mxGetPr(mxGetField(prhs[0], 0 ,"status")); } else { mexErrMsgTxt("Parameter status not specified as field in solution struct!"); }
    
    
    /* time vector */
    
    if (!prhs[1]) {
        mexErrMsgTxt("No time vector provided!");
    }
    
    ts = mxGetPr(prhs[1]);
    
    nt = mxGetM(prhs[1]) * mxGetN(prhs[1]);
    
    /* parameters */
    
    if (!prhs[2]) {
        mexErrMsgTxt("No parameter vector provided!");
    }
    data->p = mxGetPr(prhs[2]);
    p = data->p;
    
    /* constants */
    
    if (!prhs[3]) {
        mexErrMsgTxt("No constant vector provided!");
    }
    data->k = mxGetPr(prhs[3]);
    
    /* options */
    if (!prhs[4]) {
        mexErrMsgTxt("No options provided!");
    }
    
    if(mxGetField(prhs[4], 0 ,"tstart")) { tstart = mxGetScalar(mxGetField(prhs[4], 0 ,"tstart")); } else { mexErrMsgTxt("Parameter tstart not specified as field in options struct!"); }
    if(mxGetField(prhs[4], 0 ,"cvodes_atol")) { cvodes_atol = mxGetScalar(mxGetField(prhs[4], 0 ,"cvodes_atol")); } else { mexErrMsgTxt("Parameter cvodes_atol not specified as field in options struct!"); }
    
    if(mxGetField(prhs[4], 0 ,"cvodes_rtol")) { cvodes_rtol = mxGetScalar(mxGetField(prhs[4], 0 ,"cvodes_rtol")); } else { mexErrMsgTxt("Parameter cvodes_rtol not specified as field in options struct!"); }
    if(mxGetField(prhs[4], 0 ,"cvodes_maxsteps")) { cvodes_maxsteps = (int)mxGetScalar(mxGetField(prhs[4], 0 ,"cvodes_maxsteps")); } else { mexErrMsgTxt("Parameter cvodes_maxsteps not specified as field in options struct!"); }
    
    if(mxGetField(prhs[4], 0 ,"nx")) { nx = (int)mxGetScalar(mxGetField(prhs[4], 0 ,"nx")); } else { mexErrMsgTxt("Parameter nx not specified as field in options struct!"); }
    if(mxGetField(prhs[4], 0 ,"ny")) { ny = (int)mxGetScalar(mxGetField(prhs[4], 0 ,"ny")); } else { mexErrMsgTxt("Parameter ny not specified as field in options struct!"); }
    if(mxGetField(prhs[4], 0 ,"np")) { np = (int)mxGetScalar(mxGetField(prhs[4], 0 ,"np")); } else { mexErrMsgTxt("Parameter np not specified as field in options struct!"); }
    if(mxGetField(prhs[4], 0 ,"nr")) { nr = (int)mxGetScalar(mxGetField(prhs[4], 0 ,"nr")); } else { mexErrMsgTxt("Parameter nr not specified as field in options struct!"); }
    if(mxGetField(prhs[4], 0 ,"ndisc")) { ndisc = (int)mxGetScalar(mxGetField(prhs[4], 0 ,"ndisc")); } else { mexErrMsgTxt("Parameter ndisc not specified as field in options struct!"); }
    if(mxGetField(prhs[4], 0 ,"nnz")) { nnz = (int)mxGetScalar(mxGetField(prhs[4], 0 ,"nnz")); } else { mexErrMsgTxt("Parameter nnz not specified as field in options struct!"); }
    
    if(mxGetField(prhs[4], 0 ,"lmm")) { lmm = (int)mxGetScalar(mxGetField(prhs[4], 0 ,"lmm")); } else {  mexErrMsgTxt("Parameter lmm not specified as field in options struct!"); }
    if(mxGetField(prhs[4], 0 ,"iter")) { iter = (int)mxGetScalar(mxGetField(prhs[4], 0 ,"iter")); } else { mexErrMsgTxt("Parameter iter not specified as field in options struct!"); }
    if(mxGetField(prhs[4], 0 ,"lmmB")) { lmmB = (int)mxGetScalar(mxGetField(prhs[4], 0 ,"lmmB")); } else { mexErrMsgTxt("Parameter lmmB not specified as field in options struct!"); }
    if(mxGetField(prhs[4], 0 ,"iterB")) { iterB = (int)mxGetScalar(mxGetField(prhs[4], 0 ,"iterB")); } else { mexErrMsgTxt("Parameter iterB not specified as field in options struct!"); }
    
    if(mxGetField(prhs[4], 0 ,"Nd"))  { Nd = (int)mxGetScalar(mxGetField(prhs[4], 0 ,"Nd")); } else { mexErrMsgTxt("Parameter Nd not specified as field in options struct!"); }
    if(mxGetField(prhs[4], 0 ,"interpType"))  { interpType = (int)mxGetScalar(mxGetField(prhs[4], 0 ,"interpType")); } else { mexErrMsgTxt("Parameter interpType not specified as field in options struct!"); }
    
    if(mxGetField(prhs[4], 0 ,"linsol")) { linsol = (int)mxGetScalar(mxGetField(prhs[4], 0 ,"linsol")); } else { mexErrMsgTxt("Parameter linsol not specified as field in options struct!"); }
    if(mxGetField(prhs[4], 0 ,"stldet")) { stldetdata = (int)mxGetScalar(mxGetField(prhs[4], 0 ,"stldet")); } else { mexErrMsgTxt("Parameter stldetdata not specified as field in options struct!"); }
    
    if(mxGetField(prhs[4], 0 ,"sensi")) { sensi = (int) mxGetScalar(mxGetField(prhs[4], 0 ,"sensi")); } else { mexErrMsgTxt("Parameter sensi not specified as field in options struct!"); }
    if(mxGetField(prhs[4], 0 ,"ism")) { ism = (int)mxGetScalar(mxGetField(prhs[4], 0 ,"ism")); } else { mexErrMsgTxt("Parameter ism not specified as field in options struct!"); }
    if(mxGetField(prhs[4], 0 ,"sensi_meth")) { sensi_meth = (int)mxGetScalar(mxGetField(prhs[4], 0 ,"sensi_meth")); } else { mexErrMsgTxt("Parameter sensi_meth not specified as field in options struct!"); }
    
    if(mxGetField(prhs[4], 0 ,"nmaxroot")) { nmaxroot = (int)mxGetScalar(mxGetField(prhs[4], 0 ,"nmaxroot")); } else { mexErrMsgTxt("Parameter nmaxroot not specified as field in options struct!"); }
    
    if(mxGetField(prhs[4], 0 ,"ubw")) { ubw = (int)mxGetScalar(mxGetField(prhs[4], 0 ,"ubw")); } else { mexErrMsgTxt("Parameter ubw not specified as field in options struct!"); }
    
    if(mxGetField(prhs[4], 0 ,"lbw")) { lbw = (int)mxGetScalar(mxGetField(prhs[4], 0 ,"lbw")); } else { mexErrMsgTxt("Parameter lbw not specified as field in options struct!"); }
    
    if ((int)stldetdata>0.5) {
        stldet = TRUE;
    } else {
        stldet = FALSE;
    }
    
    
    data->np = &RCONST(np);
    data->ny = &RCONST(ny);
    if(mxGetField(prhs[4], 0 ,"qPositiveX")) { data->qpositivex = mxGetData(mxGetField(prhs[4], 0, "qPositiveX")); } else { mexErrMsgTxt("Parameter qPositiveX not specified as field in options struct!"); }
    
    /* plist */
    if (!prhs[5]) {
        mexErrMsgTxt("No parameter list provided!");
    }
    
    if(prhs[5]) {
        plistdata = mxGetPr(prhs[5]);
    }
    
    plist = mxMalloc(np*sizeof(int));
    for (ip=0; ip<np; ip++) {
        plist[ip] = (int)plistdata[ip];
    }
    
    data->plist = plist;
    
    /* pbar */
    if (!prhs[6]) {
        mexErrMsgTxt("No parameter scales provided!");
    }
    
    pbar = mxGetPr(prhs[6]);
    
    /* xscale */
    if (!prhs[7]) {
        mexErrMsgTxt("No state scales provided!");
    }
    
    xbar = mxGetPr(prhs[7]);
    
    
    
    
    /*
     * ----------------------------------------------------------------
     * CVODEINIT
     * ----------------------------------------------------------------
     */
    
    
    
    if (nx > 0) {
        
        /* write initial conditions */
        x = N_VNew_Serial(nx);
        xdot = N_VNew_Serial(nx);
        Jtmp = NewDenseMat(nx,nx);
        
        if(nr>0) rootvaltmp = mxMalloc(nr*sizeof(double));
        if(nr+ndisc>0) rootsfound = mxMalloc((nr+ndisc)*sizeof(double));
        
        if (x == NULL) goto error_return;
        fx0(x, data);
        
        /* Create CVODES object */
        if (lmm>2||lmm<1) {
            mexErrMsgTxt("Illegal value for lmm!");
        }
        if (iter>2||iter<1) {
            mexErrMsgTxt("Illegal value for iter!");
        }
        cvode_mem = CVodeCreate(lmm, iter);
        if (cvode_mem == NULL) goto error_return;
        
        /* Initialize CVODES solver*/
        *status = cvodewrap_init(cvode_mem, x, tstart);
        if (*status != CV_SUCCESS) goto error_return;
        
        /* Specify integration tolerances */
        *status = CVodeSStolerances(cvode_mem, RCONST(cvodes_rtol), RCONST(cvodes_atol));
        if(*status != CV_SUCCESS) goto error_return;
        
        /* Set optional inputs */
        *status = CVodeSetErrHandlerFn(cvode_mem, cvodewrap_ErrHandlerFn, NULL);
        if(*status != CV_SUCCESS) goto error_return;
        
        *status = CVodeSetUserData(cvode_mem, data); /* attaches userdata*/
        if(*status != CV_SUCCESS) goto error_return;
        
        *status = CVodeSetMaxNumSteps(cvode_mem, cvodes_maxsteps); /* specify maximal number of steps */
        if(*status != CV_SUCCESS) goto error_return;
        
        *status = CVodeSetStabLimDet(cvode_mem, stldet); /* activates stability limit detection */
        if(*status != CV_SUCCESS) goto error_return;
        
        if (nr+ndisc>0) {
            *status = cvodewrap_RootInit(cvode_mem, nr+ndisc); /* activates root detection */
            if(*status != CV_SUCCESS) goto error_return;
        }
        
        /* Attach linear solver module */
        switch (linsol) {
                
                /* DIRECT SOLVERS */
                
            case CW_DENSE:
                *status = CVDense(cvode_mem, nx);
                if (*status != CV_SUCCESS) goto error_return;
                
                *status = cvodewrap_SetDenseJacFn(cvode_mem);
                if (*status != CV_SUCCESS) goto error_return;
                
                break;
                
            case CW_BAND:
                *status = CVBand(cvode_mem, nx, ubw, lbw);
                if (*status != CV_SUCCESS) goto error_return;
                
                *status = cvodewrap_SetBandJacFn(cvode_mem);
                if (*status != CV_SUCCESS) goto error_return;
                
                break;
                
            case CW_LAPACKDENSE:
                mexErrMsgTxt("Solver currently not supported!");
                /**status = CVLapackDense(cvode_mem, nx);
                 if (*status != CV_SUCCESS) goto error_return;
                 
                 *status = cvodewrap_SetDenseJacFn(cvode_mem);
                 if (*status != CV_SUCCESS) goto error_return;
                 
                 break;*/
                
            case CW_LAPACKBAND:
                
                mexErrMsgTxt("Solver currently not supported!");
                /**status = CVLapackBand(cvode_mem, nx);
                 if (*status != CV_SUCCESS) goto error_return;
                 
                 *status = cvodewrap_SetBandJacFn(cvode_mem);
                 if (*status != CV_SUCCESS) goto error_return;
                 
                 break;*/
                
            case CW_DIAG:
                *status = CVDiag(cvode_mem);
                if (*status != CV_SUCCESS) goto error_return;
                
                break;
                
                /* ITERATIVE SOLVERS */
                
            case CW_SPGMR:
                *status = CVSpgmr(cvode_mem, PREC_NONE, CVSPILS_MAXL);
                if (*status != CV_SUCCESS) goto error_return;
                
                *status = cvodewrap_SetJacTimesVecFn(cvode_mem);
                if (*status != CV_SUCCESS) goto error_return;
                
                *status = CVSpilsSetPrecType(cvode_mem, pretype);
                if (*status != CV_SUCCESS) goto error_return;
                
                break;
                
            case CW_SPBCG:
                *status = CVSpbcg(cvode_mem, PREC_NONE, CVSPILS_MAXL);
                if (*status != CV_SUCCESS) goto error_return;
                
                *status = cvodewrap_SetJacTimesVecFn(cvode_mem);
                if (*status != CV_SUCCESS) goto error_return;
                
                *status = CVSpilsSetPrecType(cvode_mem, pretype);
                if (*status != CV_SUCCESS) goto error_return;
                
                break;
                
            case CW_SPTFQMR:
                *status = CVSptfqmr(cvode_mem, PREC_NONE, CVSPILS_MAXL);
                if (*status != CV_SUCCESS) goto error_return;
                
                *status = cvodewrap_SetJacTimesVecFn(cvode_mem);
                if (*status != CV_SUCCESS) goto error_return;
                
                *status = CVSpilsSetPrecType(cvode_mem, pretype);
                if (*status != CV_SUCCESS) goto error_return;
                
                break;
                
            case CW_KLU:
                *status = CVKLU(cvode_mem, nx, nnz);
                if (*status != CV_SUCCESS) goto error_return;
                
                *status = cvodewrap_SetSparseJacFn(cvode_mem);
                if (*status != CV_SUCCESS) goto error_return;
                
                *status = CVKLUSetOrdering(cvode_mem, 2); /* natural ordering */
                if (*status != CV_SUCCESS) goto error_return;
                
                break;
                
            default:
                mexErrMsgTxt("Invalid choice of solver!");
                break;
        }
        
        
        
    }
    
    /*
     * ----------------------------------------------------------------
     * CVODESENSINIT
     * ----------------------------------------------------------------
     */
    
    if ( sensi >= 1) {
        
        if (sensi_meth == CW_FSA) {
            
            if(nx>0) {
                
                /* Set sensitivity initial conditions */
                
                sx = N_VCloneVectorArray_Serial(np, x);
                if (sx == NULL) goto error_return;
                
                fsx0(sx, data);
                
                /* Activate sensitivity calculations */
                
                *status = cvodewrap_SensInit1(cvode_mem, np, ism, sx);
                if (*status != CV_SUCCESS) goto error_return;
                
                /* Set sensitivity analysis optional inputs */
                *status = CVodeSetSensParams(cvode_mem, p, pbar, plist);
                if (*status != CV_SUCCESS) goto error_return;
                
                *status = CVodeSetSensErrCon(cvode_mem, error_corr);
                if (*status != CV_SUCCESS) goto error_return;
                
                *status = CVodeSensEEtolerances(cvode_mem);
                if (*status != CV_SUCCESS) goto error_return;
            }
        }
        
        if (sensi_meth == CW_ASA) {
            
            if(nx>0) {
                /* Allocate space for the adjoint computation */
                *status = CVodeAdjInit(cvode_mem, Nd, interpType);
                if (*status != CV_SUCCESS) goto error_return;
                
                whichit = mxMalloc(nt*sizeof(int));
                xend = mxMalloc(nx*sizeof(double));
                yend = mxMalloc(ny*sizeof(double));
                dydx = mxMalloc(ny*nx*sizeof(double));
                dydp = mxMalloc(ny*np*nt*sizeof(double));
                memset(dydp,0,sizeof(double)*ny*np);
                yS0 = mxMalloc(np*ny*sizeof(double));
            }
        }
        
        
        
    }
    
    /*
     * ----------------------------------------------------------------
     * PREPARE OUTPUT
     * ----------------------------------------------------------------
     */
    
    if(mxGetField(prhs[0], 0 ,"t")) { tdata = mxGetPr(mxGetField(prhs[0], 0 ,"t")); } else { mexErrMsgTxt("t not specified as field in solution struct!"); }
    
    if(mxGetField(prhs[0], 0 ,"x")) { xdata = mxGetPr(mxGetField(prhs[0], 0 ,"x")); } else { mexErrMsgTxt("x not specified as field in solution struct!"); }
    if(mxGetField(prhs[0], 0 ,"y")) { ydata = mxGetPr(mxGetField(prhs[0], 0 ,"y")); } else { mexErrMsgTxt("y not specified as field in solution struct!"); }
    if(mxGetField(prhs[0], 0 ,"xdot")) { xdotdata = mxGetPr(mxGetField(prhs[0], 0 ,"xdot")); } else { mexErrMsgTxt("xdot not specified as field in solution struct!"); }
    if(mxGetField(prhs[0], 0 ,"dxdotdp")) { dxdotdpdata = mxGetPr(mxGetField(prhs[0], 0 ,"dxdotdp")); } else { mexErrMsgTxt("dxdotdp not specified as field in solution struct!"); }
    if(mxGetField(prhs[0], 0 ,"J")) { Jdata = mxGetPr(mxGetField(prhs[0], 0 ,"J")); } else { mexErrMsgTxt("J not specified as field in solution struct!"); }
    if (nr>0) {
        if(mxGetField(prhs[0], 0 ,"root")) { rootdata = mxGetPr(mxGetField(prhs[0], 0 ,"root")); } else { mexErrMsgTxt("root not specified as field in solution struct!"); }
        if(mxGetField(prhs[0], 0 ,"rootval")) { rootvaldata = mxGetPr(mxGetField(prhs[0], 0 ,"rootval")); } else { mexErrMsgTxt("root not specified as field in solution struct!"); }
    }
    
    if(mxGetField(prhs[0], 0 ,"numsteps")) { numstepsdata = mxGetPr(mxGetField(prhs[0], 0 ,"numsteps")); } else { mexErrMsgTxt("numsteps not specified as field in solution struct!"); }
    if(mxGetField(prhs[0], 0 ,"numrhsevals")) { numrhsevalsdata = mxGetPr(mxGetField(prhs[0], 0 ,"numrhsevals")); } else { mexErrMsgTxt("numrhsevals not specified as field in solution struct!"); }
    if(mxGetField(prhs[0], 0 ,"numlinsolvsetups")) { numlinsolvsetupsdata = mxGetPr(mxGetField(prhs[0], 0 ,"numlinsolvsetups")); } else { mexErrMsgTxt("numlinsolvsetups not specified as field in solution struct!"); }
    if(mxGetField(prhs[0], 0 ,"numerrtestfails")) { numerrtestfailsdata = mxGetPr(mxGetField(prhs[0], 0 ,"numerrtestfails")); } else { mexErrMsgTxt("numerrtestfails not specified as field in solution struct!"); }
    if(mxGetField(prhs[0], 0 ,"order")) { orderdata = mxGetPr(mxGetField(prhs[0], 0 ,"order")); } else { mexErrMsgTxt("order not specified as field in solution struct!"); }
    if(mxGetField(prhs[0], 0 ,"numnonlinsolviters")) { numnonlinsolvitersdata = mxGetPr(mxGetField(prhs[0], 0 ,"numnonlinsolviters")); } else { mexErrMsgTxt("numnonlinsolviters not specified as field in solution struct!"); }
    if(mxGetField(prhs[0], 0 ,"numjacevals")) { numjacevalsdata = mxGetPr(mxGetField(prhs[0], 0 ,"numjacevals")); } else { mexErrMsgTxt("numjacevals not specified as field in solution struct!"); }
    if(mxGetField(prhs[0], 0 ,"numliniters")) { numlinitersdata = mxGetPr(mxGetField(prhs[0], 0 ,"numliniters")); } else { mexErrMsgTxt("numliniters not specified as field in solution struct!"); }
    if(mxGetField(prhs[0], 0 ,"numconvfails")) { numconvfailsdata = mxGetPr(mxGetField(prhs[0], 0 ,"numconvfails")); } else { mexErrMsgTxt("numconvfails not specified as field in solution struct!"); }
    if(mxGetField(prhs[0], 0 ,"numprecevals")) { numprecevalsdata = mxGetPr(mxGetField(prhs[0], 0 ,"numprecevals")); } else { mexErrMsgTxt("numprecevals not specified as field in solution struct!"); }
    if(mxGetField(prhs[0], 0 ,"numprecsolves")) { numprecsolvesdata = mxGetPr(mxGetField(prhs[0], 0 ,"numprecsolves")); } else { mexErrMsgTxt("numprecsolves not specified as field in solution struct!"); }
    if(mxGetField(prhs[0], 0 ,"numjtimesevals")) { numjtimesevalsdata = mxGetPr(mxGetField(prhs[0], 0 ,"numjtimesevals")); } else { mexErrMsgTxt("numjtimesevals not specified as field in solution struct!"); }
    
    if(mxGetField(prhs[0], 0 ,"numstepsS")) { numstepsSdata = mxGetPr(mxGetField(prhs[0], 0 ,"numstepsS")); } else { mexErrMsgTxt("numstepsS not specified as field in solution struct!"); }
    if(mxGetField(prhs[0], 0 ,"numrhsevalsS")) { numrhsevalsSdata = mxGetPr(mxGetField(prhs[0], 0 ,"numrhsevalsS")); } else { mexErrMsgTxt("numrhsevalsS not specified as field in solution struct!"); }
    if(mxGetField(prhs[0], 0 ,"numlinsolvsetupsS")) { numlinsolvsetupsSdata = mxGetPr(mxGetField(prhs[0], 0 ,"numlinsolvsetupsS")); } else { mexErrMsgTxt("numlinsolvsetupsS not specified as field in solution struct!"); }
    if(mxGetField(prhs[0], 0 ,"numerrtestfailsS")) { numerrtestfailsSdata = mxGetPr(mxGetField(prhs[0], 0 ,"numerrtestfailsS")); } else { mexErrMsgTxt("numerrtestfailsS not specified as field in solution struct!"); }
    if(mxGetField(prhs[0], 0 ,"orderS")) { orderSdata = mxGetPr(mxGetField(prhs[0], 0 ,"orderS")); } else { mexErrMsgTxt("orderS not specified as field in solution struct!"); }
    if(mxGetField(prhs[0], 0 ,"numnonlinsolvitersS")) { numnonlinsolvitersSdata = mxGetPr(mxGetField(prhs[0], 0 ,"numnonlinsolvitersS")); } else { mexErrMsgTxt("numnonlinsolvitersS not specified as field in solution struct!"); }
    if(mxGetField(prhs[0], 0 ,"numjacevalsS")) { numjacevalsSdata = mxGetPr(mxGetField(prhs[0], 0 ,"numjacevalsS")); } else { mexErrMsgTxt("numjacevalsS not specified as field in solution struct!"); }
    if(mxGetField(prhs[0], 0 ,"numlinitersS")) { numlinitersSdata = mxGetPr(mxGetField(prhs[0], 0 ,"numlinitersS")); } else { mexErrMsgTxt("numlinitersS not specified as field in solution struct!"); }
    if(mxGetField(prhs[0], 0 ,"numconvfailsS")) { numconvfailsSdata = mxGetPr(mxGetField(prhs[0], 0 ,"numconvfailsS")); } else { mexErrMsgTxt("numconvfailsS not specified as field in solution struct!"); }
    if(mxGetField(prhs[0], 0 ,"numprecevalsS")) { numprecevalsSdata = mxGetPr(mxGetField(prhs[0], 0 ,"numprecevalsS")); } else { mexErrMsgTxt("numprecevalsS not specified as field in solution struct!"); }
    if(mxGetField(prhs[0], 0 ,"numprecsolvesS")) { numprecsolvesSdata = mxGetPr(mxGetField(prhs[0], 0 ,"numprecsolvesS")); } else { mexErrMsgTxt("numprecsolvesS not specified as field in solution struct!"); }
    if(mxGetField(prhs[0], 0 ,"numjtimesevalsS")) { numjtimesevalsSdata = mxGetPr(mxGetField(prhs[0], 0 ,"numjtimesevalsS")); } else { mexErrMsgTxt("numjtimesevalsS not specified as field in solution struct!"); }
    
    if (sensi >= 1) {
        if(mxGetField(prhs[0], 0 ,"yS")) { ySdata = mxGetPr(mxGetField(prhs[0], 0 ,"yS")); } else { mexErrMsgTxt("yS not specified as field in solution struct!"); }
        if (nr>0) {
            if(mxGetField(prhs[0], 0 ,"rootS")) { rootSdata = mxGetPr(mxGetField(prhs[0], 0 ,"rootS")); } else { mexErrMsgTxt("rootS not specified as field in solution struct!"); }
            if(mxGetField(prhs[0], 0 ,"rootvalS")) { rootvalSdata = mxGetPr(mxGetField(prhs[0], 0 ,"rootvalS")); } else { mexErrMsgTxt("rootvalS not specified as field in solution struct!"); }
            if (sensi >= 2) {
                if(mxGetField(prhs[0], 0 ,"rootS2")) { rootS2data = mxGetPr(mxGetField(prhs[0], 0 ,"rootS2")); } else { mexErrMsgTxt("rootS2 not specified as field in solution struct!"); }
                if(mxGetField(prhs[0], 0 ,"rootvalS2")) { rootvalS2data = mxGetPr(mxGetField(prhs[0], 0 ,"rootvalS2")); } else { mexErrMsgTxt("rootvalS2 not specified as field in solution struct!"); }
            }
        }
        if (sensi_meth == CW_FSA) {
            if(mxGetField(prhs[0], 0 ,"xS")) { xSdata = mxGetPr(mxGetField(prhs[0], 0 ,"xS")); } else { mexErrMsgTxt("xS not specified as field in solution struct!"); }
        }
    }
    
    
    /*
     * ----------------------------------------------------------------
     * CVODE
     * ----------------------------------------------------------------
     */
    
    cv_status = 0.0;
    
    
    
    /* FORWARD PROBLEM */
    
    ncheck = 0; /* the number of (internal) checkpoints stored so far */
    
    t = tstart;
    
    nroots = 0;
    tlastroot = 0;
    for (it=0; it < nt; it++) {
        /* only integrate if no errors occured */
        if(cv_status == 0.0) {
            if(ts[it] > tstart) {
                if(nx>0) {
                    while (t<ts[it]) {
                        if (nr+ndisc>0) {
                            /* we have to find roots */
                            if(sensi_meth == CW_ASA && sensi >= 1) {
                                cv_status = CVodeF(cvode_mem, RCONST(ts[it]), x, &t, CV_NORMAL, &ncheck);
                                if (cv_status==CV_ROOT_RETURN) {
                                    rootdata[ir + nroots*nr] = t;
                                    ir++;
                                }
                            } else {
                                cv_status = CVode(cvode_mem, RCONST(ts[it]), x, &t, CV_NORMAL);
                                if (cv_status==CV_ROOT_RETURN) {
                                    if (t == tlastroot) {
                                        /* we are stuck in a root => turn off rootfinding */
                                        /* at some point we should find a more intelligent solution here, and turn on rootfinding again after some time */
                                        CVodeRootInit(cvode_mem, 0, NULL);
                                        cv_status = 0;
                                    }
                                    tlastroot = t;
                                    *status = CVodeGetRootInfo(cvode_mem, rootsfound);
                                    if (*status != CV_SUCCESS) goto error_return;
                                    /* ROOTS FOR ROOTFUNCTION */
                                    if (nroots<nmaxroot) {
                                        for (ir=0; ir<nr; ir++){ /* only look for roots of the rootfunction not discontinuities */
                                            if(rootsfound[ir] != 0) {
                                                rootdata[nroots + nmaxroot*ir] = t;
                                                rootvaldata[nroots + nmaxroot*ir] = 0;
                                                /* extract sensitivity information */
                                                if(sensi >= 1) {
                                                    if(sensi_meth == CW_FSA) {
                                                        *status = CVodeGetSens(cvode_mem, &t, sx);
                                                        if (*status != CV_SUCCESS) goto error_return;
                                                        for (ip=0; ip<np; ip++) {
                                                            rootSdata[nroots + nmaxroot*(ip*nr + ir)] = fsroot(t,plist[ip],ir,x,sx[plist[ip]],data);
                                                            rootvalSdata[nroots + nmaxroot*(ip*nr + ir)] = 0;
                                                            if (sensi >= 2) {
                                                                for (jp=0; jp<np; jp++) {
                                                                    rootS2data[nroots + nmaxroot*((np*ip+jp)*nr + ir)] = fs2root(t,plist[ip],plist[jp],ir,x,sx[plist[jp]],data);
                                                                    rootvalS2data[nroots + nmaxroot*((np*ip+jp)*nr + ir)] = 0;
                                                                }
                                                            }
                                                        }
                                                    }
                                                }
                                                nroots++;
                                            }
                                        }
                                    }
                                    /* ROOTS FOR DISCONTINUITIES */
                                    for (ir=nr; ir<(nr+ndisc); ir++) {
                                        if(rootsfound[ir] != 0) {
                                            /* take care of deltas */
                                            /* sdeltadisc updates both x and sx, this needs to be done in combination for second order sensitivities */
                                            if(sensi >= 1) {
                                                if(sensi_meth == CW_FSA) {
                                                    *status = CVodeGetSens(cvode_mem, &t, sx);
                                                    if (*status != CV_SUCCESS) goto error_return;
                                                    sdeltadisc(t,ir-nr,x,sx,data);
                                                    CVodeSensReInit(cvode_mem, ism, sx);
                                                } else {
                                                    deltadisc(t,ir-nr,x,data);
                                                }
                                            } else {
                                                deltadisc(t,ir-nr,x,data);
                                            }
                                            /* reinitialize */
                                            *status = CVodeReInit(cvode_mem,t,x);
                                            if (*status != CV_SUCCESS) goto error_return;
                                        }
                                    }
                                    /* if the root coincides with one of the output timepoints, we want to continue as if we reached that timepoint after accounting for the root */
                                    if (t==ts[it]) {
                                        cv_status = 0.0;
                                    }
                                }
                                if (cv_status == -22) {
                                    /* clustering of roots => turn off rootfinding */
                                    CVodeRootInit(cvode_mem, 0, NULL);
                                    cv_status = 0;
                                }
                            }
                        } else {
                            /* solve for forward problem and store checkpoints */
                            if(sensi_meth == CW_ASA && sensi >= 1) {
                                cv_status = CVodeF(cvode_mem, RCONST(ts[it]), x, &t, CV_NORMAL, &ncheck);
                            } else {
                                cv_status = CVode(cvode_mem, RCONST(ts[it]), x, &t, CV_NORMAL);
                            }
                        }
                        if (cv_status < 0) {
                            *status = cv_status;
                            if (*status != CV_SUCCESS) goto error_return;
                        }
                    }
                }
            }
            
            tdata[it] = ts[it];
            
            fxdot(t,x,xdot,data);
            
            x_tmp = NV_DATA_S(x);
            xdot_tmp = NV_DATA_S(xdot);
            fJ(nx,ts[it],x,xdot,Jtmp,data,NULL,NULL,NULL);
            for(ix=0; ix < nx; ix++) {
                xdata[ix*nt+it] = x_tmp[ix];
                xdotdata[ix*nt+it] = xdot_tmp[ix];
                for(jx=0; jx < nx;jx++){
                 Jdata[it+nt*(ix+nx*jx)] = Jtmp->data[ix+nx*jx];
                }
                /* set negative values to zeros */
                if(data->qpositivex[ix]>0.5 && xdata[ix*nt+it]<0.0) xdata[ix*nt+it] = 0.0;
            }
            fdxdotdp(t,nt,it,dxdotdpdata,data->p,data->k,data->u,xdata,plist,np,nx);
            
            if(ts[it] > tstart) {
                *status = CVodeGetNumSteps(cvode_mem, &numsteps);
                if (*status != CV_SUCCESS) goto error_return;
                numstepsdata[it] = (double)numsteps;
                
                *status = CVodeGetNumRhsEvals(cvode_mem, &numrhsevals);
                if (*status != CV_SUCCESS) goto error_return;
                numrhsevalsdata[it] = (double)numrhsevals;
                
                *status = CVodeGetNumLinSolvSetups(cvode_mem, &numlinsolvsetups);
                if (*status != CV_SUCCESS) goto error_return;
                numlinsolvsetupsdata[it] = (double)numlinsolvsetups;
                
                *status = CVodeGetNumErrTestFails(cvode_mem, &numerrtestfails);
                if (*status != CV_SUCCESS) goto error_return;
                numerrtestfailsdata[it] = (double)numerrtestfails;
                
                *status = CVodeGetLastOrder(cvode_mem, &order);
                if (*status != CV_SUCCESS) goto error_return;
                orderdata[it] = (double)order;
                
                *status = CVodeGetNonlinSolvStats(cvode_mem, &numnonlinsolviters, &numconvfails);
                if (*status != CV_SUCCESS) goto error_return;
                numnonlinsolvitersdata[it] = (double)numnonlinsolviters;
                numconvfailsdata[it] = (double)numconvfails;
                
                if (linsol == 1) {
                	*status = CVDlsGetNumJacEvals(cvode_mem, &numjacevals);
                	if (*status != CV_SUCCESS) goto error_return;
                	numjacevalsdata[it] = (double)numjacevals;
                
                    *status = CVSpilsGetNumLinIters(cvode_mem, &numliniters);
                    if (*status != CV_SUCCESS) goto error_return;
                    numlinitersdata[it] = (double)numliniters;
                }
                
                if (linsol == 6 || linsol == 7 || linsol == 8) {
                    *status = CVSpilsGetNumConvFails(cvode_mem, &numconvfails);
                    if (*status != CV_SUCCESS) goto error_return;
                    numconvfailsdata[it] = (double)numconvfails;
                    
                    *status = CVSpilsGetNumPrecEvals(cvode_mem, &numprecevals);
                    if (*status != CV_SUCCESS) goto error_return;
                    numprecevalsdata[it] = (double)numprecevals;
                    
                    *status = CVSpilsGetNumPrecSolves(cvode_mem, &numprecsolves);
                    if (*status != CV_SUCCESS) goto error_return;
                    numprecsolvesdata[it] = (double)numprecsolves;
                    
                    *status = CVSpilsGetNumJtimesEvals(cvode_mem, &numjtimesevals);
                    if (*status != CV_SUCCESS) goto error_return;
                    numjtimesevalsdata[it] = (double)numjtimesevals;
                }
                
            }
            
        } else {
            for(ix=0; ix < nx; ix++) xdata[ix*nt+it] = 0.0;
        }
        
        if(cv_status == 0.0) {
            fy(ts[it],nt,it,ydata,data->p,data->k,data->u,xdata);
            if (sensi >= 1) {
                if (sensi_meth == CW_ASA) {
                    fdydp(ts[it],nt,it,dydp,ydata,data->p,data->k,data->u,xdata,plist,np,ny);
                }
                if (sensi_meth == CW_FSA) {
                    for(ip=0; ip < np; ip++) {
                        if(nx>0) {
                            if(ts[it] > tstart) {
                                *status = CVodeGetSens(cvode_mem, &t, sx);
                                if (*status != CV_SUCCESS) goto error_return;
                            }
                            
                            sx_tmp = NV_DATA_S(sx[ip]);
                            for(ix=0; ix < nx; ix++) {
                                xSdata[(ip*nx + ix)*nt + it] = sx_tmp[ix];
                            }
                        }
                    }
                    
                    *status = CVodeGetSensNumRhsEvals(cvode_mem, &numrhsevals);
                    if (*status != CV_SUCCESS) goto error_return;
                    numrhsevalsSdata[it] = (double)numrhsevals;
                    
                    *status = CVodeGetSensNumLinSolvSetups(cvode_mem, &numlinsolvsetups);
                    if (*status != CV_SUCCESS) goto error_return;
                    numlinsolvsetupsSdata[it] = (double)numlinsolvsetups;
                    
                    *status = CVodeGetSensNumErrTestFails(cvode_mem, &numerrtestfails);
                    if (*status != CV_SUCCESS) goto error_return;
                    numerrtestfailsSdata[it] = (double)numerrtestfails;
                    
                    
                    fsy(ts[it],nt,it,plist,nx,ny,np,ySdata,data->p,data->k,xdata,xSdata);
                }
            }
        }
    }
    
    /* add event if we did not have one yet */
    if (nr>0) {
        if (nroots==0) {
            for (ir=0; ir<nr; ir++){
                rootdata[nroots + nmaxroot*ir] = t;
                froot(t, x, rootvaltmp, data);
                rootvaldata[nroots + nmaxroot*ir] = rootvaltmp[ir];
                /* extract sensitivity information */
                if(sensi >= 1) {
                    if(sensi_meth == CW_FSA) {
                        *status = CVodeGetSens(cvode_mem, &t, sx);
                        if (*status != CV_SUCCESS) goto error_return;
                        for (ip=0; ip<np; ip++) {
                            rootSdata[nroots + nmaxroot*(ip*nr + ir)] = 0;
                            rootvalSdata[nroots + nmaxroot*(ip*nr + ir)] = fsrootval(t,plist[ip],ir,x,sx[plist[ip]],data);
                            if (sensi >= 2) {
                                for (jp=0; jp<np; jp++) {
                                    rootS2data[nroots + nmaxroot*((np*ip+jp)*nr + ir)] = 0;
                                    rootvalS2data[nroots + nmaxroot*((np*ip+jp)*nr + ir)] = fs2rootval(t,plist[ip],plist[jp],ir,x,sx[plist[jp]],data);
                                }
                            }
                        }
                    }
                }
            }
            nroots++;
        }
    }
    
    
    if (sensi >= 1) {
        if (sensi_meth == CW_ASA) {
            /* only set output sensitivities if no errors occured */
            if(cv_status == 0.0) {
                
                xB = N_VNew_Serial(ny*nx);
                xBt = N_VCloneVectorArray_Serial(nt,xB);
                
                xQB = N_VNew_Serial(ny*np);
                xQBt = N_VCloneVectorArray_Serial(nt,xQB);
                
                for (it=0; it < nt; it++) {
                    
                    t = ts[it];
                    
                    /* BACKWARD PROBLEM */
                    
                    for (ix=0; ix<nx; ix++) {
                        xend[ix] = xdata[ix*nt + it];
                    }
                    for (iy=0; iy<ny; iy++) {
                        yend[iy] = ydata[iy*nt + it];
                    }
                    
                    fdydx(ts[it],dydx,yend,data->p,data->k,xend);
                    
                    /* write initial conditions */
                    if (xBt[it] == NULL) goto error_return;
                    xBt_tmp = NV_DATA_S(xBt[it]);
                    for (ix=0; ix<nx; ix++) {
                        for (iy=0; iy<ny; iy++) {
                            xBt_tmp[ix*ny+iy] = dydx[ix*ny+iy];
                        }
                    }
                    
                    if (xQBt[it] == NULL) goto error_return;
                    xQBt_tmp = NV_DATA_S(xQBt[it]);
                    memset(xQBt_tmp,0,sizeof(realtype)*ny*np);
                    
                    if(it>tstart){
                        /* create backward problem */
                        if (lmmB>2||lmmB<1) {
                            mexErrMsgTxt("Illegal value for lmm!");
                        }
                        if (iterB>2||iterB<1) {
                            mexErrMsgTxt("Illegal value for iter!");
                        }
                        *status = CVodeCreateB(cvode_mem, lmmB, iterB, &which);
                        if (*status != CV_SUCCESS) goto error_return;
                        
                        whichit[it] = which;
                        
                        /* allocate memory for the backward problem */
                        *status = cvodewrap_binit(cvode_mem, which, xBt[it], t);
                        if (*status != CV_SUCCESS) goto error_return;
                        
                        /* specify integration tolerances for backward problem */
                        *status = CVodeSStolerancesB(cvode_mem, which, RCONST(cvodes_rtol), RCONST(cvodes_atol));
                        if(*status != CV_SUCCESS) goto error_return;
                        
                        /* Attach user data */
                        *status = CVodeSetUserDataB(cvode_mem, which, data);
                        if(*status != CV_SUCCESS) goto error_return;
                        
                        /* Number of maximal internal steps */
                        *status = CVodeSetMaxNumStepsB(cvode_mem, which, cvodes_maxsteps);
                        if(*status != CV_SUCCESS) goto error_return;
                        
                        switch (linsol) {
                                
                                /* DIRECT SOLVERS */
                                
                            case CW_DENSE:
                                *status = CVDenseB(cvode_mem, which, nx*ny);
                                if (*status != CV_SUCCESS) goto error_return;
                                
                                *status = cvodewrap_SetDenseJacFnB(cvode_mem, which);
                                if (*status != CV_SUCCESS) goto error_return;
                                
                                break;
                                
                            case CW_BAND:
                                /**status = CVBandB(cvode_mem, which, nx*ny);*/
                                *status = -1;
                                if (*status != CV_SUCCESS) goto error_return;
                                
                                *status = cvodewrap_SetBandJacFnB(cvode_mem, which);
                                if (*status != CV_SUCCESS) goto error_return;
                                
                                break;
                                
                            case CW_LAPACKDENSE:
                                mexErrMsgTxt("Solver currently not supported!");
                                /**status = CVLapackDenseB(cvode_mem, which, nx*ny);
                                 if (*status != CV_SUCCESS) goto error_return;
                                 
                                 *status = cvodewrap_SetDenseJacFnB(cvode_mem, which);
                                 if (*status != CV_SUCCESS) goto error_return;
                                 
                                 break;*/
                                
                            case CW_LAPACKBAND:
                                /**status = CVLapackBandB(cvode_mem, which, nx*ny);*/
                                *status = -1;
                                if (*status != CV_SUCCESS) goto error_return;
                                
                                *status = cvodewrap_SetBandJacFnB(cvode_mem, which);
                                if (*status != CV_SUCCESS) goto error_return;
                                
                                break;
                                
                            case CW_DIAG:
                                /**status = CVDiagB(cvode_mem, which);*/
                                *status = -1;
                                if (*status != CV_SUCCESS) goto error_return;
                                
                                *status = cvodewrap_SetDenseJacFnB(cvode_mem, which);
                                if (*status != CV_SUCCESS) goto error_return;
                                
                                break;
                                
                                /* ITERATIVE SOLVERS */
                                
                            case CW_SPGMR:
                                *status = CVSpgmrB(cvode_mem, which, PREC_NONE, CVSPILS_MAXL);
                                if (*status != CV_SUCCESS) goto error_return;
                                
                                *status = cvodewrap_SetJacTimesVecFnB(cvode_mem, which);
                                if (*status != CV_SUCCESS) goto error_return;
                                
                                *status = CVSpilsSetPrecTypeB(cvode_mem, which, pretype);
                                if (*status != CV_SUCCESS) goto error_return;
                                
                                break;
                                
                            case CW_SPBCG:
                                *status = CVSpbcgB(cvode_mem, which, PREC_NONE, CVSPILS_MAXL);
                                if (*status != CV_SUCCESS) goto error_return;
                                
                                *status = cvodewrap_SetJacTimesVecFnB(cvode_mem, which);
                                if (*status != CV_SUCCESS) goto error_return;
                                
                                *status = CVSpilsSetPrecTypeB(cvode_mem, which, pretype);
                                if (*status != CV_SUCCESS) goto error_return;
                                
                                break;
                                
                            case CW_SPTFQMR:
                                *status = CVSptfqmrB(cvode_mem, which, PREC_NONE, CVSPILS_MAXL);
                                if (*status != CV_SUCCESS) goto error_return;
                                
                                *status = cvodewrap_SetJacTimesVecFnB(cvode_mem, which);
                                if (*status != CV_SUCCESS) goto error_return;
                                
                                *status = CVSpilsSetPrecTypeB(cvode_mem, which, pretype);
                                if (*status != CV_SUCCESS) goto error_return;
                                
                                break;
                                
                            case CW_KLU:
                                *status = CVKLUB(cvode_mem, which, nx, nnz);
                                if (*status != CV_SUCCESS) goto error_return;
                                
                                *status = cvodewrap_SetSparseJacFnB(cvode_mem, which);
                                if (*status != CV_SUCCESS) goto error_return;
                                
                                break;
                                
                            default:
                                break;
                        }
                        
                        
                        /* Initialise quadrature calculation */
                        *status = cvodewrap_qbinit(cvode_mem, which, xQBt[it]);
                        if (*status != CV_SUCCESS) goto error_return;
                        
                        *status = CVodeSetStabLimDetB(cvode_mem, which, stldet); /* activates stability limit detection */
                        if(*status != CV_SUCCESS) goto error_return;
                        
                        
                        
                    } else {
                        whichit[it] = -1;
                    }
                }
                if(cv_status == 0.0) {
                    if (ny*nx>0) {
                        /* solve for backward problems */
                        cv_status = CVodeB(cvode_mem, RCONST(tstart), CV_NORMAL);
                    }
                }
                
                /* evaluate initial values */
                sx = N_VCloneVectorArray_Serial(np,x);
                if (sx == NULL) goto error_return;
                fsx0(sx, data);
                
                for (it=0; it < nt; it++) {
                    if(cv_status == 0.0) {
                        
                        if (ts[it]>tstart) {
                            *status = CVodeGetQuadB(cvode_mem, whichit[it], &t, xQBt[it]);
                            if (*status != CV_SUCCESS) goto error_return;
                            *status = CVodeGetB(cvode_mem, whichit[it], &t, xBt[it]);
                            if (*status != CV_SUCCESS) goto error_return;
                        }
                        
                        xBt_tmp = NV_DATA_S(xBt[it]);
                        
                        for (ip=0; ip<np; ip++) {
                            for (iy = 0; iy<ny; iy++) {
                                yS0[iy + ip*ny] = 0.0;
                                sx_tmp = NV_DATA_S(sx[ip]);
                                for (ix = 0; ix < nx; ix++) {
                                    yS0[iy + ip*ny] = yS0[iy + ip*ny] + xBt_tmp[ix + iy*nx] * sx_tmp[ix];
                                }
                            }
                        }
                        
                        xQBt_tmp = NV_DATA_S(xQBt[it]);
                        
                        for(iy=0; iy < ny; iy++) {
                            for(ip=0; ip < np; ip++) {
                                ySdata[it + nt*(ip*ny + iy)] = yS0[iy + ip*ny] + dydp[it + nt*(iy + ip*ny)] + xQBt_tmp[iy + ip*ny];
                            }
                        }
                        
                        if (ts[it]>tstart) {
                            cvode_memB = CVodeGetAdjCVodeBmem(cvode_mem, whichit[it]);
                            
                            *status = CVodeGetNumSteps(cvode_memB, &numsteps);
                            if (*status != CV_SUCCESS) goto error_return;
                            if(it==0) { numstepsSdata[it] = numsteps; } else { numstepsSdata[it] = numstepsSdata[it-1] + (double)numsteps; }
                            
                            *status = CVodeGetNumRhsEvals(cvode_memB, &numrhsevals);
                            if (*status != CV_SUCCESS) goto error_return;
                            if(it==0) { numrhsevalsSdata[it] = (double)numrhsevals; } else { numrhsevalsSdata[it] = numrhsevalsSdata[it-1] + (double)numrhsevals; }
                            
                            *status = CVodeGetNumLinSolvSetups(cvode_memB, &numlinsolvsetups);
                            if (*status != CV_SUCCESS) goto error_return;
                            if(it==0) { numlinsolvsetupsSdata[it] = (double)numlinsolvsetups; } else { numlinsolvsetupsSdata[it] = numlinsolvsetupsSdata[it-1] + (double)numlinsolvsetups; }
                            
                            *status = CVodeGetNumErrTestFails(cvode_memB, &numerrtestfails);
                            if (*status != CV_SUCCESS) goto error_return;
                            if(it==0) { numerrtestfailsSdata[it] = (double)numerrtestfails; } else { numerrtestfailsSdata[it] = numerrtestfailsSdata[it-1] + (double)numerrtestfails; }
                            
                            *status = CVodeGetLastOrder(cvode_memB, &order);
                            if (*status != CV_SUCCESS) goto error_return;
                            if(it==0) { orderSdata[it] = (double)order; } else { orderSdata[it] = (double)order; }
                            
                            *status = CVodeGetNonlinSolvStats(cvode_memB, &numnonlinsolviters, &numconvfails);
                            if (*status != CV_SUCCESS) goto error_return;
                            if(it==0) { numnonlinsolvitersSdata[it] = (double)numnonlinsolviters; } else { numnonlinsolvitersSdata[it] = numnonlinsolvitersSdata[it-1] + (double)numnonlinsolviters; }
                            if(it==0) { numconvfailsSdata[it] = (double)numconvfails; } else { numconvfailsSdata[it] = numconvfailsSdata[it-1] + (double)numconvfails; }
                            
                            if (linsol == 1) {
                                *status = CVDlsGetNumJacEvals(cvode_memB, &numjacevals);
                                if(it==0) { numjacevalsSdata[it] = (double)numjacevals; } else { numjacevalsSdata[it] = numjacevalsSdata[it-1] + (double)numjacevals; }
                            }
                            
                            if (linsol == 6 || linsol == 7 || linsol == 8 ) {
                                *status = CVSpilsGetNumLinIters(cvode_memB, &numliniters);
                                if (*status != CV_SUCCESS) goto error_return;
                                if(it==0) { numlinitersSdata[it] = (double)numliniters; } else { numlinitersSdata[it] = numlinitersSdata[it-1] + (double)numliniters; }
                                
                                *status = CVSpilsGetNumConvFails(cvode_memB, &numconvfails);
                                if (*status != CV_SUCCESS) goto error_return;
                                if(it==0) { numconvfailsSdata[it] = (double)numconvfails; } else { numconvfailsSdata[it] = numconvfailsSdata[it-1] + (double)numconvfails; }
                                
                                *status = CVSpilsGetNumPrecEvals(cvode_memB, &numprecevals);
                                if (*status != CV_SUCCESS) goto error_return;
                                if(it==0) { numprecevalsSdata[it] = (double)numprecevals; } else { numprecevalsSdata[it] = numprecevalsSdata[it-1] + (double)numprecevals; }
                                
                                *status = CVSpilsGetNumPrecSolves(cvode_memB, &numprecsolves);
                                if (*status != CV_SUCCESS) goto error_return;
                                if(it==0) { numprecsolvesSdata[it] = (double)numprecsolves; } else { numprecsolvesSdata[it] = numprecsolvesSdata[it-1] + (double)numprecsolves; }
                                
                                *status = CVSpilsGetNumJtimesEvals(cvode_memB, &numjtimesevals);
                                if (*status != CV_SUCCESS) goto error_return;
                                if(it==0) { numjtimesevalsSdata[it] = (double)numjtimesevals; } else { numjtimesevalsSdata[it] = numjtimesevalsSdata[it-1] + (double)numjtimesevals; }
                            }
                            
                        }
                        
                    } else {
                        for(iy=0; iy < ny; iy++) {
                            for(ip=0; ip < np; ip++) {
                                ySdata[it + nt*(ip*ny + iy)] = 0.0;
                            }
                        }
                    }
                }
            } else {
                for (it=0; it < nt; it++) {
                    for(iy=0; iy < ny; iy++) {
                        for(ip=0; ip < np; ip++) {
                            ySdata[it + nt*(ip*ny + iy)] = 0.0;
                        }
                    }
                }
            }
        }
    }
    
    
    /*
     * ----------------------------------------------------------------
     * OUTPUT
     * ----------------------------------------------------------------
     */
    
    /*
     *  MATLAB usage: [status,t,x,y,sy] = simu_ode(tout,theta)
     */
    
    *status = cv_status;
    
    /* Free memory */
    if(nx>0) {
        N_VDestroy_Serial(x);
        N_VDestroy_Serial(xdot);
        CVodeFree(&cvode_mem);
        if (nr+ndisc>0) {
            if(rootsfound) mxFree(rootsfound);
        }
        if (nr>0) {
            if(rootvaltmp) mxFree(rootvaltmp);
        }
        if (sensi >= 1) {
            N_VDestroyVectorArray_Serial(sx,np);
            if (sensi_meth == CW_ASA) {
                if(yS0)     mxFree(yS0);
                if(yend)    mxFree(yend);
                if(xend)    mxFree(xend);
                if(dydx)    mxFree(dydx);
                if(dydp)    mxFree(dydp);
                if(whichit) mxFree(whichit);
                if(xB)      N_VDestroy_Serial(xB);
                if(xQB)     N_VDestroy_Serial(xQB);
                if(xBt)     N_VDestroyVectorArray_Serial(xBt,nt);
                if(xQBt)    N_VDestroyVectorArray_Serial(xQBt,nt);
            }
            
        }
    }
    
    if(data)    mxFree(data);
    if(plist)   mxFree(plist);
    
    
    return;
    
error_return:
    return;
}
