# Supplementary material for: Inference for Stochastic Chemical Kinetics Using Moment Equations and System Size Expansion
Source: PLoS Comput Biol. 2016 Jul 22;12(7):e1005030. doi: 10.1371/journal.pcbi.1005030 (PMC4957800; doi:10.1371/journal.pcbi.1005030)
Supplement: S1 Code — This zip-file contains the MATLAB code for the simulation and application example presented in the paper. We provide implementations of all models, parameter estimation and uncertainty analysis to allow everybody to reproduce the results. (ZIP) [file pcbi.1005030.s002.zip › S1code/cvodewrap/cvodewrap.m]

% CVODEWRAP generates c mex files for the simulation of systems of ordinary differential equations via CVODES.
% for a detailed description of the required input files and generated simulation files please look at one of 
% the example models or the help file cvodewrap.txt. 
%
% USAGE:
% ======
% cvodewrap( modelname, symfun)
% cvodewrap( modelname, symfun, tdir)
% 
% INPUTS:
% =======
% modelname ... specifies the name of the model which will be later used
%     for the naming of the simualation file [string]
% symfun ... specifies a function which returns a struct containing the
%     symbolic definition of the set of differential equations. [string]
%     the struct returned by symfun should have the following fields:    
%     .sym.x ... vector of states [symbolic]
%     .sym.p ... vector of parameters (for these sensitivities are computed
%     [symbolic]
%     .sym.k (optional) ... vector of constants (for these no sensitivities
%     are computed [symbolic]
%     .sym.xdot ... right-hand-side of the differential equation [symbolic]
%     .sym.x0 ... initial state of the differential equation [symbolic]
%     .sym.y ... output of the differential equation system [symbolic]
%     .sym.root (optional) ... event vector. should contain expressions 
%          that have value equal to zero iff the event happens [symbolic]
%     .param (optional ... parametetrisation of the problem
%     .atol (optional) ... default absolute tolerance for simulation
%         (default = 1e-8) [double]
%     .rtol (optional) ... default relative tolerance for simulation
%         (default = 1e-8) [double]
%     .maxsteps (optional) ... default maximum number of steps
%         (default = 1e4) [double]
%     .noadjoint (optional) ... flag that allows the disabling of adjoint
%         sensitivities (default = false) [boolean]
%     .noreorder (optional) ... flag that allows the disabling of state
%         reordering (default = false) [boolean]
% tdir ... target directory where the simulation file should be placed
%     (default is the /models/modelname/ folder in which 


function cvodewrap( varargin )

    if(nargin<2)
        error('Must provide modelname and symfun.')
    end
    modelname = varargin{1};
    if(~ischar(modelname))
        error(' modelname must be a string')
    end
    symfun = varargin{2};
    if(~ischar(symfun))
        error(' symfun must be a string')
    end
    if(exist(symfun,'file') ~= 2)
        error(' symfun must be the name of a matlab function in the matlab path')
    end
    if nargin > 2
        tdir = varargin{3};
    else
        tdir = [];
    end
    
    if(isempty(mex.getCompilerConfigurations('C')))
        error('No C compiler setup. Please install and configure with MATLAB')
    end
    if(~isempty(tdir))
        if(exist(tdir,'file') ~= 7)
            error('provided tdir is not a valid path')
        end
    end
    
    warningreset = warning;
    warning('off','symbolic:mupadmex:MuPADTextWarning')

    % generate modelstruct
    disp('Generating model struct ...')
    modelstruct = eval(symfun);
    
    % do symbolic computations of modelstruct
    disp('Parsing model struct ...')
    modelstruct = cw_parseModel(modelstruct);
    
    % generate C code out of symbolic computations
    disp('Generating C code ...')
    cw_generateC(modelname,modelstruct);
    
    % compile the previously generated C code
    disp('Compiling mex file ...')
    cw_compileC(modelname,modelstruct);
      
    % generate the matlab wrapper
    cw_generateM(modelname,modelstruct);
    
    
    if(~isempty(tdir))
        [odewrap_path,~,~]=fileparts(which('cw_compileC.m'));
        movefile(fullfile(odewrap_path,'models',modelname,['simulate_' modelname '.m']),fullfile(tdir,['simulate_' modelname '.m']))
        movefile(fullfile(odewrap_path,'models',modelname,[ 'cw_' modelname '.' mexext]),fullfile(tdir,['cw_' modelname '.' mexext]))
    end
    warning(warningreset);
end
