# Supplementary material for: Inference for Stochastic Chemical Kinetics Using Moment Equations and System Size Expansion
Source: PLoS Comput Biol. 2016 Jul 22;12(7):e1005030. doi: 10.1371/journal.pcbi.1005030 (PMC4957800; doi:10.1371/journal.pcbi.1005030)
Supplement: S1 Code — This zip-file contains the MATLAB code for the simulation and application example presented in the paper. We provide implementations of all models, parameter estimation and uncertainty analysis to allow everybody to reproduce the results. (ZIP) [file pcbi.1005030.s002.zip › S1code/cvodewrap/cvodewrap.txt]

DOCUMENTATION CVODEWRAP

%%%% MODEL SPECIFICATION %%%%

setup the .m file that returns the model struct and name it 'yourmodelmfile'.
the returned model struct must have a field 'sym' that has fields containing the symbolic representation of

- x the states
- p the parameters
- u the input
- xdot the right hand side of the differential equation
- x0 the initial conditions
- y the observables

furthermore you can specify solver specific parameters as the fields

- atol: absolute integration error tolerance
- rtol: relative integration error tolerance
- maxsteps: maximum number of allowed integration steps

%%%% COMPILING THE MODEL %%%%

To compile your model call cvodewrap('yourmodelname','yourmodelmfile') in matlab. Here you
 have to make sure that yourmodelmfile is contained within your matlab path.
 This will generate the folder './models/yourmodelname' which contains the .c files and 
 respective headers for compilation as well as the 'yourmodelname.mex' file to simulate the system and a 
 matlab wrapper function 'simulate_yourmodelname.m' that eases the use of the simulation routine.
 The notation to call the matlab wrapper is 
 
 [status,t,x,y,sx,sy] = simulate_yourmodelname(tout,theta)
 
 where tout are the timepoints at which the states and observables should be returned and 
 theta is the vector of system parameters.
 status is the flag returned by CVODES whether the integration was successful or not.
 t should be the vector of timepoints but currently is a vector of zeros
 x and y are states and observables of the system and sx and sy are their respective 
 sensitivities.


%%%% CURRENTLY NOT SUPPORTED BUT PLANNED %%%%
- support for non-autonomous ODEs
- support for DEA
- specification of t0, currently this can be done by setting options.tstart in simulate_'yourmodelname'
- currently the returned vector t does not contain the time-vector specified in tout.
