# Supplementary material for: Inference for Stochastic Chemical Kinetics Using Moment Equations and System Size Expansion
Source: PLoS Comput Biol. 2016 Jul 22;12(7):e1005030. doi: 10.1371/journal.pcbi.1005030 (PMC4957800; doi:10.1371/journal.pcbi.1005030)
Supplement: S1 Code — This zip-file contains the MATLAB code for the simulation and application example presented in the paper. We provide implementations of all models, parameter estimation and uncertainty analysis to allow everybody to reproduce the results. (ZIP) [file pcbi.1005030.s002.zip › S1code/cvodewrap/cvodewrapo2.m]

% cvodewrap generates c mex files for the simulation of systems of ordinary differential equations via CVODES.
% for a detailed description of the required input files and generated simulation files please look at one of 
% the example models or the help file cvodewrap.txt. 
%
% USAGE:
% ======
% cvodewrap( modelname, symfun)
% 
% INPUTS:
% =======
% modelname ... specifies the name of the model which will be later used for the naming of the simualation file
% symfun ... specifies a function which returns a struct containing the symbolic definition of the set of differential
%            equations

function cvodewrapo2( modelname,symfun )

    % generate modelstruct
    disp('Generating model struct ...')
    modelstruct = eval(symfun);
    
    % do symbolic computations of modelstruct
    disp('Parsing model struct ...')
    modelstructo2 = cw_parseModelo2(modelstruct);
    modelstruct = cw_parseModel(modelstruct);
    
    % generate C code out of symbolic computiations
    disp('Generating C code ...')
    cw_generateC(modelname,modelstruct);
    cw_generateC([modelname '_o2'],modelstructo2);
    
    % compile the previously generated C code
    disp('Compiling mex file ...')
    cw_compileC(modelname,modelstructo2);
    cw_compileC([modelname '_o2'],modelstructo2);
      
    % generate the matlab wrapper
    cw_generateMo2(modelname,modelstruct,modelstructo2);
    
end
