# Supplementary material for: Inference for Stochastic Chemical Kinetics Using Moment Equations and System Size Expansion
Source: PLoS Comput Biol. 2016 Jul 22;12(7):e1005030. doi: 10.1371/journal.pcbi.1005030 (PMC4957800; doi:10.1371/journal.pcbi.1005030)
Supplement: S1 Code — This zip-file contains the MATLAB code for the simulation and application example presented in the paper. We provide implementations of all models, parameter estimation and uncertainty analysis to allow everybody to reproduce the results. (ZIP) [file pcbi.1005030.s002.zip › S1code/cvodewrap/cw_compileC.m]

% compileC compiles the mex simulation file.
%
% USAGE:
% ======
% compileC( modelname)
%
% INPUTS:
% =======
% modelname ... specifies the name of the model which will be later used for the naming of the simualation file. this
%               should be the same which was used when calling either cvodewrap or generateC.


function cw_compileC(filename,modelstruct)

if isempty(modelstruct)
    modelstruct.coptim = '-O2 -DNDEBUG';
    modelstruct.debug = false;
else
    if(~isfield(modelstruct,'coptim'))
        modelstruct.coptim = '-O2 -DNDEBUG';
    end
    if(~isfield(modelstruct,'debug'))
        modelstruct.debug = false;
    end
end

[odewrap_path,~,~] = fileparts(which('cw_compileC.m'));

sundials_path = fullfile(odewrap_path,'sundials-2.6.1');
sundials_ver = '2.6.1';

ssparse_path = fullfile(odewrap_path,'SuiteSparse');
ssparse_ver = '4.4.4';

lapack_path = fullfile(odewrap_path,'lapack-3.5.0'); % currently not used, lapack implementation still needs to be done
lapack_ver = '3.5.0';

includesstr = '';
includesstr = strcat(includesstr,' -I"', fullfile(sundials_path, 'include'), '"');
includesstr = strcat(includesstr,' -I"', fullfile(sundials_path, 'src','cvodes'), '"');
includesstr = strcat(includesstr,' -I"', fullfile(odewrap_path, 'models', filename ), '"');
includesstr = strcat(includesstr,' -I"', fullfile(odewrap_path), '"');
includesstr = strcat(includesstr,' -I"', fullfile(ssparse_path, 'KLU','Include'), '"');
includesstr = strcat(includesstr,' -I"', fullfile(ssparse_path, 'AMD','Include'), '"');
includesstr = strcat(includesstr,' -I"', fullfile(ssparse_path, 'COLAMD','Include'), '"');
includesstr = strcat(includesstr,' -I"', fullfile(ssparse_path, 'BTF','Include'), '"');
includesstr = strcat(includesstr,' -I"', fullfile(ssparse_path, 'SuiteSparse_config'), '"');

% compile directory
if(~exist(fullfile(odewrap_path,'models',mexext), 'dir'))
    mkdir(fullfile(odewrap_path,'models',mexext))
end

% read version number from versions.txt and decide whether object have to
% be regenerated
if(~exist(fullfile(odewrap_path,'models',mexext,'versions.txt'),'file'))
    del_sundials = true;
    del_ssparse = true;
    del_lapack = true;
    fid = fopen(fullfile(odewrap_path,'models',mexext,'versions.txt'),'w');
    fprintf(fid,[sundials_ver '\r']);
    fprintf(fid,[ssparse_ver '\r']);
    fprintf(fid,[lapack_ver '\r']);
    fclose(fid);
else
    fid = fopen(fullfile(odewrap_path,'models',mexext,'versions.txt'),'r');
    sundials_objver = fgetl(fid);
    ssparse_objver = fgetl(fid);
    lapack_objver = fgetl(fid);
    fclose(fid);
    del_sundials = isnewer(sundials_ver,sundials_objver);
    if(del_sundials)
        display('Newer version of Sundials! Regenerating object files.')
    end
    del_ssparse = isnewer(ssparse_ver,ssparse_objver);
    if(del_ssparse)
        display('Newer version of SuiteSparse! Regenerating object files.')
    end
    del_lapack = isnewer(lapack_ver,lapack_objver);
    if(del_lapack)
        display('Newer version of Lapack! Regenerating object files.')
    end
    fid = fopen(fullfile(odewrap_path,'models',mexext,'versions.txt'),'w');
    fprintf(fid,[sundials_ver '\r']);
    fprintf(fid,[ssparse_ver '\r']);
    fprintf(fid,[lapack_ver '\r']);
    fclose(fid);
end

sources_sundials = {
    %    'src/cvodes/cvodes_lapack.c';
    fullfile('src','cvodes','cvodes_band.c');
    fullfile('src','cvodes','cvodes_bandpre.c');
    fullfile('src','cvodes','cvodes_bbdpre.c');
    fullfile('src','cvodes','cvodes_direct.c');
    fullfile('src','cvodes','cvodes_dense.c');
    fullfile('src','cvodes','cvodes_sparse.c');
    fullfile('src','cvodes','cvodes_diag.c');
    fullfile('src','cvodes','cvodea.c');
    fullfile('src','cvodes','cvodes.c');
    fullfile('src','cvodes','cvodes_io.c');
    fullfile('src','cvodes','cvodea_io.c');
    fullfile('src','cvodes','cvodes_spils.c');
    fullfile('src','cvodes','cvodes_spbcgs.c');
    fullfile('src','cvodes','cvodes_spgmr.c');
    fullfile('src','cvodes','cvodes_sptfqmr.c');
    fullfile('src','cvodes','cvodes_klu.c');
    fullfile('src','sundials','sundials_band.c');
    fullfile('src','sundials','sundials_dense.c');
    fullfile('src','sundials','sundials_sparse.c');
    fullfile('src','sundials','sundials_iterative.c');
    fullfile('src','sundials','sundials_nvector.c');
    fullfile('src','sundials','sundials_direct.c');
    fullfile('src','sundials','sundials_spbcgs.c');
    fullfile('src','sundials','sundials_spgmr.c');
    fullfile('src','sundials','sundials_sptfqmr.c');
    fullfile('src','sundials','sundials_math.c');
    fullfile('src','nvec_ser','nvector_serial.c');
    };
sourcesstr_sundials = '';
for j=1:length(sources_sundials)
    sourcesstr_sundials = strcat(sourcesstr_sundials,' "',fullfile(sundials_path,sources_sundials{j}),'"');
end

sources_ssparse = {
    fullfile('KLU','Source','klu_analyze_given.c');
    fullfile('KLU','Source','klu_analyze.c');
    fullfile('KLU','Source','klu_defaults.c');
    fullfile('KLU','Source','klu_diagnostics.c');
    fullfile('KLU','Source','klu_dump.c');
    fullfile('KLU','Source','klu_extract.c');
    fullfile('KLU','Source','klu_factor.c');
    fullfile('KLU','Source','klu_free_numeric.c');
    fullfile('KLU','Source','klu_free_symbolic.c');
    fullfile('KLU','Source','klu_kernel.c');
    fullfile('KLU','Source','klu_memory.c');
    fullfile('KLU','Source','klu_refactor.c');
    fullfile('KLU','Source','klu_scale.c');
    fullfile('KLU','Source','klu_sort.c');
    fullfile('KLU','Source','klu_solve.c');
    fullfile('KLU','Source','klu_tsolve.c');
    fullfile('KLU','Source','klu.c');
    fullfile('AMD','Source','amd_1.c');
    fullfile('AMD','Source','amd_2.c');
    fullfile('AMD','Source','amd_aat.c');
    fullfile('AMD','Source','amd_control.c');
    fullfile('AMD','Source','amd_defaults.c');
    fullfile('AMD','Source','amd_dump.c');
    fullfile('AMD','Source','amd_global.c');
    fullfile('AMD','Source','amd_info.c');
    fullfile('AMD','Source','amd_order.c');
    fullfile('AMD','Source','amd_post_tree.c');
    fullfile('AMD','Source','amd_postorder.c');
    fullfile('AMD','Source','amd_preprocess.c');
    fullfile('AMD','Source','amd_valid.c');
    %fullfile('AMD','Source','amd.f');
    %fullfile('AMD','Source','amdbar.f');
    fullfile('COLAMD','Source','colamd_global.c');
    fullfile('COLAMD','Source','colamd.c');
    fullfile('BTF','Source','btf_maxtrans.c');
    fullfile('BTF','Source','btf_order.c');
    fullfile('BTF','Source','btf_strongcomp.c');
    fullfile('SuiteSparse_config','SuiteSparse_config.c');
    };
sourcesstr_ssparse = '';
for j=1:length(sources_ssparse)
    sourcesstr_ssparse = strcat(sourcesstr_ssparse,' "', fullfile(ssparse_path,sources_ssparse{j}),'"');
end


% objects
objects_sundials = {
    %    'cvodes_lapack.o';
    'cvodes_band.o';
    'cvodes_bandpre.o';
    'cvodes_bbdpre.o';
    'cvodes_direct.o';
    'cvodes_dense.o';
    'cvodes_sparse.o';
    'cvodes_diag.o';
    'cvodea.o';
    'cvodes.o';
    'cvodes_io.o';
    'cvodea_io.o';
    'cvodes_spils.o';
    'cvodes_spbcgs.o';
    'cvodes_spgmr.o';
    'cvodes_sptfqmr.o';
    'cvodes_klu.o';
    'sundials_band.o';
    'sundials_dense.o';
    'sundials_sparse.o';
    'sundials_iterative.o';
    'sundials_nvector.o';
    'sundials_direct.o';
    'sundials_spbcgs.o';
    'sundials_spgmr.o';
    'sundials_sptfqmr.o';
    'sundials_math.o';
    'nvector_serial.o';
    };
if(ispc)
    objects_sundials = strrep(objects_sundials, '.o', '.obj');
end

objects_ssparse = {
    'klu_analyze_given.o';
    'klu_analyze.o';
    'klu_defaults.o';
    'klu_diagnostics.o';
    'klu_dump.o';
    'klu_extract.o';
    'klu_factor.o';
    'klu_free_numeric.o';
    'klu_free_symbolic.o';
    'klu_kernel.o';
    'klu_memory.o';
    'klu_refactor.o';
    'klu_scale.o';
    'klu_sort.o';
    'klu_solve.o';
    'klu_tsolve.o';
    'klu.o';
    'amd_1.o';
    'amd_2.o';
    'amd_aat.o';
    'amd_control.o';
    'amd_defaults.o';
    'amd_dump.o';
    'amd_global.o';
    'amd_info.o';
    'amd_order.o';
    'amd_post_tree.o';
    'amd_postorder.o';
    'amd_preprocess.o';
    'amd_valid.o';
    %'amd.o';
    %'amdbar.o';
    'colamd_global.o';
    'colamd.o';
    'btf_maxtrans.o';
    'btf_order.o';
    'btf_strongcomp.o'
    'SuiteSparse_config.o';
    };
if(ispc)
    objects_ssparse = strrep(objects_ssparse, '.o', '.obj');
end

objectsstr = '';
for j=1:length(objects_sundials)
    objectsstr = strcat(objectsstr,' "',fullfile(odewrap_path,'models',mexext,objects_sundials{j}),'"');
end

for j=1:length(objects_ssparse)
    objectsstr = strcat(objectsstr,' "',fullfile(odewrap_path,'models',mexext,objects_ssparse{j}),'"');
end

for j=1:length(sources_sundials)
    if(~exist(fullfile(odewrap_path,'models',mexext,objects_sundials{j}), 'file') || del_sundials)
        eval(['mex COPTIMFLAGS=''-O3 -DNDEBUG'' -c -outdir ' fullfile(odewrap_path,'models',mexext) includesstr ' ' fullfile(sundials_path,sources_sundials{j})]);
    end
end

for j=1:length(sources_ssparse)
    if(~exist(fullfile(odewrap_path,'models',mexext,objects_ssparse{j}), 'file') || del_ssparse)
        eval(['mex COPTIMFLAGS=''-O3 -DNDEBUG'' -c -outdir ' fullfile(odewrap_path,'models',mexext) includesstr ' ' fullfile(ssparse_path,sources_ssparse{j})]);
    end
end

% take care of possibly missing rt libraries on linux machines
if(isunix)
    if(~ismac)
        CLIBS = []; %'CLIBS=''\$CLIBS -lrt''';
    else
        CLIBS = [];
    end
else
    CLIBS = [];
end

COPT = ['COPTIMFLAGS=''' modelstruct.coptim ' -DNDEBUG'''];

if(modelstruct.debug)
    eval(['mex -g ' CLIBS ' -output ' fullfile(odewrap_path,'models',filename,['cw_' filename]) ' ' fullfile(odewrap_path,'cvodewrap.c')  includesstr objectsstr ])
else
    eval(['mex ' COPT ' ' CLIBS ' -output ' fullfile(odewrap_path,'models',filename,['cw_' filename]) ' ' fullfile(odewrap_path,'cvodewrap.c')  includesstr objectsstr ])
end


end

function result = isnewer(ver1str,ver2str)

ver1Parts = getParts(ver1str);
ver2Parts = getParts(ver2str);
if ver2Parts(1) ~= ver1Parts(1)     % major version
    result = ver2Parts(1) < ver1Parts(1);
elseif ver2Parts(2) ~= ver1Parts(2) % minor version
    result = ver2Parts(2) < ver1Parts(2);
else                                  % revision version
    result = ver2Parts(3) < ver1Parts(3);
end
end

function parts = getParts(V)
parts = sscanf(V, '%d.%d.%d')';
if length(parts) < 3
    parts(3) = 0; % zero-fills to 3 elements
end
end
