# Supplementary material for: Inference for Stochastic Chemical Kinetics Using Moment Equations and System Size Expansion
Source: PLoS Comput Biol. 2016 Jul 22;12(7):e1005030. doi: 10.1371/journal.pcbi.1005030 (PMC4957800; doi:10.1371/journal.pcbi.1005030)
Supplement: S1 Code — This zip-file contains the MATLAB code for the simulation and application example presented in the paper. We provide implementations of all models, parameter estimation and uncertainty analysis to allow everybody to reproduce the results. (ZIP) [file pcbi.1005030.s002.zip › S1code/cvodewrap/cw_generateC.m]

% generateC generates all the required C files which are required for the compilation of the mex simulation file.
%
% USAGE:
% ======
% generateC( modelname, modelstruct)
%
% INPUTS:
% =======
% modelname | specifies the name of the model which will be later used for the naming of the simualation file
% modelstruct | is the struct generated by parseModel

function cw_generateC(filename,struct)

[odewrap_path,~,~]=fileparts(which('cw_compileC.m'));

if(~exist(fullfile(odewrap_path,'models'),'dir'))
    mkdir(fullfile(odewrap_path,'models'));
    mkdir(fullfile(odewrap_path,'models',filename));
else
    if(~exist(fullfile(odewrap_path,'models',filename),'dir'))
        mkdir(fullfile(odewrap_path,'models',filename))
    end
end


%
%----------------------------------------------------------------
%     filename.c
% function specification
%----------------------------------------------------------------
%

nx = length(struct.sym.x);
ny = length(struct.sym.y);


fid = fopen(fullfile(odewrap_path,'models',filename,[filename '.c']),'w');
fprintf(fid,['#include "' filename '.h"\n']);
fprintf(fid,'#include <cvodes/cvodes.h>\n');
fprintf(fid,'#include <cvodes/cvodes_band.h>\n');
fprintf(fid,'#include <cvodes/cvodes_bandpre.h>\n');
fprintf(fid,'#include <cvodes/cvodes_dense.h>\n');
fprintf(fid,'#include <cvodes/cvodes_sparse.h>\n');
fprintf(fid,'#include <cvodes/cvodes_diag.h>\n');
fprintf(fid,'#include <cvodes/cvodes_spbcgs.h>\n');
fprintf(fid,'#include <cvodes/cvodes_spgmr.h>\n');
fprintf(fid,'#include <cvodes/cvodes_sptfqmr.h>\n');
fprintf(fid,'#include <nvector/nvector_serial.h>\n');
fprintf(fid,'#include <sundials/sundials_types.h>\n');
fprintf(fid,'#include <sundials/sundials_math.h>\n');
fprintf(fid,'#include <symbolic_functions.c>\n');
fprintf(fid,'#include <udata.h>\n');
fprintf(fid,'#include <math.h>\n');
fprintf(fid,'#include <mex.h>\n');
fprintf(fid,'\n');
fprintf(fid,'#define pi 3.141592653589793\n');
fprintf(fid,'\n');
fprintf(fid,'\n');
fprintf('xdot | ');
fprintf(fid,[' int xdot_' filename '(realtype t, N_Vector x, N_Vector xdot, void *user_data)\n']);
fprintf(fid,'{\n');
fprintf(fid,'  int ix;\n');
fprintf(fid,'  UserData data = (UserData) user_data;\n');
fprintf(fid,'  double *qpositivex = data->qpositivex;\n');
fprintf(fid,'  double *p = data->p;\n');
fprintf(fid,'  double *k = data->k;\n');
fprintf(fid,'  double *u = data->u;\n');
fprintf(fid,'  double *x_tmp = N_VGetArrayPointer(x);\n');
fprintf(fid,'  double *xdot_tmp = N_VGetArrayPointer(xdot);\n');
writeCcode(struct, 'xdot', fid);
fprintf(fid,'\n');
fprintf(fid,['  for (ix=0; ix<' num2str(nx) '; ix++) {\n']);
fprintf(fid,'    if(mxIsNaN(xdot_tmp[ix])) xdot_tmp[ix] = 0.0;\n');
fprintf(fid,'    if(qpositivex[ix]>0.5 && x_tmp[ix]<0.0 && xdot_tmp[ix]<0.0) xdot_tmp[ix] = -xdot_tmp[ix];\n');
fprintf(fid,'  }\n');
fprintf(fid,'\n');
fprintf(fid,'  return(0);\n');
fprintf(fid,'}\n');
fprintf(fid,'\n');
fprintf(fid,'\n');
fprintf('xBdot | ');
fprintf(fid,[' int xBdot_' filename '(realtype t, N_Vector x, N_Vector xB, N_Vector xBdot, void *user_data)\n']);
fprintf(fid,'{\n');
fprintf(fid,'  int ixB;\n');
fprintf(fid,'  UserData data = (UserData) user_data;\n');
fprintf(fid,'  double *p = data->p;\n');
fprintf(fid,'  double *k = data->k;\n');
fprintf(fid,'  double *u = data->u;\n');
fprintf(fid,'  double *x_tmp = N_VGetArrayPointer(x);\n');
fprintf(fid,'  double *xB_tmp = N_VGetArrayPointer(xB);\n');
fprintf(fid,'  double *xBdot_tmp = N_VGetArrayPointer(xBdot);\n');
writeCcode(struct, 'xB', fid);
fprintf(fid,'\n');
fprintf(fid,['  for (ixB=0; ixB<' num2str(nx*ny) '; ixB++) {\n']);
fprintf(fid,'    if(mxIsNaN(xBdot_tmp[ixB])) xBdot_tmp[ixB] = 0.0;\n');
fprintf(fid,'  }\n');
fprintf(fid,'\n');
fprintf(fid,'  return(0);\n');
fprintf(fid,'}\n');
fprintf(fid,'\n');
fprintf(fid,'\n');
fprintf('xQB | ');
fprintf(fid,[' int xQB_' filename '(realtype t, N_Vector x, N_Vector xB, N_Vector qBdot, void *user_data)\n']);
fprintf(fid,'{\n');
fprintf(fid,'  int iyp;\n');
fprintf(fid,'  int ip;\n');
fprintf(fid,'  UserData data = (UserData) user_data;\n');
fprintf(fid,'  double *p = data->p;\n');
fprintf(fid,'  int *plist = data->plist;\n');
fprintf(fid,'  int np = *data->np;\n');
fprintf(fid,'  int ny = *data->ny;\n');
fprintf(fid,'  double *k = data->k;\n');
fprintf(fid,'  double *u = data->u;\n');
fprintf(fid,'  double *x_tmp = N_VGetArrayPointer(x);\n');
fprintf(fid,'  double *xB_tmp = N_VGetArrayPointer(xB);\n');
fprintf(fid,'  double *qBdot_tmp = N_VGetArrayPointer(qBdot);\n');
fprintf(fid,['  memset(qBdot_tmp,0,sizeof(double)*' num2str(ny) '*np);\n']);
fprintf(fid,'  for(ip=0; ip<np; ip++) {\n');
fprintf(fid,'  switch (plist[ip]) {\n');
writeCcode_sensi(struct, 'xQB', fid);
fprintf(fid,'  }\n');
fprintf(fid,'  }\n');
fprintf(fid,'\n');
fprintf(fid,['  for (iyp=0; iyp<' num2str(ny) '*np; iyp++) {\n']);
fprintf(fid,'    if(mxIsNaN(qBdot_tmp[iyp])) qBdot_tmp[iyp] = 0.0;\n');
fprintf(fid,'  }\n');
fprintf(fid,'\n');
fprintf(fid,'  return(0);\n');
fprintf(fid,'}\n');
fprintf(fid,'\n');
fprintf(fid,'\n');
fprintf('x0 | ');
fprintf(fid,[' void x0_' filename '(N_Vector x0, void *user_data)\n']);
fprintf(fid,'{\n');
fprintf(fid,'  UserData data = (UserData) user_data;\n');
fprintf(fid,'  double *p = data->p;\n');
fprintf(fid,'  double *k = data->k;\n');
fprintf(fid,'  double *u = data->u;\n');
fprintf(fid,'  double *x0_tmp = N_VGetArrayPointer(x0);\n');
writeCcode(struct, 'x0', fid);
fprintf(fid,'  \n');
fprintf(fid,'  \n');
fprintf(fid,'  return;\n');
fprintf(fid,'}\n');
fprintf(fid,'\n');
fprintf(fid,'\n');
fprintf('Jv | ');
fprintf(fid,[' int Jv_' filename '(N_Vector v, N_Vector Jv, realtype t,\n']);
fprintf(fid,'  	N_Vector x, N_Vector xdot, void *user_data, N_Vector tmp)\n');
fprintf(fid,'{\n');
fprintf(fid,'  int ix;\n');
fprintf(fid,'  UserData data = (UserData) user_data;\n');
fprintf(fid,'  double *p = data->p;\n');
fprintf(fid,'  double *k = data->k;\n');
fprintf(fid,'  double *u = data->u;\n');
fprintf(fid,'  double *x_tmp = N_VGetArrayPointer(x);\n');
fprintf(fid,'  double *v_tmp = N_VGetArrayPointer(v);\n');
fprintf(fid,'  double *Jv_tmp = N_VGetArrayPointer(Jv);\n');
writeCcode(struct, 'Jv', fid);
fprintf(fid,'\n');
fprintf(fid,['  for (ix=0; ix<' num2str(nx) '; ix++) {\n']);
fprintf(fid,'    if(mxIsNaN(Jv_tmp[ix])) Jv_tmp[ix] = 0.0;\n');
fprintf(fid,'  }\n');
fprintf(fid,'\n');
fprintf(fid,'  return(0);\n');
fprintf(fid,'}\n');
fprintf('JvB | ');
fprintf(fid,[' int JvB_' filename '(N_Vector vB, N_Vector JvB, realtype t,\n']);
fprintf(fid,'  	N_Vector x, N_Vector xB, N_Vector xBdot, void *user_data, N_Vector tmpB)\n');
fprintf(fid,'{\n');
fprintf(fid,'  int ix;\n');
fprintf(fid,'  UserData data = (UserData) user_data;\n');
fprintf(fid,'  double *p = data->p;\n');
fprintf(fid,'  double *k = data->k;\n');
fprintf(fid,'  double *u = data->u;\n');
fprintf(fid,'  double *x_tmp = N_VGetArrayPointer(x);\n');
fprintf(fid,'  double *xB_tmp = N_VGetArrayPointer(xB);\n');
fprintf(fid,'  double *vB_tmp = N_VGetArrayPointer(vB);\n');
fprintf(fid,'  double *JvB_tmp = N_VGetArrayPointer(JvB);\n');
writeCcode(struct, 'JvB', fid);
fprintf(fid,'\n');
fprintf(fid,['  for (ix=0; ix<' num2str(nx) '; ix++) {\n']);
fprintf(fid,'    if(mxIsNaN(JvB_tmp[ix])) JvB_tmp[ix] = 0.0;\n');
fprintf(fid,'  }\n');
fprintf(fid,'\n');
fprintf(fid,'  return(0);\n');
fprintf(fid,'}\n');
fprintf(fid,'\n');
fprintf(fid,'\n');
fprintf(fid,[' int JBand_' filename '(long int N, long int mupper, long int mlower,']);
fprintf(fid,'   realtype t, N_Vector x, N_Vector xdot,\n');
fprintf(fid,'  	DlsMat J, void *user_data, \n');
fprintf(fid,'  	N_Vector tmp1, N_Vector tmp2, N_Vector tmp3)\n');
fprintf(fid,'{\n');
fprintf(fid,['  return(J_' filename '(N,t,x,xdot,J,user_data,tmp1,tmp2,tmp3));\n']);
fprintf(fid,'}\n');
fprintf(fid,'\n');
fprintf(fid,'\n');
fprintf('J | ');
fprintf(fid,[' int J_' filename '(long int N, realtype t, N_Vector x,\n']);
fprintf(fid,'  	N_Vector xdot, DlsMat J, void *user_data, \n');
fprintf(fid,'  	N_Vector tmp1, N_Vector tmp2, N_Vector tmp3)\n');
fprintf(fid,'{\n');
fprintf(fid,'  int iJ;\n');
fprintf(fid,'  UserData data = (UserData) user_data;\n');
fprintf(fid,'  double *p = data->p;\n');
fprintf(fid,'  double *k = data->k;\n');
fprintf(fid,'  double *u = data->u;\n');
fprintf(fid,'  double *x_tmp = N_VGetArrayPointer(x);\n');
writeCcode(struct, 'J', fid);
fprintf(fid,'\n');
fprintf(fid,['  for (iJ=0; iJ<' num2str(nx^2) '; iJ++) {\n']);
fprintf(fid,'    if(mxIsNaN(J->data[iJ])) J->data[iJ] = 0.0;\n');
fprintf(fid,'  }\n');
fprintf(fid,'\n');
fprintf(fid,'  return(0);\n');
fprintf(fid,'}\n');
fprintf(fid,'\n');
fprintf(fid,'\n');
fprintf('JSparse | ');
fprintf(fid,[' int JSparse_' filename '(realtype t, N_Vector x,\n']);
fprintf(fid,'  	N_Vector xdot, SlsMat J, void *user_data, \n');
fprintf(fid,'  	N_Vector tmp1, N_Vector tmp2, N_Vector tmp3)\n');
fprintf(fid,'{\n');
fprintf(fid,'  UserData data = (UserData) user_data;\n');
fprintf(fid,'  double *p = data->p;\n');
fprintf(fid,'  double *k = data->k;\n');
fprintf(fid,'  double *u = data->u;\n');
fprintf(fid,'  double *x_tmp = N_VGetArrayPointer(x);\n');
fprintf(fid,'  SlsSetToZero(J);\n');
for i = 1:length(struct.rowvals)
    fprintf(fid,['  J->rowvals[' num2str(i-1) '] = ' num2str(struct.rowvals(i)) ';\n']);
end
for i = 1:length(struct.colptrs)
    fprintf(fid,['  J->colptrs[' num2str(i-1) '] = ' num2str(struct.colptrs(i)) ';\n']);
end
writeCcode(struct, 'JSparse', fid);
fprintf(fid,'  return(0);\n');
fprintf(fid,'}\n');
fprintf(fid,'\n');
fprintf(fid,'\n');
fprintf(fid,[' int JBBand_' filename '(long int NeqB, long int mupper, long int mlower,']);
fprintf(fid,'   realtype t, N_Vector x, N_Vector xB,\n');
fprintf(fid,'  	N_Vector xdotB, DlsMat J, void *user_data, \n');
fprintf(fid,'  	N_Vector tmp1, N_Vector tmp2, N_Vector tmp3)\n');
fprintf(fid,'{\n');
fprintf(fid,['  return(JB_' filename '(NeqB,t,x,xB,xdotB,J,user_data,tmp1,tmp2,tmp3));\n']);
fprintf(fid,'}\n');
fprintf('JB | ');
fprintf(fid,[' int JB_' filename '(long int N, realtype t, N_Vector x,\n']);
fprintf(fid,'  	N_Vector xB, N_Vector xdotB, DlsMat JB, void *user_data, \n');
fprintf(fid,'  	N_Vector tmp1B, N_Vector tmp2B, N_Vector tmp3B)\n');
fprintf(fid,'{\n');
fprintf(fid,'  int iJ;\n');
fprintf(fid,'  UserData data = (UserData) user_data;\n');
fprintf(fid,'  double *p = data->p;\n');
fprintf(fid,'  double *k = data->k;\n');
fprintf(fid,'  double *u = data->u;\n');
fprintf(fid,'  double *x_tmp = N_VGetArrayPointer(x);\n');
fprintf(fid,'  double *xB_tmp = N_VGetArrayPointer(xB);\n');
writeCcode(struct, 'JB', fid);
fprintf(fid,'\n');
fprintf(fid,['  for (iJ=0; iJ<' num2str(nx^2) '; iJ++) {\n']);
fprintf(fid,'    if(mxIsNaN(JB->data[iJ])) JB->data[iJ] = 0.0;\n');
fprintf(fid,'  }\n');
fprintf(fid,'\n');
fprintf(fid,'  return(0);\n');
fprintf(fid,'}\n');
fprintf(fid,'\n');
fprintf(fid,'\n');
fprintf('JSparseB | ');
fprintf(fid,[' int JSparseB_' filename '(realtype t, N_Vector x,\n']);
fprintf(fid,'  	N_Vector xB, N_Vector xdotB, SlsMat JB, void *user_data, \n');
fprintf(fid,'  	N_Vector tmp1B, N_Vector tmp2B, N_Vector tmp3B)\n');
fprintf(fid,'{\n');
fprintf(fid,'  UserData data = (UserData) user_data;\n');
fprintf(fid,'  double *p = data->p;\n');
fprintf(fid,'  double *k = data->k;\n');
fprintf(fid,'  double *u = data->u;\n');
fprintf(fid,'  double *x_tmp = N_VGetArrayPointer(x);\n');
fprintf(fid,'  SlsSetToZero(JB);\n');
for i = 1:length(struct.rowvalsB)
    fprintf(fid,['  JB->rowvals[' num2str(i-1) '] = ' num2str(struct.rowvalsB(i)) ';\n']);
end
for i = 1:length(struct.colptrsB)
    fprintf(fid,['  JB->colptrs[' num2str(i-1) '] = ' num2str(struct.colptrsB(i)) ';\n']);
end
writeCcode(struct, 'JBSparse', fid);
fprintf(fid,'  return(0);\n');
fprintf(fid,'}\n');
fprintf(fid,'\n');
fprintf(fid,'\n');
fprintf('sx | ');
fprintf(fid,[' int sx_' filename '(int Ns, realtype t, N_Vector x, N_Vector xdot,\n']);
fprintf(fid,'  	int ip, N_Vector sx, N_Vector sxdot, void *user_data, \n');
fprintf(fid,'  	N_Vector tmp1, N_Vector tmp2)\n');
fprintf(fid,'{\n');
fprintf(fid,'  int ix;\n');
fprintf(fid,'  UserData data = (UserData) user_data;\n');
fprintf(fid,'  double *p = data->p;\n');
fprintf(fid,'  int *plist = data->plist;\n');
fprintf(fid,'  double *k = data->k;\n');
fprintf(fid,'  double *u = data->u;\n');
fprintf(fid,'  double *x_tmp = N_VGetArrayPointer(x);\n');
fprintf(fid,'  double *sx_tmp = N_VGetArrayPointer(sx);\n');
fprintf(fid,'  double *sxdot_tmp = N_VGetArrayPointer(sxdot);\n');
fprintf(fid,['  memset(sxdot_tmp,0,sizeof(double)*' num2str(nx) ');\n']);
fprintf(fid,'  switch (plist[ip]) {\n');
writeCcode_sensi(struct,'sx', fid);
fprintf(fid,'  }\n');
fprintf(fid,[' for (ix=0; ix<' num2str(nx) '; ix++) {\n']);
fprintf(fid,'    if(mxIsNaN(sxdot_tmp[ix])) sxdot_tmp[ix] = 0.0;\n');
fprintf(fid,'  }\n');
fprintf(fid,'\n');
fprintf(fid,'  return(0);\n');
fprintf(fid,'}\n');
fprintf(fid,'\n');
fprintf(fid,'\n');
fprintf('sx0 | ');
fprintf(fid,[' void sx0_' filename '(int ip, N_Vector sx0, void *user_data)\n']);
fprintf(fid,'{\n');
fprintf(fid,'  UserData data = (UserData) user_data;\n');
fprintf(fid,'  double *p = data->p;\n');
fprintf(fid,'  int *plist = data->plist;\n');
fprintf(fid,'  double *k = data->k;\n');
fprintf(fid,'  double *u = data->u;\n');
fprintf(fid,'  double *sx0_tmp = N_VGetArrayPointer(sx0);\n');
fprintf(fid,['  memset(sx0_tmp,0,sizeof(double)*' num2str(nx) ');\n']);
fprintf(fid,'  switch (ip) {\n');
writeCcode_sensi(struct, 'sx0', fid);
fprintf(fid,'  }\n');
fprintf(fid,'\n');
fprintf(fid,'  return;\n');
fprintf(fid,'}\n');
fprintf(fid,'\n');
fprintf(fid,'\n');
fprintf(fid,['void y_' filename '(double t, int nt, int it, double *y, double *p, double *k, double *u, double *x){\n']);
writeCcode(struct, 'y', fid);
fprintf(fid,'    \n');
fprintf(fid,'    return;\n');
fprintf(fid,'}\n');
fprintf(fid,'\n');
fprintf(fid,'\n');
fprintf('dydp | ');
fprintf(fid,['void dydp_' filename '(double t, int nt, int it, double *dydp, double *y, double *p, double *k, double *u, double *x, int *plist, int np, int ny){\n']);
fprintf(fid,'  \n');
fprintf(fid,'  int ip;\n');
fprintf(fid,'  for(ip=0; ip<np; ip++) {\n');
fprintf(fid,['  memset(dydp,0,sizeof(double)*' num2str(ny) '*np*nt);\n']);
fprintf(fid,'  switch (plist[ip]) {\n');
writeCcode_sensi(struct, 'dydp', fid);
fprintf(fid,'  }\n');
fprintf(fid,'  }\n');
fprintf(fid,'  \n');
fprintf(fid,'  return;\n');
fprintf(fid,'}\n');
fprintf(fid,'\n');
fprintf(fid,'\n');
fprintf('dydx | ');
fprintf(fid,['void dydx_' filename '(double t,double *dydx, double *y, double *p, double *k, double *x){\n']);
writeCcode(struct, 'dydx', fid);
fprintf(fid,'  \n');
fprintf(fid,'  return;\n');
fprintf(fid,'}\n');
fprintf(fid,'\n');
fprintf(fid,'\n');
fprintf('sy | ');
fprintf(fid,['void sy_' filename '(double t, int nt, int it, int ip, int np, int nx, int ny, double *sy, double *p, double *k, double *x, double *sx){\n']);
fprintf(fid,'  switch (ip) {\n');
writeCcode_sensi(struct, 'sy', fid);
fprintf(fid,'  }\n');
fprintf(fid,'  \n');
fprintf(fid,'  return;\n');
fprintf(fid,'}\n');
fprintf('root | ');
fprintf(fid,['int root_' filename '(double t, N_Vector x, realtype *gout, void *user_data){\n']);
fprintf(fid,'  UserData data = (UserData) user_data;\n');
fprintf(fid,'  double *p = data->p;\n');
fprintf(fid,'  double *k = data->k;\n');
fprintf(fid,'  double *u = data->u;\n');
fprintf(fid,'  double *x_tmp = N_VGetArrayPointer(x);\n');
writeCcode(struct, 'roots', fid);
fprintf(fid,'  return(0);\n');
fprintf(fid,'}\n');
fprintf('sroot | ');
fprintf(fid,['double sroot_' filename '(double t, int ip, int ir, N_Vector x, N_Vector sx, void *user_data){\n']);
fprintf(fid,'  UserData data = (UserData) user_data;\n');
fprintf(fid,'  double *p = data->p;\n');
fprintf(fid,'  double *k = data->k;\n');
fprintf(fid,'  double *u = data->u;\n');
fprintf(fid,'  double *x_tmp = N_VGetArrayPointer(x);\n');
fprintf(fid,'  double *sx_tmp = N_VGetArrayPointer(sx);\n');
fprintf(fid,'  double dr_dp;\n');
fprintf(fid,'  switch (ip) {\n');
writeCcode_sensi(struct, 'sroot', fid);
fprintf(fid,'  }\n');
fprintf(fid,'  return(dr_dp);\n');
fprintf(fid,'}\n');
fprintf('s2root | ');
fprintf(fid,['double s2root_' filename '(double t, int ip, int jp, int ir, N_Vector x, N_Vector sx, void *user_data){\n']);
fprintf(fid,'  UserData data = (UserData) user_data;\n');
fprintf(fid,'  double *p = data->p;\n');
fprintf(fid,'  double *k = data->k;\n');
fprintf(fid,'  double *u = data->u;\n');
fprintf(fid,'  double *x_tmp = N_VGetArrayPointer(x);\n');
fprintf(fid,'  double *sx_tmp = N_VGetArrayPointer(sx);\n');
fprintf(fid,'  double ddr_dpdp;\n');
fprintf(fid,'  switch (ip) {\n');
writeCcode_sensi(struct, 's2root', fid);
fprintf(fid,'  }\n');
fprintf(fid,'  return(ddr_dpdp);\n');
fprintf(fid,'}\n');
fprintf('srootval | ');
fprintf(fid,['double srootval_' filename '(double t, int ip, int ir, N_Vector x, N_Vector sx, void *user_data){\n']);
fprintf(fid,'  UserData data = (UserData) user_data;\n');
fprintf(fid,'  double *p = data->p;\n');
fprintf(fid,'  double *k = data->k;\n');
fprintf(fid,'  double *u = data->u;\n');
fprintf(fid,'  double *x_tmp = N_VGetArrayPointer(x);\n');
fprintf(fid,'  double *sx_tmp = N_VGetArrayPointer(sx);\n');
fprintf(fid,'  double dg_dp;\n');
fprintf(fid,'  switch (ip) {\n');
writeCcode_sensi(struct, 'srootval', fid);
fprintf(fid,'  }\n');
fprintf(fid,'  return(dg_dp);\n');
fprintf(fid,'}\n');
fprintf('s2rootval | ');
fprintf(fid,['double s2rootval_' filename '(double t, int ip, int jp, int ir, N_Vector x, N_Vector sx, void *user_data){\n']);
fprintf(fid,'  UserData data = (UserData) user_data;\n');
fprintf(fid,'  double *p = data->p;\n');
fprintf(fid,'  double *k = data->k;\n');
fprintf(fid,'  double *u = data->u;\n');
fprintf(fid,'  double *x_tmp = N_VGetArrayPointer(x);\n');
fprintf(fid,'  double *sx_tmp = N_VGetArrayPointer(sx);\n');
fprintf(fid,'  double ddg_dpdp;\n');
fprintf(fid,'  switch (ip) {\n');
writeCcode_sensi(struct, 's2rootval', fid);
fprintf(fid,'  }\n');
fprintf(fid,'  return(ddg_dpdp);\n');
fprintf(fid,'}\n');
fprintf('deltadisc | ');
fprintf(fid,['void deltadisc_' filename '(double t, int idisc, N_Vector x, void *user_data){\n']);
fprintf(fid,'  int ix;\n');
fprintf(fid,'  UserData data = (UserData) user_data;\n');
fprintf(fid,'  double *p = data->p;\n');
fprintf(fid,'  double *k = data->k;\n');
fprintf(fid,'  double *u = data->u;\n');
fprintf(fid,'  double *x_tmp = N_VGetArrayPointer(x);\n');
fprintf(fid,['  double deltadisc[' num2str(nx) '];\n']);
fprintf(fid,['  memset(deltadisc,0,sizeof(double)*' num2str(nx) ');\n']);
writeCcode(struct, 'deltadisc', fid);
fprintf(fid,['  for(ix = 0; ix<' num2str(nx) ';ix++){;\n']);
fprintf(fid,'  x_tmp[ix] += deltadisc[ix];\n');
fprintf(fid,'  };\n');
fprintf(fid,'}\n');
fprintf(fid,['void sdeltadisc_' filename '(double t, int idisc, N_Vector x, N_Vector *sx, void *user_data){\n']);
fprintf(fid,'  int ix;\n');
fprintf(fid,'  int ip;\n');
fprintf(fid,'  UserData data = (UserData) user_data;\n');
fprintf(fid,'  int *plist = data->plist;\n');
fprintf(fid,'  double *p = data->p;\n');
fprintf(fid,'  double *k = data->k;\n');
fprintf(fid,'  double *u = data->u;\n');
fprintf(fid,'  double *x_tmp = N_VGetArrayPointer(x);\n');
fprintf(fid,'  double *sx_tmp;\n');
fprintf(fid,'  int np = *data->np;\n');
fprintf(fid,['  double deltadisc[' num2str(nx) '];\n']);
fprintf(fid,['  double *sdeltadisc;\n']);
fprintf(fid,['  memset(deltadisc,0,sizeof(double)*' num2str(nx) ');\n']);
fprintf(fid,['  sdeltadisc = mxMalloc(sizeof(double)*' num2str(nx) '*np);\n']);
fprintf(fid,['  memset(sdeltadisc,0,sizeof(double)*' num2str(nx) '*np);\n']);
writeCcode(struct, 'deltadisc', fid);
fprintf(fid,'  for (ip=0; ip<np; ip++) {\n');
fprintf(fid,'  sx_tmp = N_VGetArrayPointer(sx[plist[ip]]);\n');
fprintf(fid,'     switch (plist[ip]) {\n');
writeCcode_sensi(struct, 'sdeltadisc', fid);
fprintf(fid,'     }\n');
fprintf(fid,'  }\n');
fprintf(fid,['  for(ip = 0; ip<np;ip++){\n']);
fprintf(fid,'      sx_tmp = N_VGetArrayPointer(sx[plist[ip]]);\n');
fprintf(fid,['      for(ix = 0; ix<' num2str(nx) ';ix++){\n']);
fprintf(fid,'      sx_tmp[ix] += sdeltadisc[plist[ip]+np*ix];\n');
fprintf(fid,'     }\n');
fprintf(fid,'  }\n');
fprintf(fid,['  for(ix = 0; ix<' num2str(nx) ';ix++){\n']);
fprintf(fid,'  x_tmp[ix] += deltadisc[ix];\n');
fprintf(fid,'  };\n');
fprintf(fid,' mxFree(sdeltadisc);\n');
fprintf(fid,'}\n');
fprintf(fid,'\n');
fprintf(fid,'\n');
fprintf('dydp | ');
fprintf(fid,['void dxdotdp_' filename '(double t, int nt, int it, double *dxdotdp, double *p, double *k, double *u, double *x, int *plist, int np, int nx){\n']);
fprintf(fid,'  \n');
fprintf(fid,'  int ip;\n');
fprintf(fid,'  for(ip=0; ip<np; ip++) {\n');
fprintf(fid,'  switch (plist[ip]) {\n');
writeCcode_sensi(struct, 'dxdotdp', fid);
fprintf(fid,'  }\n');
fprintf(fid,'  }\n');
fprintf(fid,'  \n');
fprintf(fid,'  return;\n');
fprintf(fid,'}\n');
fclose(fid);

%
%----------------------------------------------------------------
%     filename.h
% function definitions
%----------------------------------------------------------------
%

fprintf('headers | ');
str_hfile = [...
    '#ifndef _MY_' filename '\n'...
    '#define _MY_' filename '\n'...
    '\n'...
    '#include <cvodes/cvodes.h>\n'...
    '#include <cvodes/cvodes_band.h>\n'...
    '#include <cvodes/cvodes_bandpre.h>\n'...
    '#include <cvodes/cvodes_dense.h>\n'...
    '#include <cvodes/cvodes_sparse.h>\n'...
    '#include <cvodes/cvodes_diag.h>\n'...
    '#include <cvodes/cvodes_spbcgs.h>\n'...
    '#include <cvodes/cvodes_spgmr.h>\n'...
    '#include <cvodes/cvodes_sptfqmr.h>\n'...
    '#include <nvector/nvector_serial.h>\n'...
    '#include <sundials/sundials_types.h>\n'...
    '#include <sundials/sundials_math.h>\n'...
    '#include <udata.h>\n'...
    '#include <math.h>\n'...
    '#include <mex.h>\n'...
    '\n'...
    '             void x0_' filename '(N_Vector x0, void *user_data);\n'...
    '             int J_' filename '(long int N, realtype t, N_Vector x,N_Vector fx, DlsMat J, void *user_data,N_Vector tmp1, N_Vector tmp2, N_Vector tmp3);\n'...
    '             int JSparse_' filename '(realtype t, N_Vector x,N_Vector fx, SlsMat J, void *user_data,N_Vector tmp1, N_Vector tmp2, N_Vector tmp3);\n'...
    '             int JBand_' filename '(long int N, long int mupper, long int mlower, realtype t, N_Vector x,N_Vector fx, DlsMat J, void *user_data,N_Vector tmp1, N_Vector tmp2, N_Vector tmp3);\n'...
    '             int JB_' filename '(long int NeqB,realtype t, N_Vector x, N_Vector xB, N_Vector fx, DlsMat J, void *user_data,N_Vector tmp1, N_Vector tmp2, N_Vector tmp3);\n'...
    '             int JSparseB_' filename '(realtype t, N_Vector x, N_Vector xB, N_Vector fx, SlsMat J, void *user_data,N_Vector tmp1, N_Vector tmp2, N_Vector tmp3);\n'...
    '             int JBBand_' filename '(long int N, long int mupper, long int mlower, realtype t, N_Vector x, N_Vector xB, N_Vector fx, DlsMat J, void *user_data,N_Vector tmp1, N_Vector tmp2, N_Vector tmp3);\n'...
    '             int Jv_' filename '(N_Vector v, N_Vector Jv, realtype t, N_Vector x, N_Vector xdot, void *user_data, N_Vector tmp);\n'...
    '             int JBv_' filename '(N_Vector v, N_Vector Jv, realtype t, N_Vector x, N_Vector xdot, void *user_data, N_Vector tmp);\n'...
    '             int sx_' filename '(int Ns, realtype t, N_Vector x, N_Vector xdot,int ip, N_Vector sx, N_Vector sxdot, void *user_data, N_Vector tmp1, N_Vector tmp2);\n'...
    '             void sx0_' filename '(int ip, N_Vector sx0, void *user_data);\n'...
    '             void y_' filename '(double t, int nt, int it, double *y, double *p, double *k, double *u, double *x);\n'...
    '             void dydp_' filename '(double t, int nt, int it, double *dydp, double *y, double *p, double *k, double *u, double *x, int *plist, int np, int ny);\n'...
    '             void dydx_' filename '(double t, double *dydx, double *y, double *p, double *k, double *x);\n'...
    '             void sy_' filename '(double t, int nt, int it, int ip, int np, int nx, int ny, double *sy, double *p, double *k, double *x, double *sx);\n'...
    '             double sroot_' filename '(double t, int ip, int ir, N_Vector x, N_Vector sx, void *user_data);\n'...
    '             double srootval_' filename '(double t, int ip, int ir, N_Vector x, N_Vector sx, void *user_data);\n'...
    '             double s2root_' filename '(double t, int ip, int jp, int ir, N_Vector x, N_Vector sx, void *user_data);\n'...
    '             double s2rootval_' filename '(double t, int ip, int jp, int ir, N_Vector x, N_Vector sx, void *user_data);\n'...
    '             void deltadisc_' filename '(double t, int idisc, N_Vector x, void *user_data);\n'...
    '             void sdeltadisc_' filename '(double t, int idisc, N_Vector x, N_Vector *sx, void *user_data);\n'...
    '\n'...
    '\n'...
    '#endif /* _MY_' filename ' */\n'...
    ];

% write the string to the file
fid = fopen(fullfile(odewrap_path,'models',filename,[filename '.h']),'w');
fprintf(fid,str_hfile);
fclose(fid);

%
%----------------------------------------------------------------
%     cvodewrapfunctions.c
% this file does the dynamic mapping of the universal function calls from
% cvodewrap.c to individual model function calls
%----------------------------------------------------------------
%

fprintf('functionfile | ');
str_funcfile = [...
    '#include "' filename '.c"\n'...
    '                \n'...
    '                int cvodewrap_init(void *cvode_mem, N_Vector x, double t){\n'...
    '                    return CVodeInit(cvode_mem, xdot_' filename ', RCONST(t), x);\n'...
    '                }\n'...
    '                int cvodewrap_binit(void *cvode_mem, int which, N_Vector xB, double t){\n'...
    '                    return CVodeInitB(cvode_mem, which, xBdot_' filename ', RCONST(t), xB);\n'...
    '                }\n'...
    '                int cvodewrap_qbinit(void *cvode_mem, int which, N_Vector xQB){\n'...
    '                    return CVodeQuadInitB(cvode_mem, which, xQB_' filename ', xQB);\n'...
    '                }\n'...
    '                \n'...
    '                void fx0(N_Vector x0, void *user_data){\n'...
    '                    UserData data = (UserData) user_data;\n'...
    '                    x0_' filename '(x0, data);\n'...
    '                }\n'...
    '                \n'...
    '                int cvodewrap_SetDenseJacFn(void *cvode_mem){\n'...
    '                    return CVDlsSetDenseJacFn(cvode_mem, J_' filename ');\n'...
    '                }\n'...
    '                int cvodewrap_SetSparseJacFn(void *cvode_mem){\n'...
    '                    return CVSlsSetSparseJacFn(cvode_mem, JSparse_' filename ');\n'...
    '                }\n'...
    '                int cvodewrap_SetBandJacFn(void *cvode_mem){\n'...
    '                    return CVDlsSetBandJacFn(cvode_mem, JBand_' filename ');\n'...
    '                }\n'...
    '                int cvodewrap_SetJacTimesVecFn(void *cvode_mem){\n'...
    '                    return CVSpilsSetJacTimesVecFn(cvode_mem, Jv_' filename ');\n'...
    '                }\n'...
    '                int cvodewrap_SetDenseJacFnB(void *cvode_mem,int which){\n'...
    '                    return CVDlsSetDenseJacFnB(cvode_mem, which, JB_' filename ');\n'...
    '                }\n'...
    '                int cvodewrap_SetSparseJacFnB(void *cvode_mem, int which){\n'...
    '                    return CVSlsSetSparseJacFnB(cvode_mem, which, JSparseB_' filename ');\n'...
    '                }\n'...
    '                int cvodewrap_SetBandJacFnB(void *cvode_mem,int which){\n'...
    '                    return CVDlsSetBandJacFnB(cvode_mem, which, JBBand_' filename ');\n'...
    '                }\n'...
    '                int cvodewrap_SetJacTimesVecFnB(void *cvode_mem,int which){\n'...
    '                    return CVSpilsSetJacTimesVecFnB(cvode_mem, which, JvB_' filename ');\n'...
    '                }\n'...
    '                int fJ(long int N, realtype t, N_Vector x,N_Vector fx, DlsMat J, void *user_data,N_Vector tmp1, N_Vector tmp2, N_Vector tmp3){\n'...
    '                    return J_' filename '(N,t,x,fx,J,user_data,tmp1,tmp2,tmp3);\n'...
    '                }\n'...
    '                int fJB(long int N, realtype t, N_Vector x, N_Vector xB, N_Vector fx, DlsMat J, void *user_data,N_Vector tmp1, N_Vector tmp2, N_Vector tmp3){\n'...
    '                    return JB_' filename '(N,t,x,xB,fx,J,user_data,tmp1,tmp2,tmp3);\n'...
    '                }\n'...
    '                \n'...
    '                void fsx0(N_Vector *sx0, void *user_data){\n'...
    '                    UserData data = (UserData) user_data;\n'...
    '                    int ip;\n'...
    '                    int *plist = data->plist;\n'...
    '                    int np = *data->np;\n'...
    '                    for (ip=0; ip<np; ip++) {\n'...
    '                       sx0_' filename '(plist[ip], sx0[ip], data);\n'...
    '                    }\n'...
    '                }\n'...
    '                \n'...
    '                int cvodewrap_SensInit1(void *cvode_mem, int np, int sensi_meth, N_Vector *sx){\n'...
    '                    return CVodeSensInit1(cvode_mem, np, sensi_meth, sx_' filename ', sx);\n'...
    '                }\n'...
    '                int cvodewrap_RootInit(void *cvode_mem, int nr){\n'...
    '                    return CVodeRootInit(cvode_mem, nr, root_' filename ');\n'...
    '                }\n'...
    '                void froot(double t, N_Vector x, realtype *gout, void *user_data){\n'...
    '                    root_' filename '(t, x, gout, user_data);\n'...
    '                }\n'...
    '                \n'...
    '                void fy(double t, int nt, int it, double *y, double *p, double *k, double *u, double *x){\n'...
    '                    y_' filename '(t, nt, it, y, p, k, u, x);\n'...
    '                }\n'...
    '                \n'...
    '                void fxdot(realtype t, N_Vector x, N_Vector xdot, void *user_data){\n'...
    '                    xdot_' filename '(t,x,xdot,user_data);\n'...
    '                }\n'...
    '                void fdydp(double t, int nt, int it,double *dydp, double *y, double *p, double *k, double *u, double *x, int *plist, int np, int ny){\n'...
    '                    dydp_' filename '(t, nt, it, dydp, y, p, k, u, x, plist, np, ny);\n'...
    '                }\n'...
    '                void fdxdotdp(double t, int nt, int it,double *dxdotdp, double *p, double *k, double *u, double *x, int *plist, int np, int nx){\n'...
    '                    dxdotdp_' filename '(t, nt, it, dxdotdp, p, k, u, x, plist, np, nx);\n'...
    '                }\n'...
    '                void fdydx(double t,double *dydx, double *y, double *p, double *k, double *x){\n'...
    '                    dydx_' filename '(t, dydx, y, p, k, x);\n'...
    '                }\n'...
    '                \n'...
    '                \n'...
    '                void fsy(double t, int nt, int it, int *plist, int nx, int ny, int np, double *sy, double *p, double *k, double *x, double *sx){\n'...
    '                    int ip;\n'...
    '                    for (ip=0; ip<np; ip++) {\n'...
    '                        sy_' filename '(t, nt, it, plist[ip], ip,  nx, ny,  sy, p, k, x, sx);\n'...
    '                    }\n'...
    '                }\n'...
    '                double fsroot(double t, int ip, int ir, N_Vector x, N_Vector sx, void *user_data){\n'...
    '                    return(sroot_' filename '(t, ip, ir, x, sx, user_data));\n'...
    '                }\n'...
    '                double fsrootval(double t, int ip, int ir, N_Vector x, N_Vector sx, void *user_data){\n'...
    '                    return(srootval_' filename '(t, ip, ir, x, sx, user_data));\n'...
    '                }\n'...
    '                double fs2root(double t, int ip, int jp, int ir, N_Vector x, N_Vector sx, void *user_data){\n'...
    '                    return(s2root_' filename '(t, ip, jp, ir, x, sx, user_data));\n'...
    '                }\n'...
    '                double fs2rootval(double t, int ip, int jp, int ir, N_Vector x, N_Vector sx, void *user_data){\n'...
    '                    return(s2rootval_' filename '(t, ip, jp, ir, x, sx, user_data));\n'...
    '                }\n'...
    '                void deltadisc(double t, int idisc, N_Vector x, void *user_data){\n'...
    '                       deltadisc_' filename '(t, idisc, x, user_data);\n'...
    '                }\n'...
    '                void sdeltadisc(double t, int idisc, N_Vector x, N_Vector *sx, void *user_data){\n'...
    '                    UserData data = (UserData) user_data;\n'...
    '                    sdeltadisc_' filename '(t, idisc, x, sx, data);\n'...
    '                }\n'...
    '                void cvodewrap_ErrHandlerFn(int error_code, const char *module, const char *function, char *msg, void *eh_data){\n'...
    '                    char buffer [250];\n'...
    '                    sprintf(buffer,"CVODES ERROR: in module %%s in function %%s : %%s ",module,function,msg);\n'...
    '                    mexWarnMsgTxt(buffer);\n'...
    '                }\n\n'...
    ];

% write the string to the file
fid = fopen(fullfile(odewrap_path,'models',filename,'cvodewrapfunctions.c'),'w');
fprintf(fid,str_funcfile);
fclose(fid);

fprintf('\r');

end


function writeCcode_sensi(struct,svar,fid)

np = length(struct.sym.p);

if(strcmp(svar,'sx'))
    nonzero = struct.sym.sx~=0;
    if(any(any(nonzero)))
        for ip=1:np
            if(any(nonzero(:,ip)))
                fprintf(fid,['  case ' num2str(ip-1) ': {\n']);
                writeCcode(struct,'sx', fid, ip)
                fprintf(fid,'\n');
                fprintf(fid,'  } break;\n\n');
            end
        end
    end
elseif(strcmp(svar,'sx0'))
    nonzero = struct.sym.sx0~=0;
    if(any(any(nonzero)))
        for ip=1:np
            if(any(nonzero(:,ip)))
                fprintf(fid,['  case ' num2str(ip-1) ': {\n']);
                writeCcode(struct,'sx0', fid, ip)
                fprintf(fid,'\n');
                fprintf(fid,'  } break;\n\n');
            end
        end
    end
elseif(strcmp(svar,'sy'))
    nonzero = struct.sym.sy~=0;
    if(any(any(nonzero)))
        for ip=1:np
            if(any(nonzero(:,ip)))
                fprintf(fid,['  case ' num2str(ip-1) ': {\n']);
                writeCcode(struct,'sy', fid, ip)
                fprintf(fid,'\n');
                fprintf(fid,'  } break;\n\n');
            end
        end
    end
elseif(strcmp(svar,'xQB'))
    nonzero = struct.sym.int~=0;
    if(any(any(nonzero)))
        for ip=1:np
            if(any(nonzero(:,ip)))
                fprintf(fid,['  case ' num2str(ip-1) ': {\n']);
                writeCcode(struct,'xQB', fid, ip)
                fprintf(fid,'\n');
                fprintf(fid,'  } break;\n\n');
            end
        end
    end
elseif(strcmp(svar,'dydp'))
    nonzero = struct.sym.dydp~=0;
    if(any(any(struct.sym.dydp~=0)))
        for ip=1:np
            if(any(nonzero(:,ip)))
                fprintf(fid,['  case ' num2str(ip-1) ': {\n']);
                writeCcode(struct,'dydp', fid, ip)
                fprintf(fid,'\n');
                fprintf(fid,'  } break;\n\n');
            end
        end
    end
elseif(strcmp(svar,'sroot'))
    nonzero = struct.sym.sroot~=0;
    if(any(any(nonzero)))
        for ip=1:np
            if(any(nonzero(:,ip)))
                fprintf(fid,['  case ' num2str(ip-1) ': {\n']);
                writeCcode(struct,'sroot', fid, ip)
                fprintf(fid,'\n');
                fprintf(fid,'  } break;\n\n');
            end
        end
    end
elseif(strcmp(svar,'srootval'))
    nonzero = struct.sym.sroot~=0;
    if(any(any(nonzero)))
        for ip=1:np
            if(any(nonzero(:,ip)))
                fprintf(fid,['  case ' num2str(ip-1) ': {\n']);
                writeCcode(struct,'srootval', fid, ip)
                fprintf(fid,'\n');
                fprintf(fid,'  } break;\n\n');
            end
        end
    end
elseif(strcmp(svar,'s2root'))
    nonzero = struct.sym.s2root~=0;
    if(any(any(any(nonzero))))
        for ip=1:np
            if(any(any(nonzero(:,:,ip))))
                fprintf(fid,['  case ' num2str(ip-1) ': {\n']);
                fprintf(fid,['      switch(jp) {\n']);
                for jp=1:np
                    if(any(nonzero(:,jp,ip)))
                        fprintf(fid,['          case ' num2str(jp-1) ': {\n']);
                        writeCcode(struct,'s2root', fid, ip, jp)
                        fprintf(fid,'\n');
                        fprintf(fid,'          } break;\n\n');
                    end
                end
                fprintf(fid,'\n      }\n');
                fprintf(fid,'  } break;\n\n');
            end
        end
    end
elseif(strcmp(svar,'s2rootval'))
    nonzero = struct.sym.s2rootval~=0;
    if(any(any(any(nonzero))))
        for ip=1:np
            if(any(any(nonzero(:,:,ip))))
                fprintf(fid,['  case ' num2str(ip-1) ': {\n']);
                fprintf(fid,['      switch(jp) {\n']);
                for jp=1:np
                    if(any(nonzero(:,jp,ip)))
                        fprintf(fid,['          case ' num2str(jp-1) ': {\n']);
                        writeCcode(struct,'s2rootval', fid, ip, jp)
                        fprintf(fid,'\n');
                        fprintf(fid,'           } break;\n\n');
                    end
                end
                fprintf(fid,'\n      }\n');
                fprintf(fid,'  } break;\n\n');
            end
        end
    end
elseif(strcmp(svar,'sdeltadisc'))
    nonzero = struct.sym.sdeltadisc~=0;
    if(any(any(any(nonzero))))
        for ip=1:np
            if(any(any(nonzero(:,ip,:))))
                fprintf(fid,['  case ' num2str(ip-1) ': {\n']);
                writeCcode(struct,'sdeltadisc', fid, ip)
                fprintf(fid,'  } break;\n\n');
            end
        end
    end
elseif(strcmp(svar,'dxdotdp'))
    nonzero = struct.sym.dxdotdp~=0;
    if(any(any(struct.sym.dxdotdp~=0)))
        for ip=1:np
            if(any(nonzero(:,ip)))
                fprintf(fid,['  case ' num2str(ip-1) ': {\n']);
                writeCcode(struct,'dxdotdp', fid, ip)
                fprintf(fid,'\n');
                fprintf(fid,'  } break;\n\n');
            end
        end
    end
end
end


function writeCcode(struct, svar, fid, ip, jp)

nx = struct.nx;
ny = struct.ny;
nr = struct.nr;
ndisc = struct.ndisc;
if(strcmp(svar,'xdot'))
    fprintf(fid,['  memset(xdot_tmp,0,sizeof(double)*' num2str(nx) ');\n']);
    cvar =  'xdot_tmp';
    gccode(struct.sym.xdot(:),cvar,fid);
elseif(strcmp(svar,'roots'))
    if(nr+ndisc>0)
        fprintf(fid,['  memset(gout,0,sizeof(double)*' num2str(nr+ndisc) ');\n']);
        cvar =  'gout';
        gccode(struct.sym.root(:),cvar,fid);
    end
elseif(strcmp(svar,'x0'))
    fprintf(fid,['  memset(x0_tmp,0,sizeof(double)*' num2str(nx) ');\n']);
    cvar =  'x0_tmp';
    gccode(struct.sym.x0(:),cvar,fid);
elseif(strcmp(svar,'J'))
    fprintf(fid,['  memset(J->data,0,sizeof(double)*' num2str(nx^2) ');\n']);
    cvar =  'Jdata';
    gccode(struct.sym.J(:),cvar,fid);
elseif(strcmp(svar,'JSparse'))
    cvar =  'Jdata';
    gccode(struct.sym.J(struct.sparseidx),cvar,fid);
elseif(strcmp(svar,'JB'))
    cvar =  'JBdata';
    gccode(struct.sym.JB(:),cvar,fid);
elseif(strcmp(svar,'JBsparse'))
    cvar =  'JBdata';
    gccode(struct.sym.JB(struct.sparseidxB),cvar,fid);
elseif(strcmp(svar,'Jv'))
    fprintf(fid,['  memset(Jv_tmp,0,sizeof(double)*' num2str(nx) ');\n']);
    cvar =  'Jv';
    gccode(struct.sym.Jv(:),cvar,fid);
elseif(strcmp(svar,'JvB'))
    fprintf(fid,['  memset(JvB_tmp,0,sizeof(double)*' num2str(nx) ');\n']);
    cvar =  'JvB';
    gccode(struct.sym.JvB(:),cvar,fid);
elseif(strcmp(svar,'sx'))
    cvar =  'sxdot_tmp';
    if(any(struct.sym.sx(:,ip)~=0))
        gccode(struct.sym.sx(:,ip),cvar,fid);
    end
elseif(strcmp(svar,'sx0'))
    cvar =  'sx0_tmp';
    if(any(struct.sym.sx0(:,ip)~=0))
        gccode(struct.sym.sx0(:,ip),cvar,fid);
    end
elseif(strcmp(svar,'y'))
    cvar =  'y';
    gccode(struct.sym.y(:),cvar,fid);
elseif(strcmp(svar,'dydp'))
    cvar =  'dydp';
    if(any(struct.sym.dydp(:,ip)~=0))
        gccode(struct.sym.dydp(:,ip),cvar,fid);
    end
elseif(strcmp(svar,'dydx'))
    fprintf(fid,['  memset(dydx,0,sizeof(double)*' num2str(ny*nx) ');\n']);
    cvar =  'dydx';
    gccode(struct.sym.dydx(:),cvar,fid);
elseif(strcmp(svar,'xB0'))
    fprintf(fid,['  memset(xB0,0,sizeof(double)*' num2str(ny*nx) ');\n']);
    cvar =  'xB0';
    gccode(struct.sym.xB0(:),cvar,fid);
elseif(strcmp(svar,'sy'))
    cvar =  'sy';
    if(any(struct.sym.sy(:,ip)~=0))
        gccode(struct.sym.sy(:,ip),cvar,fid);
    end
elseif(strcmp(svar,'sroot'))
    cvar =  'dr_dp';
    nonzero = struct.sym.sroot(:,ip)~=0;
    if(any(nonzero))
        fprintf(fid,'          switch(ir) {\n');
        for ir=1:nr
            if(nonzero(ir))
                fprintf(fid,['          case ' num2str(ir-1) ': {\n']);
                gccode(struct.sym.sroot(ir,ip),cvar,fid);
                fprintf(fid,'\n');
                fprintf(fid,'          } break;\n\n');
            end
        end
        fprintf(fid,'          }\n');
    end
    
elseif(strcmp(svar,'s2root'))
    cvar =  'ddr_dpdp';
    nonzero = struct.sym.s2root(:,ip,jp)~=0;
    if(any(nonzero))
        fprintf(fid,'              switch(ir)\n');
        for ir=1:nr
            if(nonzero(ir))
                fprintf(fid,['              case ' num2str(ir-1) ': {\n']);
                gccode(struct.sym.s2root(ir,ip,jp),cvar,fid);
                fprintf(fid,'\n');
                fprintf(fid,'              } break;\n\n');
            end
        end
    end
elseif(strcmp(svar,'srootval'))
    cvar =  'dg_dp';
    nonzero = struct.sym.srootval(:,ip)~=0;
    if(any(nonzero))
        fprintf(fid,'          switch(ir) { \n');
        for ir=1:nr
            if(nonzero(ir))
                fprintf(fid,['          case ' num2str(ir-1) ': {\n']);
                gccode(struct.sym.srootval(ir,ip),cvar,fid);
                fprintf(fid,'\n');
                fprintf(fid,'          } break;\n\n');
            end
        end
        fprintf(fid,'          } \n');
    end
elseif(strcmp(svar,'s2rootval'))
    cvar =  'ddg_dpdp';
    nonzero = struct.sym.s2rootval(:,ip,jp) ~=0;
    if(any(nonzero))
        fprintf(fid,'              switch(ir) { \n');
        for ir=1:nr
            if(nonzero(ir)~=0)
                fprintf(fid,['              case ' num2str(ir-1) ': {\n']);
                gccode(struct.sym.s2rootval(ir,ip,jp),cvar,fid);
                fprintf(fid,'\n');
                fprintf(fid,'              } break;\n\n');
            end
        end
        fprintf(fid,'              } \n');
    end
elseif(strcmp(svar,'deltadisc'))
    cvar =  'deltadisc';
    nonzero = struct.sym.deltadisc ~=0;
    if(any(any(nonzero)))
        fprintf(fid,'              switch(idisc) { \n');
        for idisc=1:ndisc
            if(any(nonzero(:,idisc)~=0))
                fprintf(fid,['              case ' num2str(idisc-1) ': {\n']);
                gccode(struct.sym.deltadisc(:,idisc),cvar,fid);
                fprintf(fid,'\n');
                fprintf(fid,'              } break;\n\n');
            end
        end
        fprintf(fid,'              } \n');
    end
elseif(strcmp(svar,'sdeltadisc'))
    cvar =  'sdeltadisc';
    nonzero = struct.sym.sdeltadisc(:,ip,:) ~=0;
    if(any(any(nonzero)))
        fprintf(fid,'              switch(idisc) { \n');
        for idisc=1:ndisc
            if(any(nonzero(:,idisc)~=0))
                fprintf(fid,['              case ' num2str(idisc-1) ': {\n']);
                gccode(struct.sym.sdeltadisc(:,ip,idisc),cvar,fid);
                fprintf(fid,'\n');
                fprintf(fid,'              } break;\n\n');
            end
        end
        fprintf(fid,'              } \n');
    end
elseif(strcmp(svar,'xB'))
    fprintf(fid,['  memset(xBdot_tmp,0,sizeof(double)*' num2str(ny*nx) ');\n']);
    cvar =  'xBdot_tmp';
    gccode(struct.sym.xBdot(:),cvar,fid);
    
elseif(strcmp(svar,'xQB'))
    cvar =  'qBdot_tmp';
    gccode(struct.sym.int(:,ip),cvar,fid);
elseif(strcmp(svar,'dxdotdp'))
    cvar =  'dxdotdp';
    if(any(struct.sym.dxdotdp(:,ip)~=0))
        gccode(struct.sym.dxdotdp(:,ip),cvar,fid);
    end
    
end

end

function gccode(csym,cvar,fid)

lcsym = length(csym);
for j=transpose(find(csym~=0));
    % temp = sprintf(mupadmex('generate::C', [cvar '[' num2str(j) '] =
    % ' char(csym(j))], 0)); this is much too slow for large systems
    if( lcsym == 1)
        cstr = [cvar ' = ' char(vpa(csym)) ';'];
%         tmp_str = ccode(csym(j));
%         cstr = [ cvar tmp_str(5:end) ';'];
    else
        cstr = [cvar '[' num2str(j-1) '] = ' char(vpa(csym(j))) ';'];
%         tmp_str = ccode(csym(j));
%         cstr = [ cvar '[' num2str(j-1) '] ' tmp_str(5:end) ';'];
    end

    
    % parse pow(...,...)
    idx = strfind(cstr,'^');
    if(~isempty(idx))
        bro = regexp(cstr,'\(');%find bracket opening
        brc = regexp(cstr,'\)');%find bracket closing
        % compute nested bracket level of expression
        brl = zeros(length(cstr),1);
        l = 0;
        for k = 1:length(cstr)
            if(~isempty(find(k==bro,1)))
                l = l+1;
            end
            brl(k) = l;
            if(~isempty(find(k==brc,1)))
                l = l-1;
            end
        end
    end
    while(~isempty(idx))
        samebrl = find(brl == brl(idx(1))); % find bracket level same as found level
        % find first argument
        if(strcmp(cstr(idx(1)-1),')'))% if the expression is braced find start of higher levels
            arg1start = samebrl(find(samebrl<idx(1),1,'last')) + 1;
            while(~isempty(regexp(cstr(arg1start-1),'[\w]','once')))
                arg1start = arg1start-1;
            end
        else % otherwise find start of expression
            m = regexp(cstr(1:(idx(1)-1)),'([\w\[\]]*)','start');
            arg1start = m(end);
        end
        arg1end = idx(1)-1;
        % find second argument
        arg2start = idx(1)+1;
        if(strcmp(cstr(idx(1)+1),'('))% if the expression is braced find end of higher levels
            arg2end = samebrl(find(samebrl>idx(1),1,'first')) - 1;
        else % otherwise find end of expression
            m = regexp(cstr((idx(1)+1):end),'([\w\[\]]*)','end');
            arg2end = idx(1)+m(1);
        end
        
        % recombine
        cstr = [cstr(1:(arg1start-1)) '(pow('                                                    cstr(arg1start:arg1end)   ','              cstr(arg2start:arg2end)                 '))'             cstr((arg2end+1):end)];
        % compute new bracket level
        brl  = [ brl(1:(arg1start-1)); brl(idx(1))+1; ones(3,1)*brl(idx(1))+1 ; brl(idx(1))+2 ; brl(arg1start:arg1end)+2 ; brl(idx(1))+2 ; brl(arg2start:arg2end)+2 ; brl(idx(1))+2; brl(idx(1))+1; brl((arg2end+1):end) ];
        idx = strfind(cstr,'^');
    end
    cstr = deblank(cstr);
    cstr = regexprep(cstr,'D\(\[([0-9]*)\]\, ([\w]*)\)\(','D$2\($1,'); % fix derivatives
    cstr = regexprep(cstr,'dirac\(([1-2]*),','Ddirac\($1,'); % fix derivatives
    cstr = regexprep(cstr,'dirac\(([^,]*), ([1-2]*)\)','Ddirac\($2,$1\)'); % fix matlab <= R2014a
    cstr = regexprep(cstr,'abs\(','fabs\('); % fix abs->fabs
    
    
    if(strcmp(cvar,'qBdot_tmp'))
        cstr = regexprep(cstr,'qBdot_tmp\[([0-9]*)\]','qBdot_tmp\[$1+ip*ny]');
        cstr = strrep(cstr,'qBdot_tmp ','qBdot_tmp[ip] ');
    end
    
    if(~(length(cstr)==1 && isempty(cstr{1})))
        if(strcmp(cvar,'y') || strcmp(cvar,'sy') || strcmp(cvar,'dydp') || strcmp(cvar,'dxdotdp'))
            if(strcmp(cvar,'y') || strcmp(cvar,'dydp') || strcmp(cvar,'dxdotdp'))
                cstr = strrep(cstr, 'dydp ', 'dydp[0] ');
                cstr = strrep(cstr, 'dxdotdp ', 'dxdotdp[0] ');
                cstr = strrep(cstr, 'y ', 'y[0] ');
                cstr = strrep(cstr, 'x[', 'x[it+nt*');
                cstr = strrep(cstr, 'y[', 'y[it+nt*');
                cstr = regexprep(cstr, 'dydp\[([0-9]*)\]', 'dydp[it+nt*\($1+ip*ny\)\]');
                cstr = regexprep(cstr, 'dxdotdp\[([0-9]*)\]', 'dxdotdp[it+nt*\($1+ip*nx\)\]');
            else
                cstr = strrep(cstr,'sy ','sy[0] ');
                cstr = regexprep(cstr,'sx\[([0-9]*)\]','sx\[it+nt*\($1+np*nx\)\]');
                cstr = regexprep(cstr,'sy\[([0-9]*)\]','sy\[it+nt*\($1+np*ny\)\]');
                cstr = regexprep(cstr,'y\[([0-9]*)\]','y\[it+nt*$1\]');
                cstr = regexprep(cstr,'x\[([0-9]*)\]','x\[it+nt*$1\]');
            end
            cstr = strrep(cstr, 'u[', 'u[it+nt*');
        elseif(strcmp(cvar,'sdeltadisc'))
            cstr = regexprep(cstr,'sdeltadisc\[([0-9]*)\]','sdeltadisc\[plist[ip]+np*$1\]');
            cstr = strrep(cstr, 'x[', 'x_tmp[');
        elseif(strcmp(cvar,'dydx'))
            % do nothing
        elseif(strcmp(cvar,'Jdata'))
            cstr = strrep(cstr, 'Jdata[', 'J->data[');
            cstr = strrep(cstr, 'x[', 'x_tmp[');
        elseif(strcmp(cvar,'JBdata'))
            cstr = strrep(cstr, 'JBdata[', 'JB->data[');
            cstr = strrep(cstr, 'x[', 'x_tmp[');
            cstr = strrep(cstr, 'xB[', 'xB_tmp[');
        elseif(strcmp(cvar,'Jv'))
            cstr = strrep(cstr, 'v[', 'v_tmp[');
            cstr = strrep(cstr, 'x[', 'x_tmp[');
        elseif(strcmp(cvar,'JvB'))
            cstr = strrep(cstr, 'v[', 'vB_tmp[');
            cstr = strrep(cstr, 'JvB[', 'JvB_tmp[');
            cstr = strrep(cstr, 'x[', 'x_tmp[');
            cstr = strrep(cstr, 'xB[', 'xB_tmp[');
        elseif(strcmp(cvar,'gout'))
            cstr = strrep(cstr, 'gout =', 'gout[0] =');
            cstr = strrep(cstr, 'x[', 'x_tmp[');
        elseif(strcmp(cvar,'sx0_tmp'))
            cstr = strrep(cstr, 'sx0_tmp =', 'sx0_tmp[0] =');
        else
            cstr = strrep(cstr, 'x[', 'x_tmp[');
            cstr = strrep(cstr, 'xB[', 'xB_tmp[');
        end
    end
    fprintf(fid,[cstr '\n']);
end
end
