# Supplementary material for: Inference for Stochastic Chemical Kinetics Using Moment Equations and System Size Expansion
Source: PLoS Comput Biol. 2016 Jul 22;12(7):e1005030. doi: 10.1371/journal.pcbi.1005030 (PMC4957800; doi:10.1371/journal.pcbi.1005030)
Supplement: S1 Code — This zip-file contains the MATLAB code for the simulation and application example presented in the paper. We provide implementations of all models, parameter estimation and uncertainty analysis to allow everybody to reproduce the results. (ZIP) [file pcbi.1005030.s002.zip › S1code/cvodewrap/cw_parseModel.m]

% parseModel parses the model definition struct which contains the symbolic description of the ODE system and
% symbolically derives all expressions required by CVODES
%
% USAGE:
% ======
% [struct] = parseModel(modelstruct)
%
% INPUTS:
% =======
% modelstruct | is the struct which contains the symbolic description of the ODE system
%
% OUTPUS:
% =======
% struct | is the struct which can be subsequently used by generateC and generateM

function [struct] = cw_parseModel(struct)

if(~isstruct(struct))
    error('The provided symfun did not return a struct')
end

if(~isfield(struct,'sym'))
    error('Model struct is missing the sym field (.sym)!')
end

% check whether sym is properly defined
if(~isfield(struct.sym,'x'))
    error('Model struct is missing the definition of the state vector x (.sym.x)!')
end
if(~isfield(struct.sym,'xdot'))
    error('Model struct is missing the definition of the right hand side xdot (.sym.xdot)!')
end
if(~isfield(struct.sym,'p'))
    error('Model struct is missing the definition of the parameter vector p (.sym.p)!')
end
if(~isfield(struct.sym,'x0'))
    error('Model struct is missing the definition of the vector of initial conditions x0 (.sym.x0)!')
end
if(~isfield(struct.sym,'y'))
    error('Model struct is missing the definition of the vector of observables y (.sym.y)!')
end
if(~isfield(struct,'atol'))
    struct.atol = 1e-8;
end
if(~isfield(struct,'rtol'))
    struct.rtol = 1e-8;
end
if(~isfield(struct,'maxsteps'))
    struct.maxsteps = 1e4;
end
if(~isfield(struct,'noreorder'))
    struct.noreorder = 0;
end
if(~isfield(struct,'noadjoint'))
    struct.noadjoint = 0;
end
if(size(struct.sym.x,1)<size(struct.sym.x,2))
    struct.sym.x = transpose(struct.sym.x);
end
if(size(struct.sym.xdot,1)<size(struct.sym.xdot,2))
    struct.sym.xdot = transpose(struct.sym.xdot);
end
if(size(struct.sym.x0,1)<size(struct.sym.x0,2))
    struct.sym.x0 = transpose(struct.sym.x0);
end
if(~all([size(struct.sym.x,2)==size(struct.sym.xdot,2),size(struct.sym.xdot,2)==size(struct.sym.x0,2)]))
    error('Sizes of x0, xdot and x do not agree!')
end

% complete optional fields
if(~isfield(struct.sym,'u'))
    struct.sym.u = sym.empty(0,0);
end
if(~isfield(struct.sym,'k'))
    struct.sym.k = sym.empty(0,0);
end
if(~isfield(struct.sym,'root'))
    struct.sym.root = sym.empty(0,1);
end
if(~isfield(struct,'t0'))
    struct.t0 = 0;
end

if(any(ismember(struct.sym.k,struct.sym.p)))
    error(['Invalid Model: ' char(struct.sym.k(find(ismember(struct.sym.k,struct.sym.p),1))) ' is contained in both p and k!'])
end

fprintf('reordering | ')
% optimal reordering (aproximate minimum degree jacobian)
J=jacobian(struct.sym.xdot,struct.sym.x);
M = double(logical(J~=sym(zeros(size(J)))));

if(~struct.noreorder)
    opts.dense = 100;
    opts.agressive = 1;
    r = amd(M,opts);
else
    r = 1:length(struct.sym.x);
end

[ubw,lbw] = cw_bandwidth(M(r,r));

struct.ubw = ubw;
struct.lbw = lbw;
struct.r = r;
% inverse permutation
struct.rt(r) = 1:length(r);
struct.nnz = length(find(M(:)));

struct.sym.x = struct.sym.x(r);
struct.sym.xdot = struct.sym.xdot(r);
struct.sym.x0 = struct.sym.x0(r);

nx = length(struct.sym.x);
np = length(struct.sym.p);
nk = length(struct.sym.k);
ny = length(struct.sym.y);
%remove zero-roots
ir = 1;
while ir <= length(struct.sym.root)
    if(isequaln(struct.sym.root(ir),0))
        struct.sym.root(ir) = [];
    else 
        ir = ir + 1;
    end
end
nr = length(struct.sym.root);

struct.nx = nx;
struct.ny = ny;
struct.nr = nr;

% short strings
xs = cell(nx,1);
vs = cell(nx,1);
ps = cell(np,1);
ks = cell(nk,1);
sx = cell(nx,np);
xBs = cell(nx,ny);

for j=1:nx
    xs{j} = sprintf('x[%i]',j-1);
    vs{j} = sprintf('v[%i]',j-1);
end
for j=1:np
    ps{j} = sprintf('p[%i]',j-1);
end
for j=1:nk
    ks{j} = sprintf('k[%i]',j-1);
end
for j = 1:nx
    for i = 1:np
        sx{j,i} = sprintf('sx[%i]', j-1);
    end
end

for j = 1:nx
    for i = 1:ny
        xBs{j,i} = sprintf('xB[%i]', j-1 + (i-1)*nx);
    end
end

% transform into syms
strsym.xs = sym(xs);
strsym.vs = sym(vs);
strsym.ps = sym(ps);
strsym.ks = sym(ks);
strsym.sx = sym(sx);
strsym.xBs = sym(xBs);

% replace states by short strings
struct.sym.xdot = mysubs(struct.sym.xdot,struct.sym.x,strsym.xs);
struct.sym.y = mysubs(struct.sym.y,struct.sym.x,strsym.xs);
struct.sym.root = mysubs(struct.sym.root,struct.sym.x,strsym.xs);

struct.sym.xdot = mysubs(struct.sym.xdot,struct.sym.p,strsym.ps);
struct.sym.y = mysubs(struct.sym.y,struct.sym.p,strsym.ps);
struct.sym.x0 = mysubs(struct.sym.x0,struct.sym.p,strsym.ps);
struct.sym.root = mysubs(struct.sym.root,struct.sym.p,strsym.ps);

struct.sym.xdot = mysubs(struct.sym.xdot,struct.sym.k,strsym.ks);
struct.sym.y = mysubs(struct.sym.y,struct.sym.k,strsym.ks);
struct.sym.x0 = mysubs(struct.sym.x0,struct.sym.k,strsym.ks);
struct.sym.root = mysubs(struct.sym.root,struct.sym.k,strsym.ks);

% compute derivatives
fprintf('J | ')
struct.sym.J=jacobian(struct.sym.xdot,strsym.xs);
fprintf('JB | ')
struct.sym.JB=-transpose(struct.sym.J);

fprintf('dxdotdp | ')
struct.sym.dxdotdp=jacobian(struct.sym.xdot,strsym.ps);
fprintf('sx | ')
struct.sym.sx=struct.sym.J*strsym.sx+struct.sym.dxdotdp;

fprintf('sx0 | ')
struct.sym.sx0=jacobian(struct.sym.x0,strsym.ps);

fprintf('dydx | ')
struct.sym.dydx=jacobian(struct.sym.y,strsym.xs);
fprintf('dydp | ')
struct.sym.dydp=jacobian(struct.sym.y,strsym.ps);
fprintf('sy | ')
struct.sym.sy=struct.sym.dydp + struct.sym.dydx*strsym.sx ;


if(nr>0)
    fprintf('drootdx | ')
    struct.sym.drootdx = jacobian(struct.sym.root,strsym.xs);
    fprintf('drootdt | ')
    struct.sym.drootdt = diff(struct.sym.root,sym('t')) + struct.sym.drootdx*struct.sym.xdot;
    fprintf('drootdp | ')
    struct.sym.drootdp = jacobian(struct.sym.root,strsym.ps) + struct.sym.drootdx*strsym.sx;
    fprintf('sroot | ')
    for ir = 1:nr
        struct.sym.sroot(ir,:) = -(struct.sym.drootdt(ir,:))\(struct.sym.drootdp(ir,:));
    end
    struct.sym.s2root =  sym(zeros(nr,np,np));
    struct.sym.srootval = struct.sym.drootdp;
    struct.sym.s2rootval =  sym(zeros(nr,np,np));
else
    struct.sym.drootdx = sym.empty(0,nx);
    struct.sym.drootdt = sym.empty(0,1);
    struct.sym.drootdp = sym.empty(0,np);
    struct.sym.sroot = sym.empty(0,np);
    struct.sym.s2root =  sym.empty(0,np,np);
    struct.sym.s2rootval = sym.empty(0,np,np);
end

% spils solvers
fprintf('Jv | ')
struct.sym.Jv = struct.sym.J*strsym.vs;
fprintf('JvB | ')
struct.sym.JvB = -transpose(struct.sym.J)*strsym.vs;

% adjoint sensitivities
if(~struct.noadjoint)
    fprintf('xBdot | ')
    struct.sym.xBdot = -transpose(struct.sym.J)*strsym.xBs;
    
    fprintf('int | ')
    struct.sym.int = -transpose(strsym.xBs)*struct.sym.dxdotdp;
    
    fprintf('mu0 | ')
    struct.sym.mu0 = transpose(struct.sym.dydx);
else
    fprintf('xBdot | ')
    struct.sym.xBdot = sym(zeros(nx,ny));
    
    fprintf('int | ')
    struct.sym.int = sym(zeros(ny,np));
    
    fprintf('mu0 | ')
    struct.sym.mu0 = sym(zeros(nx,ny));
end


if(any([strfind(char(struct.sym.xdot),'spline'),strfind(char(struct.sym.root),'spline')]))
    struct.splineflag = true;
else
    struct.splineflag = false;
end

% sparse stuff

J = M(r,r);
fprintf('spls | ')
struct.sparseidx = find(J);
I = arrayfun(@(x) find(J(:,x))-1,1:nx,'UniformOutput',false);
struct.rowvals = [];
for ix = 1:nx
    struct.colptrs(ix) = length(struct.rowvals);
    struct.rowvals = [struct.rowvals; I{ix}];
end
struct.colptrs(ix+1) = length(struct.rowvals);

JB = transpose(M(r,r));
struct.sparseidxB = find(JB);
I = arrayfun(@(x) find(JB(:,x))-1,1:nx,'UniformOutput',false);
struct.rowvalsB = [];
for ix = 1:nx
    struct.colptrsB(ix) = length(struct.rowvalsB);
    struct.rowvalsB = [struct.rowvalsB; I{ix}];
end
struct.colptrsB(ix+1) = length(struct.rowvalsB);

fprintf('discontinuities | ')
% discontinuities
ndisc = 0;
for ix = 1:length(struct.sym.xdot)
    tmp_str = char(struct.sym.xdot(ix));
    dl = zeros([length(tmp_str),1]);
    idx_start = [strfind(tmp_str,'heaviside') + 9,strfind(tmp_str,'dirac') + 5]; % find
    if(~isempty(idx_start))
        for iocc = 1:length(idx_start) % loop over occurances
            if(dl(idx_start(iocc))==0) % ensure we do not treat nested discontinuities
                brl = 1; % init bracket level
                str_idx = idx_start(iocc); % init string index
                % this code should be improved at some point
                while brl >= 1 % break as soon as initial bracket is closed
                    str_idx = str_idx + 1;
                    if(strcmp(tmp_str(str_idx),'(')) % increase bracket level
                        brl = brl + 1;
                    end
                    if(strcmp(tmp_str(str_idx),')')) % decrease bracket level
                        brl = brl - 1;
                    end
                end
                idx_end = str_idx;
                arg = tmp_str((idx_start(iocc)+1):(idx_end-1));
                if(ndisc>0)
                    if(strcmp(tmp_str(max((idx_start(iocc)-9),1):(idx_start(iocc)-1)),'heaviside'))
                        if(~any(isequaln(abs(struct.sym.rdisc),abs(sym(arg)))))
                            ndisc = ndisc + 1;
                            struct.sym.rdisc(ndisc) = sym(arg);
                            dl((idx_start(iocc)+1):(idx_end-1))=1;
                        else
                        end
                    elseif(strcmp(tmp_str(max((idx_start(iocc)-5),1):(idx_start(iocc)-1)),'dirac'))
                        if(~any(isequaln(abs(struct.sym.rdisc),abs(sym(arg)))))
                            if(isempty(strfind(arg,','))) % no higher order derivatives
                                ndisc = ndisc + 1;
                                struct.sym.rdisc(ndisc) = sym(arg);
                                dl((idx_start(iocc)+1):(idx_end-1))=1;
                            end
                        else
                        end
                    end
                else
                    if(isempty(strfind(arg,',')))
                        ndisc = ndisc + 1;
                        struct.sym.rdisc(ndisc) = sym(arg);
                        dl((idx_start(iocc)+1):(idx_end-1))=1;
                    end
                end
            end
        end
    end
end

struct.sym.deltadisc = sym(zeros(nx,ndisc));
struct.sym.f = sym(zeros(nx,ndisc));
struct.sym.v = sym(zeros(nx,ndisc));
struct.sym.w = sym(zeros(nx,ndisc));
struct.sym.z = sym(zeros(nx,ndisc));
struct.sym.sdeltadisc = sym(zeros(nx,np,ndisc));
struct.sym.sf = sym(zeros(nx,np,ndisc));
struct.sym.sv = sym(zeros(nx,np,ndisc));
struct.sym.sw = sym(zeros(nx,np,ndisc));
struct.sym.sz = sym(zeros(nx,np,ndisc));


% convert deltas in xdot
syms foo
if(ndisc>0)
    for ix = 1:nx
        summand_ignore = [];
        tmp_str_d = char(struct.sym.xdot(ix));
        idx_start_d = strfind(tmp_str_d,'dirac' ) + 5 ;
        if(~isempty(idx_start_d))
            for iocc_d = 1:length(idx_start_d)
                brl = 1; % init bracket level
                str_idx_d = idx_start_d(iocc_d); % init string index
                % this code should be improved at some point
                while brl >= 1 % break as soon as initial bracket is closed
                    str_idx_d = str_idx_d + 1;
                    if(strcmp(tmp_str_d(str_idx_d),'(')) % increase bracket level
                        brl = brl + 1;
                    end
                    if(strcmp(tmp_str_d(str_idx_d),')')) % decrease bracket level
                        brl = brl - 1;
                    end
                end
                idx_end_d = str_idx_d;
                arg_d = tmp_str_d((idx_start_d(iocc_d)+1):(idx_end_d-1));
                if(strfind(arg_d,',')) % higher order derivatives
                    if(regexp(tmp_str_d((idx_start_d(iocc_d)):(idx_start_d(iocc_d)+2)),'\([1-2],'))
                        arg_d = tmp_str_d((idx_start_d(iocc_d)+3):(idx_end_d-1));
                    elseif(regexp(tmp_str_d((idx_end_d-3):(idx_end_d)),', [1-2])'))
                        arg_d = tmp_str_d((idx_start_d(iocc_d)+1):(idx_end_d-4));
                    end
                end
                str_arg_d = ['dirac(' char(sym(arg_d)) ')' ]; % the char(sym(...)) hopefully ensures consistent ordering of the argument
                str_arg_d1 = ['dirac(1, ' char(sym(arg_d)) ')' ]; % the char(sym(...)) hopefully ensures consistent ordering of the argument
                str_arg_1d = ['dirac(' char(sym(arg_d)) ', 1)' ]; % the char(sym(...)) hopefully ensures consistent ordering of the argument
                str_arg_d2 = ['dirac(2, ' char(sym(arg_d)) ')' ]; % the char(sym(...)) hopefully ensures consistent ordering of the argument
                str_arg_2d = ['dirac(' char(sym(arg_d)) ', 2)' ]; % the char(sym(...)) hopefully ensures consistent ordering of the argument
                dotarg_d = diff(sym(arg_d),'t') + jacobian(sym(arg_d),strsym.xs)*struct.sym.xdot;
                % find the corresponding discontinuity
                for idisc = 1:ndisc;
                    if(isequaln(abs(sym(arg_d)),abs(struct.sym.rdisc(idisc))))
                        if(length(children(struct.sym.xdot(ix)+foo))==2) % if the term is not a sum
                            summands = struct.sym.xdot(ix);
                        else
                            summands = children(struct.sym.xdot(ix));
                        end
                        for is = 1:length(summands)
                            if(isempty(find(is==summand_ignore,1))) % check if we already added that term
                                str_summand = char(summands(is));
                                if(strfind(str_summand,str_arg_d)) % v_i
                                    struct.sym.v(ix,idisc) = struct.sym.v(ix,idisc) + sym(strrep(str_summand,str_arg_d,char(1/abs(dotarg_d))));
                                    summand_ignore = [summand_ignore is];
                                elseif(strfind(str_summand,str_arg_d1)) % w_i
                                    struct.sym.w(ix,idisc) = struct.sym.w(ix,idisc) ...
                                        + sym(strrep(str_summand,str_arg_d1,char(dotarg_d/abs(dotarg_d))));
                                    summand_ignore = [summand_ignore is];
                                elseif(strfind(str_summand,str_arg_1d)) % w_i
                                    struct.sym.w(ix,idisc) = struct.sym.w(ix,idisc) ...
                                        + sym(strrep(str_summand,str_arg_1d,char(dotarg_d/abs(dotarg_d))));
                                    summand_ignore = [summand_ignore is];
                                elseif(strfind(str_summand,str_arg_d2)) % z_i
                                    struct.sym.z(ix,idisc) = struct.sym.z(ix,idisc) ...
                                        + sym(strrep(str_summand,str_arg_d2,char(dotarg_d^2/abs(dotarg_d))));
                                    summand_ignore = [summand_ignore is];
                                elseif(strfind(str_summand,str_arg_2d)) % z_i
                                    struct.sym.z(ix,idisc) = struct.sym.z(ix,idisc) ...
                                        + sym(strrep(str_summand,str_arg_2d,char(dotarg_d^2/abs(dotarg_d))));
                                    summand_ignore = [summand_ignore is];
                                else % f
                                    struct.sym.f(ix,idisc) = struct.sym.f(ix,idisc) + summands(is);
                                    summand_ignore = [summand_ignore is];
                                end
                            end
                        end
                    else
                        struct.sym.f(ix,idisc) = struct.sym.xdot(ix);
                    end
                end
            end
        else
            struct.sym.f(ix,:) = repmat(struct.sym.xdot(ix),[1,ndisc]);
        end
    end
    % compute deltadisc
    for idisc = 1:ndisc
        M = (jacobian(struct.sym.f(:,idisc),strsym.xs)*struct.sym.z(:,idisc) ...
                + struct.sym.w(:,idisc) ...
                - diff(struct.sym.z(:,idisc),'t') - jacobian(struct.sym.z(:,idisc),strsym.xs)*struct.sym.xdot);
            nonzero_M = any(M~=0);
        for ix = 1:nx
            % delta_x_i =
            % sum_j(df_idx_j*(sum_k(df_idx_k*z_k) +
            % w_j - dot{z}_j) + v_i - dot{w}_i +
            % ddot{z}_i
               
            if(struct.sym.v(ix,idisc)~=0)
                struct.sym.deltadisc(ix,idisc) = struct.sym.deltadisc(ix,idisc) ...
                    +struct.sym.v(ix,idisc);
            end
            
            if(struct.sym.w(ix,idisc)~=0)
                struct.sym.deltadisc(ix,idisc) = struct.sym.deltadisc(ix,idisc) ...
                    - diff(struct.sym.w(ix,idisc),'t') - jacobian(struct.sym.w(ix,idisc),strsym.xs)*struct.sym.xdot;
            end
            
            if(struct.sym.z(ix,idisc)~=0)
                struct.sym.deltadisc(ix,idisc) = struct.sym.deltadisc(ix,idisc) ...
                    + diff(struct.sym.z(ix,idisc),'t',2) + diff(jacobian(struct.sym.z(ix,idisc),strsym.xs)*struct.sym.xdot,'t') + ...
                jacobian(jacobian(struct.sym.z(ix,idisc),strsym.xs)*struct.sym.xdot,strsym.xs)*struct.sym.xdot;
            end
            
            if(nonzero_M)
                struct.sym.deltadisc(ix,idisc) = struct.sym.deltadisc(ix,idisc) ...
                    +jacobian(struct.sym.f(ix,idisc),strsym.xs)*M;
            end
            
        end
    end
end

% convert deltas in sx

if(ndisc>0)
    for ix = 1:nx
        for ip = 1:np
            tmp_str_d = char(struct.sym.sx(ix,ip));
            idx_start_d = strfind(tmp_str_d,'dirac' ) + 5 ;
            summand_ignore = [];
            
            if(~isempty(idx_start_d))
                for iocc_d = 1:length(idx_start_d)
                    brl = 1; % init bracket level
                    str_idx_d = idx_start_d(iocc_d); % init string index
                    % this code should be improved at some point
                    while brl >= 1 % break as soon as initial bracket is closed
                        str_idx_d = str_idx_d + 1;
                        if(strcmp(tmp_str_d(str_idx_d),'(')) % increase bracket level
                            brl = brl + 1;
                        end
                        if(strcmp(tmp_str_d(str_idx_d),')')) % decrease bracket level
                            brl = brl - 1;
                        end
                    end
                    idx_end_d = str_idx_d;
                    arg_d = tmp_str_d((idx_start_d(iocc_d)+1):(idx_end_d-1));
                    if(strfind(arg_d,',')) % higher order derivatives
                        if(regexp(tmp_str_d((idx_start_d(iocc_d)):(idx_start_d(iocc_d)+2)),'\([1-2],'))
                            arg_d = tmp_str_d((idx_start_d(iocc_d)+3):(idx_end_d-1));
                        elseif(regexp(tmp_str_d((idx_end_d-3):(idx_end_d)),', [1-2])'))
                            arg_d = tmp_str_d((idx_start_d(iocc_d)+1):(idx_end_d-4));
                        end
                    end
                    str_arg_d = ['dirac(' char(sym(arg_d)) ')' ]; % the char(sym(...)) hopefully ensures consistent ordering of the argument
                    str_arg_d1 = ['dirac(1, ' char(sym(arg_d)) ')' ]; % the char(sym(...)) hopefully ensures consistent ordering of the argument
                    str_arg_1d = ['dirac(' char(sym(arg_d)) ', 1)' ]; % the char(sym(...)) hopefully ensures consistent ordering of the argument
                    str_arg_d2 = ['dirac(2, ' char(sym(arg_d)) ')' ]; % the char(sym(...)) hopefully ensures consistent ordering of the argument
                    str_arg_2d = ['dirac(' char(sym(arg_d)) ', 2)' ]; % the char(sym(...)) hopefully ensures consistent ordering of the argument
                    dotarg_d = diff(sym(arg_d),'t') + jacobian(sym(arg_d),strsym.xs)*struct.sym.xdot;
                    % find the corresponding discontinuity
                    % xdot_i = f_i(x,t) + v_i*delta(t-t0) +
                    % w_i*delta(1)(t-t0) + z_i*delta(t-t0);
                    for idisc = 1:ndisc;
                        if(isequaln(abs(sym(arg_d)),abs(struct.sym.rdisc(idisc))))
                            if(length(children(struct.sym.sx(ix,ip)+foo))==2) % if the term is not a sum
                                summands = struct.sym.sx(ix,ip);
                            else
                                summands = children(struct.sym.sx(ix,ip));
                            end
                            for is = 1:length(summands)
                                if(isempty(find(is==summand_ignore,1))) % check if we already added that term
                                    str_summand = char(summands(is));
                                    if(strfind(str_summand,str_arg_d)) % v_i
                                        struct.sym.sv(ix,ip,idisc) = struct.sym.sv(ix,ip,idisc) + sym(strrep(str_summand,str_arg_d,char(1/abs(dotarg_d))));
                                        summand_ignore = [summand_ignore is];
                                    elseif(strfind(str_summand,str_arg_d1)) % w_i
                                        struct.sym.sw(ix,ip,idisc) = struct.sym.sw(ix,ip,idisc) ...
                                            + sym(strrep(str_summand,str_arg_d1,char(dotarg_d/abs(dotarg_d))));
                                        summand_ignore = [summand_ignore is];
                                    elseif(strfind(str_summand,str_arg_1d)) % w_i
                                        struct.sym.sw(ix,ip,idisc) = struct.sym.sw(ix,ip,idisc) ...
                                            + sym(strrep(str_summand,str_arg_1d,char(dotarg_d/abs(dotarg_d))));
                                        summand_ignore = [summand_ignore is];
                                    elseif(strfind(str_summand,str_arg_d2)) % z_i
                                        struct.sym.sz(ix,ip,idisc) = struct.sym.sz(ix,ip,idisc) ...
                                            + sym(strrep(str_summand,str_arg_d2,char(dotarg_d^2/abs(dotarg_d))));
                                        summand_ignore = [summand_ignore is];
                                    elseif(strfind(str_summand,str_arg_2d)) % z_i
                                        struct.sym.sz(ix,ip,idisc) = struct.sym.sz(ix,ip,idisc) ...
                                            + sym(strrep(str_summand,str_arg_2d,char(dotarg_d^2/abs(dotarg_d))));
                                        summand_ignore = [summand_ignore is];
                                    else % f
                                        struct.sym.sf(ix,ip,idisc) = struct.sym.sf(ix,ip,idisc) + summands(is);
                                        summand_ignore = [summand_ignore is];
                                    end
                                end
                            end
                        else
                            struct.sym.sf(ix,ip,idisc) = struct.sym.sx(ix,ip);
                        end
                    end
                end
            else
                struct.sym.sf(ix,ip,:) = repmat(struct.sym.sx(ix,ip),[1,1,ndisc]);
            end
        end
    end
    % compute sdeltadisc
    M = (jacobian(struct.sym.f(:,idisc),strsym.xs)*struct.sym.z(:,idisc) ...
        + struct.sym.w(:,idisc) ...
        - diff(struct.sym.z(:,idisc),'t') ...
        - jacobian(struct.sym.z(:,idisc),strsym.xs)*struct.sym.xdot);
    nonzero_M = any(M~=0);
    for idisc = 1:ndisc
        for ip = 1:np
            N = (jacobian(struct.sym.sf(:,ip,idisc),strsym.xs)*struct.sym.z(:,idisc) ...
                    + jacobian(struct.sym.sf(:,ip,idisc),strsym.sx(:,ip))*struct.sym.sz(:,ip,idisc) ...
                    + struct.sym.sw(:,ip,idisc) ...
                    - diff(struct.sym.sz(:,ip,idisc),'t') - jacobian(struct.sym.sz(:,ip,idisc),strsym.xs)*struct.sym.xdot ...
                    - jacobian(struct.sym.sz(:,ip,idisc),strsym.sx(:,ip))*struct.sym.sx(:,ip));
            nonzero_N = any(N~=0);
            for ix = 1:nx
                % delta_x_i =
                % sum_j(df_idx_j*(sum_k(df_idx_k*z_k) +
                % w_j - dot{z}_j) + v_i - dot{w}_i +
                % ddot{z}_i
                if(struct.sym.sz(ix,ip,idisc)~=0)
                    dszdx = jacobian(struct.sym.sz(ix,ip,idisc),strsym.xs);
                    dszdsx = jacobian(struct.sym.sz(ix,ip,idisc),strsym.sx(:,ip));
                    
                    struct.sym.sdeltadisc(ix,ip,idisc) = struct.sym.sdeltadisc(ix,ip,idisc) ...
                        + diff(struct.sym.sz(ix,ip,idisc),'t',2) ...
                        + diff(dszdx*struct.sym.xdot,'t') ...
                        + diff(dszdsx*struct.sym.sx(:,ip),'t') ...
                        + jacobian(dszdx*struct.sym.xdot,strsym.xs)*struct.sym.xdot ...
                        + jacobian(dszdx*struct.sym.xdot,strsym.sx(:,ip))*struct.sym.sx(:,ip) ...
                        + jacobian(dszdsx*struct.sym.sx(:,ip),strsym.xs)*struct.sym.xdot ...
                        + jacobian(dszdsx*struct.sym.sx(:,ip),strsym.sx(:,ip))*struct.sym.sx(:,ip);
                end
                
                if(struct.sym.sv(ix,ip,idisc)~=0)
                    struct.sym.sdeltadisc(ix,ip,idisc) = struct.sym.sdeltadisc(ix,ip,idisc) ...
                        + struct.sym.sv(ix,ip,idisc);
                end
                
                if(struct.sym.sw(ix,ip,idisc)~=0)
                    struct.sym.sdeltadisc(ix,ip,idisc) = struct.sym.sdeltadisc(ix,ip,idisc) ...
                        - diff(struct.sym.sw(ix,ip,idisc),'t') - jacobian(struct.sym.sw(ix,ip,idisc),strsym.xs)*struct.sym.xdot ...
                        - jacobian(struct.sym.sw(ix,ip,idisc),strsym.sx(:,ip))*struct.sym.sx(:,ip);
                        
                end
                
                if(nonzero_M)
                    struct.sym.sdeltadisc(ix,ip,idisc) = struct.sym.sdeltadisc(ix,ip,idisc) ...
                        + jacobian(struct.sym.sf(ix,ip,idisc),strsym.xs)*M;
                end
                if(nonzero_N)
                    struct.sym.sdeltadisc(ix,ip,idisc) = struct.sym.sdeltadisc(ix,ip,idisc) ...
                        + jacobian(struct.sym.sf(ix,ip,idisc),strsym.sx(:,ip))*N;
                end
            end
        end
    end
end

struct.ndisc = ndisc;
if(ndisc>0)
    if(isempty(struct.sym.root));
        struct.sym.root = struct.sym.rdisc;
    else
        struct.sym.root = [struct.sym.root;transpose(struct.sym.rdisc)];
    end
end

fprintf('\r')

end

% better subs
function out = mysubs(in, old, new)
if(~isnumeric(in) && ~isempty(old) && ~isempty(symvar(in)))
    matVer = ver('MATLAB');
    if(str2double(matVer.Version)>=8.1)
        out = subs(in, old(:), new(:));
    else
        out = subs(in, old(:), new(:), 0);
    end
else
    out = in;
end
end

% old matlabs do not have built-in bandwidth ...
function [ubw,lbw] = cw_bandwidth(M)
[i,j] = find(M);
ubw = max(j-i);
lbw = max(i-j);
end
