# Supplementary material for: Inference for Stochastic Chemical Kinetics Using Moment Equations and System Size Expansion
Source: PLoS Comput Biol. 2016 Jul 22;12(7):e1005030. doi: 10.1371/journal.pcbi.1005030 (PMC4957800; doi:10.1371/journal.pcbi.1005030)
Supplement: S1 Code — This zip-file contains the MATLAB code for the simulation and application example presented in the paper. We provide implementations of all models, parameter estimation and uncertainty analysis to allow everybody to reproduce the results. (ZIP) [file pcbi.1005030.s002.zip › S1code/cvodewrap/examples/example_1/example_model_1.m]

clear
close all
clc
%% COMPILATION

[exdir,~,~]=fileparts(which('example_model_1.m'));
% compile the model
cvodewrap('model_example_1','example_model_1_syms',exdir)
% add the model to the path
addpath(genpath([strrep(which('cvodewrap.m'),'cvodewrap.m','') 'models/model_example_1']))

%% SIMULATION

% time vector
t = linspace(0,10,20);
p = [0.5;2;0.5;0.5];
k = [4,8,10,4];

options.sensi = 0;
options.cvode_maxsteps = 1e6;
% load mex into memory
sol = simulate_model_example_1(t,log10(p),k,options);

tic
sol = simulate_model_example_1(t,log10(p),k,options);
disp(['Time elapsed with cvodes: ' num2str(toc) ])

%% ODE15S

ode_system = @(t,x,p,k) [-p(1)*heaviside(t-p(4))*x(1);
    +p(2)*x(1)*exp(-0.1*t)-p(3)*x(2);
    -1.5*x(3)];
% event_fn = @(t,x) [x(3) - x(2);
%     x(3) - x(1)];
% 'Events',event_fn
options_ode15s = odeset('RelTol',1e-8,'AbsTol',1e-8,'MaxStep',1e4);

tic
[~, X_ode15s] = ode15s(@(t,x) ode_system(t,x,p,k),t,k(1:3),options_ode15s);
disp(['Time elapsed with ode15s: ' num2str(toc) ])

%% PLOTTING

figure
c_x = get(gca,'ColorOrder');
subplot(2,2,1)
for ix = 1:size(sol.x,2)
    plot(t,sol.x(:,ix),'.-','Color',c_x(ix,:))
    hold on
    plot(t,X_ode15s(:,ix),'d','Color',c_x(ix,:))
end
stem(sol.root(:,1),sol.root(:,1)*0+10,'r')
stem(sol.root(:,2),sol.root(:,2)*0+10,'k')
legend('x1','x1_{ode15s}','x2','x2_{ode15s}','x3','x3_{ode15s}','x3==x2','x3==x1')
xlabel('time t')
ylabel('x')
box on
subplot(2,2,2)
plot(t,sol.x-X_ode15s,'r--')
legend('error x1','error x2','error x3')

subplot(2,2,3)
plot(t,sol.y,'.-','Color',c_x(1,:))
hold on
plot(t,p(4)*sum(X_ode15s,2),'d','Color',c_x(1,:))
legend('y1','y1_{ode15s}')
xlabel('time t')
ylabel('y')
box on

subplot(2,2,4)
plot(t,sol.y-p(4)*sum(X_ode15s,2),'r--')
legend('error y1')
xlabel('time t')
ylabel('y')
box on


%% FORWARD SENSITIVITY ANALYSIS

options.sensi = 1;

sol = simulate_model_example_1(t,log10(p),k,options);

%% FINITE DIFFERENCES

eps = 1e-4;
xi = log10(p);
for ip = 1:4;
    xip = xi;
    xip(ip) = xip(ip) + eps;
    solp = simulate_model_example_1(t,xip,k,options);
    sx_fd(:,:,ip) = (solp.x - sol.x)/eps;
    sy_fd(:,:,ip) = (solp.y - sol.y)/eps;
    sroot_fd(:,:,ip) = (solp.root - sol.root)/eps;
end


%% PLOTTING
figure
for ip = 1:4
    subplot(4,2,ip*2-1)
    hold on
    for ix = 1:size(sol.x,2)
        plot(t,sol.sx(:,ix,ip),'.-','Color',c_x(ix,:))
        plot(t,sx_fd(:,ix,ip),'d','Color',c_x(ix,:))
    end
    legend('x1','x1_{fd}','x2','x2_{fd}','x3','x3_{fd}')
    title(['state sensitivity for p' num2str(ip)])
    xlabel('time t')
    ylabel('x')
    box on
    
    subplot(4,2,ip*2)
    plot(t,abs(sol.sx(:,:,ip)-sx_fd(:,:,ip)),'r--')
    legend('error x1','error x2','error x3')
    title(['state sensitivity for p' num2str(ip)])
    xlabel('time t')
    ylabel('error')
    set(gca,'YScale','log')
    box on
end

figure
for ip = 1:4
    subplot(4,2,ip*2-1)
    hold on
    for iy = 1:size(sol.y,2)
        plot(t,sol.sy(:,iy,ip),'.-','Color',c_x(iy,:))
        plot(t,sy_fd(:,iy,ip),'d','Color',c_x(iy,:))
    end
    legend('y1','y1_fd')
    title(['observable sensitivity for p' num2str(ip)])
    xlabel('time t')
    ylabel('y')
    box on
    
    subplot(4,2,ip*2)
    plot(t,abs(sol.sy(:,:,ip)-sy_fd(:,:,ip)),'r--')
    legend('error y1')
    title(['error observable sensitivity for p' num2str(ip)])
    xlabel('time t')
    ylabel('error')
    set(gca,'YScale','log')
    box on
end

figure
for ip = 1:4
subplot(4,2,2*ip-1)
bar(1:6,sol.sroot(1:6,:,ip),0.8)
hold on
bar(1:6,sroot_fd(1:6,:,ip),0.4)
legend('x3==x2','x3==x1','x3==x2 fd','x3==x1 fd')
title(['event sensitivity for p' num2str(ip)])
xlabel('event #')
ylabel('y')
box on

subplot(4,2,2*ip)
bar(1:6,sol.sroot(1:6,:,ip)-sroot_fd(1:6,:,ip),0.8)
legend('error x3==x2','error x3==x1')
title(['error event sensitivity for p' num2str(ip)])
xlabel('event #')
ylabel('y')
box on
end
