# Supplementary material for: Inference for Stochastic Chemical Kinetics Using Moment Equations and System Size Expansion
Source: PLoS Comput Biol. 2016 Jul 22;12(7):e1005030. doi: 10.1371/journal.pcbi.1005030 (PMC4957800; doi:10.1371/journal.pcbi.1005030)
Supplement: S1 Code — This zip-file contains the MATLAB code for the simulation and application example presented in the paper. We provide implementations of all models, parameter estimation and uncertainty analysis to allow everybody to reproduce the results. (ZIP) [file pcbi.1005030.s002.zip › S1code/cvodewrap/examples/example_1/example_model_1_syms.m]

function [model] = example_model_1_syms()

%% CVODES OPTIONS

% set the default absolute tolerance
model.atol = 1e-8; 
% set the default relative tolerance
model.rtol = 1e-8; 
% set the default maximum number of integration steps
model.maxsteps = 1e4; 
% set the parametrisation of the problem options are 'log', 'log10' and
% 'lin' (default).
model.param = 'log10'; 
model.debug = true;

%% STATES

% create state syms
syms x1 x2 x3

% create state vector
x = [
x1 x2 x3
];

%% PARAMETERS ( for these sensitivities will be computed )

% create parameter syms
syms p1 p2 p3 p4

% create parameter vector 
p = [p1,p2,p3,p4];

%% CONSTANTS ( for these no sensitivities will be computed )
% this part is optional and can be ommited

% create parameter syms
syms k1 k2 k3 k4

% create parameter vector 
k = [k1 k2 k3 k4];

%% SYSTEM EQUATIONS

% create symbolic variable for time
syms t

xdot = sym(zeros(size(x)));

% piecewise defined function
xdot(1) = -p1*heaviside(t-p4)*x1;
% inhomogeneous
xdot(2) = +p2*x1*exp(-0.1*t)-p3*x2 ;
xdot(3) = -1.5*x3;

%% INITIAL CONDITIONS

x0 = sym(zeros(size(x)));

x0(1) = k1;
x0(2) = k2;
x0(3) = k3;

%% OBSERVALES

y = sym(zeros(1,1));

y(1) = p4 * (x1+x2+x3);


%% EVENTS
% this part is optional and can be ommited

% events fire when there is a zero crossing of the root function
root = sym(zeros(2,1));
% x3 == x2
root(1) = x3 - x2;
% x3 == x1
root(2) = x3 - x1;

%% SYSTEM STRUCT

model.sym.x = x;
model.sym.k = k;
model.sym.root = root;
model.sym.xdot = xdot;
model.sym.p = p;
model.sym.x0 = x0;
model.sym.y = y;
end
