# Supplementary material for: Inference for Stochastic Chemical Kinetics Using Moment Equations and System Size Expansion
Source: PLoS Comput Biol. 2016 Jul 22;12(7):e1005030. doi: 10.1371/journal.pcbi.1005030 (PMC4957800; doi:10.1371/journal.pcbi.1005030)
Supplement: S1 Code — This zip-file contains the MATLAB code for the simulation and application example presented in the paper. We provide implementations of all models, parameter estimation and uncertainty analysis to allow everybody to reproduce the results. (ZIP) [file pcbi.1005030.s002.zip › S1code/cvodewrap/examples/example_2/example_model_2.m]

clear
close all
clc
%% COMPILATION

[exdir,~,~]=fileparts(which('example_model_2.m'));
% compile the model
cvodewrap('model_example_2','example_model_2_syms',exdir)

%% SIMULATION

% time vector
t = linspace(0,3,10001);
p = [1;0.5;2;3];
k = [];

options.sensi = 0;
options.cvode_maxsteps = 1e6;
% load mex into memory
sol = simulate_model_example_2(t,log10(p),k,options);

tic
sol = simulate_model_example_2(t,log10(p),k,options);
disp(['Time elapsed with cvodewrap: ' num2str(toc) ])

%% ODE15S

sig = 1e-2;
delta_num = @(tau) exp(-1/2*(tau/sig).^2)/(sqrt(2*pi)*sig);

ode_system = @(t,x,p,k) [-p(1)*x(1)+delta_num(t-p(2));
    +p(3)*x(1) - p(4)*x(2)];

options_ode45 = odeset('RelTol',1e-8,'AbsTol',1e-8,'MaxStep',1e4);

tic
[~, X_ode45] = ode45(@(t,x) ode_system(t,x,p,k),t,[0;0],options_ode45);
disp(['Time elapsed with ode45: ' num2str(toc) ])

%% PLOTTING

figure
c_x = get(gca,'ColorOrder');
subplot(2,2,1)
for ix = 1:size(sol.x,2)
    plot(t,sol.x(:,ix),'.-','Color',c_x(ix,:))
    hold on
    plot(t,X_ode45(:,ix),'--','Color',c_x(ix,:))
end

legend('x1','x1_{ode45}','x2','x2_{ode15s}')
xlabel('time t')
ylabel('x')
box on
subplot(2,2,2)
plot(t,sol.x-X_ode45,'r--')
legend('error x1','error x2')

subplot(2,2,3)
plot(t,sol.y,'.-','Color',c_x(1,:))
hold on
plot(t,X_ode45(:,2),'--','Color',c_x(1,:))
legend('y1','y1_{ode45}')
xlabel('time t')
ylabel('y')
box on

subplot(2,2,4)
plot(t,sol.y-X_ode45(:,2),'r--')
legend('error y1')
xlabel('time t')
ylabel('y')
box on


%% FORWARD SENSITIVITY ANALYSIS

options.sensi = 1;

sol = simulate_model_example_2(t,log10(p),k,options);

%% FINITE DIFFERENCES

eps = 1e-4;
xi = log10(p);
for ip = 1:4;
    xip = xi;
    xip(ip) = xip(ip) + eps;
    solp = simulate_model_example_2(t,xip,k,options);
    sx_fd(:,:,ip) = (solp.x - sol.x)/eps;
    sy_fd(:,:,ip) = (solp.y - sol.y)/eps;
    sroot_fd(:,:,ip) = (solp.root - sol.root)/eps;
end


%% PLOTTING
figure
for ip = 1:4
    subplot(4,2,ip*2-1)
    hold on
    for ix = 1:size(sol.x,2)
        plot(t,sol.sx(:,ix,ip),'.-','Color',c_x(ix,:))
        plot(t,sx_fd(:,ix,ip),'--','Color',c_x(ix,:))
    end
    ylim([-2,2])
    legend('x1','x1_{fd}','x2','x2_{fd}')
    title(['state sensitivity for p' num2str(ip)])
    xlabel('time t')
    ylabel('x')
    box on
    
    subplot(4,2,ip*2)
    plot(t,abs(sol.sx(:,:,ip)-sx_fd(:,:,ip)),'r--')
    legend('error x1','error x2')
    title(['state sensitivity for p' num2str(ip)])
    xlabel('time t')
    ylabel('error')
    ylim([1e-12,1e0])
    set(gca,'YScale','log')
    box on
end

figure
for ip = 1:4
    subplot(4,2,ip*2-1)
    hold on
    for iy = 1:size(sol.y,2)
        plot(t,sol.sy(:,iy,ip),'.-','Color',c_x(iy,:))
        plot(t,sy_fd(:,iy,ip),'--','Color',c_x(iy,:))
    end
    ylim([-2,2])
    legend('y1','y1_{fd}')
    title(['observable sensitivity for p' num2str(ip)])
    xlabel('time t')
    ylabel('y')
    box on
    
    subplot(4,2,ip*2)
    plot(t,abs(sol.sy(:,:,ip)-sy_fd(:,:,ip)),'r--')
    legend('error y1')
    title(['observable sensitivity for p' num2str(ip)])
    xlabel('time t')
    ylabel('error')
    ylim([1e-12,1e0])
    set(gca,'YScale','log')
    box on
end
