# Supplementary material for: Inference for Stochastic Chemical Kinetics Using Moment Equations and System Size Expansion
Source: PLoS Comput Biol. 2016 Jul 22;12(7):e1005030. doi: 10.1371/journal.pcbi.1005030 (PMC4957800; doi:10.1371/journal.pcbi.1005030)
Supplement: S1 Code — This zip-file contains the MATLAB code for the simulation and application example presented in the paper. We provide implementations of all models, parameter estimation and uncertainty analysis to allow everybody to reproduce the results. (ZIP) [file pcbi.1005030.s002.zip › S1code/cvodewrap/examples/example_2/simulate_model_example_2.m]

% simulate_model_example_2.m is the matlab interface to the cvodes mex
%   which simulates the ordinary differential equation and respective
%   sensitivities according to user specifications.
%
% USAGE:
% ======
% [...] = simulate_model_example_2(tout,theta)
% [...] = simulate_model_example_2(tout,theta,kappa,options)
% [status,tout,x,y,sx,sy,sol] = simulate_model_example_2(...)
%
% INPUTS:
% =======
% tout ... 1 dimensional vector of timepoints at which a solution to the ODE is desired
% theta ... 1 dimensional parameter vector of parameters for which sensitivities are desired.
%           this corresponds to the specification in model.sym.p
% kappa ... 1 dimensional parameter vector of parameters for which sensitivities are not desired.
%           this corresponds to the specification in model.sym.k
% options ... additional options to pass to the cvodes solver. Refer to the cvodes guide for more documentation.
%    .cvodes_atol ... absolute tolerance for the solver. default is specified in the user-provided syms function.
%    .cvodes_rtol ... relative tolerance for the solver. default is specified in the user-provided syms function.
%    .cvodes_maxsteps    ... maximal number of integration steps. default is specified in the user-provided syms function.
%    .tstart    ... start of integration. for all timepoints before this, values will be set to initial value.
%    .sens_ind ... 1 dimensional vector of indexes for which sensitivities must be computed.
%           default value is 1:length(theta).
%    .lmm    ... linear multistep method for forward problem.
%        1: Adams-Bashford
%        2: BDF (DEFAULT)
%    .iter    ... iteration method for linear multistep.
%        1: Functional
%        2: Newton (DEFAULT)
%    .linsol   ... linear solver module.
%        direct solvers:
%        1: Dense (DEFAULT)
%        2: Band (not implented)
%        3: LAPACK Dense (not implented)
%        4: LAPACK Band  (not implented)
%        5: Diag (not implented)
%        implicit krylov solvers:
%        6: SPGMR
%        7: SPBCG
%        8: SPTFQMR
%        sparse solvers:
%        9: KLU
%    .stldet   ... flag for stability limit detection. this should be turned on for stiff problems.
%        0: OFF
%        1: ON (DEFAULT)
%    .qPositiveX   ... vector of 0 or 1 of same dimension as state vector. 1 enforces positivity of states.
%    .sensi_meth   ... method for sensitivity computation.
%        1: Forward Sensitivity Analysis (DEFAULT)
%        2: Adjoint Sensitivity Analysis
%    .ism   ... only available for sensi_meth == 1. Method for computation of forward sensitivities.
%        1: Simultaneous (DEFAULT)
%        2: Staggered
%        3: Staggered1
%    .Nd   ... only available for sensi_meth == 2. Number of Interpolation nodes for forward solution. 
%              Default is 1000. 
%    .interpType   ... only available for sensi_meth == 2. Interpolation method for forward solution.
%        1: Hermite (DEFAULT)
%        2: Polynomial
%    .lmmB   ... only available for sensi_meth == 2. linear multistep method for backward problem.
%        1: Adams-Bashford
%        2: BDF (DEFAULT)
%    .iterB   ... only available for sensi_meth == 2. iteration method for linear multistep.
%        1: Functional
%        2: Newton (DEFAULT)
%
% Outputs:
% ========
% sol.status ... flag for status of integration. generally status<0 for failed integration
% sol.tout ... vector at which the solution was computed
% sol.x ... time-resolved state vector
% sol.y ... time-resolved output vector
% sol.sx ... time-resolved state sensitivity vector
% sol.sy ... time-resolved output sensitivity vector
% sol.xdot time-resolved right-hand side of differential equation
% sol.rootval value of root at end of simulation time
% sol.srootval value of root at end of simulation time
% sol.root time of events
% sol.sroot value of root at end of simulation time
function varargout = simulate_model_example_2(varargin)

% DO NOT CHANGE ANYTHING IN THIS FILE UNLESS YOU ARE VERY SURE ABOUT WHAT YOU ARE DOING
% MANUAL CHANGES TO THIS FILE CAN RESULT IN WRONG SOLUTIONS AND CRASHING OF MATLAB
if(nargin<2)
    error('Not enough input arguments.');
else
    tout=varargin{1};
    phi=varargin{2};
end
if(nargin>=3)
    kappa=varargin{3};
else
    kappa=[];
end
if(nargout>1)
    if(nargout>4)
        options_cvode.sensi = 1;
    else
        options_cvode.sensi = 0;
    end
end
theta = 10.^(phi(:));


if(nargin==2)
    kappa = [];
end
if(length(theta)<4)
    error('provided parameter vector is too short');
end
if(length(kappa)<0)
    error('provided constant vector is too short');
end

options_cvode.cvodes_atol = 1e-08;
options_cvode.cvodes_rtol = 1e-08;
options_cvode.cvodes_maxsteps = 10000;
options_cvode.sens_ind = 1:4;
options_cvode.nx = 2; % MUST NOT CHANGE THIS VALUE
options_cvode.ny = 1; % MUST NOT CHANGE THIS VALUE
options_cvode.nr = 0; % MUST NOT CHANGE THIS VALUE
options_cvode.ndisc = 1; % MUST NOT CHANGE THIS VALUE
options_cvode.nnz = 3; % MUST NOT CHANGE THIS VALUE
options_cvode.tstart = 0;
options_cvode.lmm = 2;
options_cvode.iter = 2;
options_cvode.linsol = 9;
options_cvode.stldet = 1;
options_cvode.Nd = 1000;
options_cvode.interpType = 1;
options_cvode.lmmB = 2;
options_cvode.iterB = 2;
options_cvode.ism = 1;
options_cvode.sensi_meth = 1;

options_cvode.nmaxroot = 100;

options_cvode.ubw = 0;

options_cvode.lbw = 1;

options_cvode.qPositiveX = zeros(length(tout),2);

sol.status = 0;
sol.t = tout;
sol.x = zeros(length(tout),2);
sol.y = zeros(length(tout),1);
sol.xdot = zeros(length(tout),2);
sol.J = zeros(length(tout),2,2);
sol.root = NaN(options_cvode.nmaxroot,0);
sol.rootval = NaN(options_cvode.nmaxroot,0);
sol.numsteps = zeros(length(tout),1);
sol.numrhsevals = zeros(length(tout),1);
sol.numlinsolvsetups = zeros(length(tout),1);
sol.numerrtestfails = zeros(length(tout),1);
sol.order = zeros(length(tout),1);
sol.numnonlinsolviters = zeros(length(tout),1);
sol.numjacevals = zeros(length(tout),1);
sol.numliniters = zeros(length(tout),1);
sol.numconvfails = zeros(length(tout),1);
sol.numprecevals = zeros(length(tout),1);
sol.numprecsolves = zeros(length(tout),1);

sol.numjtimesevals = zeros(length(tout),1);
sol.numstepsS = zeros(length(tout),1);
sol.numrhsevalsS = zeros(length(tout),1);
sol.numlinsolvsetupsS = zeros(length(tout),1);
sol.numerrtestfailsS = zeros(length(tout),1);
sol.orderS = zeros(length(tout),1);
sol.numnonlinsolvitersS = zeros(length(tout),1);
sol.numjacevalsS = zeros(length(tout),1);
sol.numlinitersS = zeros(length(tout),1);
sol.numconvfailsS = zeros(length(tout),1);
sol.numprecevalsS = zeros(length(tout),1);
sol.numprecsolvesS = zeros(length(tout),1);
sol.numjtimesevalsS = zeros(length(tout),1);

pbar = ones(size(theta));
pbar(pbar==0) = 1;
xscale = [];
if(nargin>=4)
    options_cvode = cw_setdefault(varargin{4},options_cvode);
else
end
options_cvode.np = length(options_cvode.sens_ind); % MUST NOT CHANGE THIS VALUE
sol.dxdotdp = zeros(length(tout),2,options_cvode.np);
plist = options_cvode.sens_ind-1;
if(options_cvode.sensi>0)
    sol.xS = zeros(length(tout),2,length(options_cvode.sens_ind));
    sol.yS = zeros(length(tout),1,length(options_cvode.sens_ind));
    sol.rootS =  NaN(options_cvode.nmaxroot,0,length(options_cvode.sens_ind));
    sol.rootvalS =  NaN(options_cvode.nmaxroot,0,length(options_cvode.sens_ind));
end
if(max(options_cvode.sens_ind)>4)
    error('Sensitivity index exceeds parameter dimension!')
end
cw_model_example_2(sol,tout,theta(1:4),kappa(1:0),options_cvode,plist,pbar,xscale);
rt = [1  2];
sol.x = sol.x(:,rt);
sol.xdot = sol.xdot(:,rt);
if(options_cvode.sensi>0)
    sol.sx = bsxfun(@times,sol.xS(:,rt,:),permute(theta(options_cvode.sens_ind),[3,2,1])*log(10));
    sol.sy = bsxfun(@times,sol.yS,permute(theta(options_cvode.sens_ind),[3,2,1])*log(10));
    sol.sroot = bsxfun(@times,sol.rootS,permute(theta(options_cvode.sens_ind),[3,2,1])*log(10));
    sol.srootval = bsxfun(@times,sol.rootvalS,permute(theta(options_cvode.sens_ind),[3,2,1])*log(10));
    sol.dxdotdp = bsxfun(@times,sol.dxdotdp,permute(theta(options_cvode.sens_ind),[3,2,1])*log(10));
end
if(nargout>1)
    varargout{1} = sol.status;
    varargout{2} = sol.t;
    varargout{3} = sol.x;
    varargout{4} = sol.y;
    if(nargout>4)
        varargout{5} = sol.sx;
        varargout{6} = sol.sy;
    end
else
    varargout{1} = sol;
end
end
