# Supplementary material for: Inference for Stochastic Chemical Kinetics Using Moment Equations and System Size Expansion
Source: PLoS Comput Biol. 2016 Jul 22;12(7):e1005030. doi: 10.1371/journal.pcbi.1005030 (PMC4957800; doi:10.1371/journal.pcbi.1005030)
Supplement: S1 Code — This zip-file contains the MATLAB code for the simulation and application example presented in the paper. We provide implementations of all models, parameter estimation and uncertainty analysis to allow everybody to reproduce the results. (ZIP) [file pcbi.1005030.s002.zip › S1code/cvodewrap/examples/example_3/example_model_3.m]

clear
close all
clc
%% COMPILATION

[exdir,~,~]=fileparts(which('example_model_3.m'));
% compile the model
cvodewrap('model_example_3','example_model_3_syms',exdir)
% add the model to the path
addpath(genpath([strrep(which('cvodewrap.m'),'cvodewrap.m','') 'models/model_example_3']))

%% SIMULATION

% time vector
t = linspace(0,300,100);
p = [1;0.5;0.4;2;0.1];
k = [0.1,0.4,0.7,1];

options.sensi = 0;
options.cvode_maxsteps = 1e6;
% load mex into memory
sol = simulate_model_example_3(t,log10(p),k,options);

tic
sol = simulate_model_example_3(t,log10(p),k,options);
disp(['Time elapsed with cvodes: ' num2str(toc) ])

%% ODE15S

ode_system = @(t,x,p,k) [-2*p(1)*x(1)^2 - p(2)*x(1)*x(2) + 2*p(3)*x(2) + p(4)*x(3) + p(5);
    + p(1)*x(1)^2 - p(2)*x(1)*x(2) - p(3)*x(2) + p(4)*x(3);
    + p(2)*x(1)*x(2) - p(4)*x(3) - k(4)*x(3)];
options_ode15s = odeset('RelTol',1e-8,'AbsTol',1e-8,'MaxStep',1e4);

tic
[~, X_ode15s] = ode15s(@(t,x) ode_system(t,x,p,k),t,k(1:3),options_ode15s);
disp(['Time elapsed with ode15s: ' num2str(toc) ])

%% PLOTTING

figure
c_x = get(gca,'ColorOrder');
subplot(2,2,1)
for ix = 1:size(sol.x,2)
    plot(t,sol.x(:,ix),'.-','Color',c_x(ix,:))
    hold on
    plot(t,X_ode15s(:,ix),'--','Color',c_x(ix,:))
end
legend('x1','x1_{ode15s}','x2','x2_{ode15s}','x3','x3_{ode15s}')
xlabel('time t')
ylabel('x')
box on
subplot(2,2,2)
plot(t,sol.x-X_ode15s,'r--')
legend('error x1','error x2','error x3')


%% FORWARD SENSITIVITY ANALYSIS

options.sensi = 1;

sol = simulate_model_example_3(t,log10(p),k,options);

%% FINITE DIFFERENCES

eps = 1e-4;
xi = log10(p);
for ip = 1:4;
    xip = xi;
    xip(ip) = xip(ip) + eps;
    solp = simulate_model_example_3(t,xip,k,options);
    sx_fd(:,:,ip) = (solp.x - sol.x)/eps;
    sy_fd(:,:,ip) = (solp.y - sol.y)/eps;
end


%% PLOTTING
figure
for ip = 1:4
    subplot(4,2,ip*2-1)
    hold on
    for ix = 1:size(sol.x,2)
        plot(t,sol.sx(:,ix,ip),'.-','Color',c_x(ix,:))
        plot(t,sx_fd(:,ix,ip),'--','Color',c_x(ix,:))
    end
    legend('x1','x1_{fd}','x2','x2_{fd}','x3','x3_{fd}')
    title(['state sensitivity for p' num2str(ip)])
    xlabel('time t')
    ylabel('x')
    box on
    
    subplot(4,2,ip*2)
    plot(t,abs(sol.sx(:,:,ip)-sx_fd(:,:,ip)),'r--')
    legend('error x1','error x2','error x3')
    title(['error of steady state sensitivity for p' num2str(ip)])
    xlabel('time t')
    ylabel('error')
    set(gca,'YScale','log')
    box on
end

%% STEADY STATE SENSITIVITY


sssens = NaN(size(sol.sx));
for it = 1:length(t)
    
    sssens(it,:,:) = -pinv(squeeze(sol.J(it,:,:)))*squeeze(sol.dxdotdp(it,:,:));
    
end

figure
for ip = 1:4
    subplot(4,2,ip*2-1)
    hold on
    for ix = 1:size(sol.x,2)
        plot(t,sol.sx(:,ix,ip),'.-','Color',c_x(ix,:))
        plot(t,sssens(:,ix,ip),'--','Color',c_x(ix,:))
    end
    legend('x1','x1_{ss}','x2','x2_{ss}','x3','x3_{ss}')
    title(['state sensitivity for p' num2str(ip)])
    xlabel('time t')
    ylabel('x')
    box on
    
    subplot(4,2,ip*2)
    plot(t,abs(sol.sx(:,:,ip)-sssens(:,:,ip)),'r--')
    legend('error x1','error x2','error x3')
    title(['error of state sensitivity for p' num2str(ip)])
    xlabel('time t')
    ylabel('error')
    set(gca,'YScale','log')
    box on
end

figure
scatter(sqrt(sum((sol.xdot./sol.x).^2,2)),sqrt(sum(sum((sol.sx-sssens).^2,2),3)))
hold on
plot([1e-15,1e5],[1e-15,1e5],'k:')
set(gca,'YScale','log')
set(gca,'XScale','log')
box on
xlabel('||dxdt/x||_2')
ylabel('error steady state approximation')
set(gca,'FontSize',15)
set(gca,'LineWidth',1.5)
