# Supplementary material for: Inference for Stochastic Chemical Kinetics Using Moment Equations and System Size Expansion
Source: PLoS Comput Biol. 2016 Jul 22;12(7):e1005030. doi: 10.1371/journal.pcbi.1005030 (PMC4957800; doi:10.1371/journal.pcbi.1005030)
Supplement: S1 Code — This zip-file contains the MATLAB code for the simulation and application example presented in the paper. We provide implementations of all models, parameter estimation and uncertainty analysis to allow everybody to reproduce the results. (ZIP) [file pcbi.1005030.s002.zip › S1code/cvodewrap/spline.c]

/************************************************/
/*  adapted from                                */
/*  CMATH.  Copyright (c) 1989 Design Software  */
/*                                              */
/************************************************/


/* Purpose ...
   -------
   Evaluate the coefficients b[i], c[i], d[i], i = 0, 1, .. n-1 for
   a cubic interpolating spline

   S(xx) = Y[i] + b[i] * w + c[i] * w**2 + d[i] * w**3
   where w = xx - x[i]
   and   x[i] <= xx <= x[i+1]

   The n supplied data points are x[i], y[i], i = 0 ... n-1.

   Input :
   -------
   n       : The number of data points or knots (n >= 2)
   end1,
   end2    : = 1 to specify the slopes at the end points
             = 0 to obtain the default conditions
   slope1,
   slope2  : the slopes at the end points x[0] and x[n-1]
             respectively
   x[]     : the abscissas of the knots in strictly
             increasing order
   y[]     : the ordinates of the knots

   Output :
   --------
   b, c, d : arrays of spline coefficients as defined above
             (See note 2 for a definition.)
            = 0 normal return
            = 1 less than two data points; cannot interpolate
            = 2 x[] are not in ascending order

   This C code written by ...  Peter & Nigel,
   ----------------------      Design Software,
                               42 Gubberley St,
                               Kenmore, 4069,
                               Australia.

   Version ... 1.1, 30 September 1987
   -------     2.0, 6 April 1989    (start with zero subscript)
                                     remove ndim from parameter list
               2.1, 28 April 1989   (check on x[])
               2.2, 10 Oct   1989   change number order of matrix

   Notes ...
   -----
   (1) The accompanying function seval() may be used to evaluate the
       spline while deriv will provide the first derivative.
   (2) Using p to denote differentiation
       y[i] = S(X[i])
       b[i] = Sp(X[i])
       c[i] = Spp(X[i])/2
       d[i] = Sppp(X[i])/6  ( Derivative from the right )
   (3) Since the zero elements of the arrays ARE NOW used here,
       all arrays to be passed from the main program should be
       dimensioned at least [n].  These routines will use elements
       [0 .. n-1].
   (4) Adapted from the text
       Forsythe, G.E., Malcolm, M.A. and Moler, C.B. (1977)
       "Computer Methods for Mathematical Computations"
       Prentice Hall
   (5) Note that although there are only n-1 polynomial segments,
       n elements are requird in b, c, d.  The elements b[n-1],
       c[n-1] and d[n-1] are set to continue the last segment
       past x[n-1].
*/

int spline (int n, int end1, int end2,
            double slope1, double slope2,
            double x[], double y[],
            double b[], double c[], double d[])
{  /* begin procedure spline() */

int    nm1, ib, i;
double t;
int    ascend;

nm1    = n - 1;

if (n < 2)
  {  /* no possible interpolation */
  goto LeaveSpline;
  }

ascend = 1;
for (i = 1; i < n; ++i) if (x[i] <= x[i-1]) ascend = 0;
if (!ascend)
   {
   goto LeaveSpline;
   }

if (n >= 3)
   {    /* ---- At least quadratic ---- */

   /* ---- Set up the symmetric tri-diagonal system
           b = diagonal
           d = offdiagonal
           c = right-hand-side  */
   d[0] = x[1] - x[0];
   c[1] = (y[1] - y[0]) / d[0];
   for (i = 1; i < nm1; ++i)
      {
      d[i]   = x[i+1] - x[i];
      b[i]   = 2.0 * (d[i-1] + d[i]);
      c[i+1] = (y[i+1] - y[i]) / d[i];
      c[i]   = c[i+1] - c[i];
      }

   /* ---- Default End conditions
           Third derivatives at x[0] and x[n-1] obtained
           from divided differences  */
   b[0]   = -d[0];
   b[nm1] = -d[n-2];
   c[0]   = 0.0;
   c[nm1] = 0.0;
   if (n != 3)
      {
      c[0]   = c[2] / (x[3] - x[1]) - c[1] / (x[2] - x[0]);
      c[nm1] = c[n-2] / (x[nm1] - x[n-3]) - c[n-3] / (x[n-2] - x[n-4]);
      c[0]   = c[0] * d[0] * d[0] / (x[3] - x[0]);
      c[nm1] = -c[nm1] * d[n-2] * d[n-2] / (x[nm1] - x[n-4]);
      }

   /* Alternative end conditions -- known slopes */
   if (end1 == 1)
      {
      b[0] = 2.0 * (x[1] - x[0]);
      c[0] = (y[1] - y[0]) / (x[1] - x[0]) - slope1;
      }
   if (end2 == 1)
      {
      b[nm1] = 2.0 * (x[nm1] - x[n-2]);
      c[nm1] = slope2 - (y[nm1] - y[n-2]) / (x[nm1] - x[n-2]);
      }

   /* Forward elimination */
   for (i = 1; i < n; ++i)
     {
     t    = d[i-1] / b[i-1];
     b[i] = b[i] - t * d[i-1];
     c[i] = c[i] - t * c[i-1];
     }

   /* Back substitution */
   c[nm1] = c[nm1] / b[nm1];
   for (ib = 0; ib < nm1; ++ib)
      {
      i    = n - ib - 2;
      c[i] = (c[i] - d[i] * c[i+1]) / b[i];
      }

   /* c[i] is now the sigma[i] of the text */

   /* Compute the polynomial coefficients */
   b[nm1] = (y[nm1] - y[n-2]) / d[n-2] + d[n-2] * (c[n-2] + 2.0 * c[nm1]);
   for (i = 0; i < nm1; ++i)
      {
      b[i] = (y[i+1] - y[i]) / d[i] - d[i] * (c[i+1] + 2.0 * c[i]);
      d[i] = (c[i+1] - c[i]) / d[i];
      c[i] = 3.0 * c[i];
      }
   c[nm1] = 3.0 * c[nm1];
   d[nm1] = d[n-2];

   }  /* at least quadratic */

else  /* if n >= 3 */
   {  /* linear segment only  */
   b[0] = (y[1] - y[0]) / (x[1] - x[0]);
   c[0] = 0.0;
   d[0] = 0.0;
   b[1] = b[0];
   c[1] = 0.0;
   d[1] = 0.0;
   }

LeaveSpline:
return 0;
}  /* end of spline() */


/*Purpose ...
  -------
  Evaluate the cubic spline function

  S(xx) = y[i] + b[i] * w + c[i] * w**2 + d[i] * w**3
  where w = u - x[i]
  and   x[i] <= u <= x[i+1]
  Note that Horner's rule is used.
  If u < x[0]   then i = 0 is used.
  If u > x[n-1] then i = n-1 is used.

  Input :
  -------
  n       : The number of data points or knots (n >= 2)
  u       : the abscissa at which the spline is to be evaluated
  x[]     : the abscissas of the knots in strictly increasing order
  y[]     : the ordinates of the knots
  b, c, d : arrays of spline coefficients computed by spline().

  Output :
  --------
  seval   : the value of the spline function at u

  Notes ...
  -----
  (1) If u is not in the same interval as the previous call then a
      binary search is performed to determine the proper interval.

*/

double seval (int n, double u,
              double x[], double y[],
              double b[], double c[], double d[])

{  /* begin function seval() */

int    i, j, k;
double w;

if (i >= n-1) i = 0;
if (i < 0)  i = 0;

if ((x[i] > u) || (x[i+1] < u))
  {  /* ---- perform a binary search ---- */
  i = 0;
  j = n;
  do
    {
    k = (i + j) / 2;         /* split the domain to search */
    if (u < x[k])  j = k;    /* move the upper bound */
    if (u >= x[k]) i = k;    /* move the lower bound */
    }                        /* there are no more segments to search */
  while (j > i+1);
  }

/* ---- Evaluate the spline ---- */
w = u - x[i];
w = y[i] + w * (b[i] + w * (c[i] + w * d[i]));
return (w);
}

/* Purpose ...
   -------
   Evaluate the derivative of the cubic spline function

   S(x) = B[i] + 2.0 * C[i] * w + 3.0 * D[i] * w**2
   where w = u - X[i]
   and   X[i] <= u <= X[i+1]
   Note that Horner's rule is used.
   If U < X[0] then i = 0 is used.
   If U > X[n-1] then i = n-1 is used.

   Input :
   -------
   n       : The number of data points or knots (n >= 2)
   u       : the abscissa at which the derivative is to be evaluated
   x       : the abscissas of the knots in strictly increasing order
   b, c, d : arrays of spline coefficients computed by spline()

   Output :
   --------
   deriv : the value of the derivative of the spline
           function at u

   Notes ...
   -----
   (1) If u is not in the same interval as the previous call then a
       binary search is performed to determine the proper interval.

*/

double deriv (int n, double u,
              double x[],
              double b[], double c[], double d[])
{  /* begin function deriv() */

int    i, j, k;
double w;

if (i >= n-1) i = 0;
if (i < 0) i = 0;

if ((x[i] > u) || (x[i+1] < u))
  {  /* ---- perform a binary search ---- */
  i = 0;
  j = n;
  do
    {
    k = (i + j) / 2;          /* split the domain to search */
    if (u < x[k])  j = k;     /* move the upper bound */
    if (u >= x[k]) i = k;     /* move the lower bound */
    }                         /* there are no more segments to search */
  while (j > i+1);
  }

/* ---- Evaluate the derivative ---- */
w = u - x[i];
w = b[i] + w * (2.0 * c[i] + w * 3.0 * d[i]);
return (w);

} /* end of deriv() */


/*Purpose ...
  -------
  Integrate the cubic spline function

  S(xx) = y[i] + b[i] * w + c[i] * w**2 + d[i] * w**3
  where w = u - x[i]
  and   x[i] <= u <= x[i+1]

  The integral is zero at u = x[0].

  If u < x[0]   then i = 0 segment is extrapolated.
  If u > x[n-1] then i = n-1 segment is extrapolated.

  Input :
  -------
  n       : The number of data points or knots (n >= 2)
  u       : the abscissa at which the spline is to be evaluated
  x[]     : the abscissas of the knots in strictly increasing order
  y[]     : the ordinates of the knots
  b, c, d : arrays of spline coefficients computed by spline().

  Output :
  --------
  sinteg  : the value of the spline function at u

  Notes ...
  -----
  (1) If u is not in the same interval as the previous call then a
      binary search is performed to determine the proper interval.

*/

double sinteg (int n, double u,
              double x[], double y[],
              double b[], double c[], double d[])
{  /* begin function sinteg() */

int    i, j, k;
double sum, dx;

if (i >= n-1) i = 0;
if (i < 0)  i = 0;

if ((x[i] > u) || (x[i+1] < u))
  {  /* ---- perform a binary search ---- */
  i = 0;
  j = n;
  do
    {
    k = (i + j) / 2;         /* split the domain to search */
    if (u < x[k])  j = k;    /* move the upper bound */
    if (u >= x[k]) i = k;    /* move the lower bound */
    }                        /* there are no more segments to search */
  while (j > i+1);
  }

sum = 0.0;
/* ---- Evaluate the integral for segments x < u ---- */
for (j = 0; j < i; ++j)
   {
   dx = x[j+1] - x[j];
   sum += dx *
          (y[j] + dx *
          (0.5 * b[j] + dx *
          (c[j] / 3.0 + dx * 0.25 * d[j])));
   }

/* ---- Evaluate the integral fot this segment ---- */
dx = u - x[i];
sum += dx *
       (y[i] + dx *
       (0.5 * b[i] + dx *
       (c[i] / 3.0 + dx * 0.25 * d[i])));

return (sum);
}
