# Supplementary material for: Inference for Stochastic Chemical Kinetics Using Moment Equations and System Size Expansion
Source: PLoS Comput Biol. 2016 Jul 22;12(7):e1005030. doi: 10.1371/journal.pcbi.1005030 (PMC4957800; doi:10.1371/journal.pcbi.1005030)
Supplement: S1 Code — This zip-file contains the MATLAB code for the simulation and application example presented in the paper. We provide implementations of all models, parameter estimation and uncertainty analysis to allow everybody to reproduce the results. (ZIP) [file pcbi.1005030.s002.zip › S1code/cvodewrap/spline_pos5.m]

function fun = spline_pos5(t, t1, p1, t2, p2, t3, p3, t4, p4, t5, p5, intss, dudt)
args = [ t, t1, p1, t2, p2, t3, p3, t4, p4, t5, p5, intss, dudt];
str = [];
for j = 1:length(args)-1
    str = [ str char(args(j)) ', ' ];
end
str = [str char(args(end))];
str = ['(' strrep(str,' ','') ')'];
% we have to replace all numbers by number.0 in oder for sym to be able to
% generate a correctly differentiable function (this is matlab magic)
str = regexprep(str,'\,([0-9]*)\,','\,$1\.0\,');
str = regexprep(str,'\,([0-9]*)\)','\,$1\.0\)');
fun = sym(['spline_pos5' str '']);
end

function fun = spline5(t, t1, p1, t2, p2, t3, p3, t4, p4, t5, p5, intss, dudt)
args = [ t, t1, p1, t2, p2, t3, p3, t4, p4, t5, p5, intss, dudt];
str = [];
for j = 1:length(args)-1
str = [ str char(args(j)) ', ' ];
end
str = [str char(args(end))];
str = ['(' strrep(str,' ','') ')'];
% we have to replace all numbers by number.0 in oder for sym to be able to
% generate a correctly differentiable function (this is matlab magic)
str = regexprep(str,'\,([0-9]*)\,','\,$1\.0\,');
str = regexprep(str,'\,([0-9]*)\)','\,$1\.0\)');
fun = sym(['spline5' str '']);
end

function fun = spline_pos4(t, t1, p1, t2, p2, t3, p3, t4, p4, intss, dudt)
args = [ t, t1, p1, t2, p2, t3, p3, t4, p4, intss, dudt];
str = [];
for j = 1:length(args)-1
str = [ str char(args(j)) ', ' ];
end
str = [str char(args(end))];
str = ['(' strrep(str,' ','') ')'];
% we have to replace all numbers by number.0 in oder for sym to be able to
% generate a correctly differentiable function (this is matlab magic)
str = regexprep(str,'\,([0-9]*)\,','\,$1\.0\,');
str = regexprep(str,'\,([0-9]*)\)','\,$1\.0\)');
fun = sym(['spline_pos4' str '']);
end

function fun = spline4(t, t1, p1, t2, p2, t3, p3, t4, p4, intss, dudt)
args = [ t, t1, p1, t2, p2, t3, p3, t4, p4, intss, dudt];
str = [];
for j = 1:length(args)-1
str = [ str char(args(j)) ', ' ];
end
str = [str char(args(end))];
str = ['(' strrep(str,' ','') ')'];
% we have to replace all numbers by number.0 in oder for sym to be able to
% generate a correctly differentiable function (this is matlab magic)
str = regexprep(str,'\,([0-9]*)\,','\,$1\.0\,');
str = regexprep(str,'\,([0-9]*)\)','\,$1\.0\)');
fun = sym(['spline4' str '']);
end


function fun = spline_pos3(t, t1, p1, t2, p2, t3, p3, intss, dudt)
args = [ t, t1, p1, t2, p2, t3, p3, intss, dudt];
str = [];
for j = 1:length(args)-1
str = [ str char(args(j)) ', ' ];
end
str = [str char(args(end))];
str = ['(' strrep(str,' ','') ')'];
% we have to replace all numbers by number.0 in oder for sym to be able to
% generate a correctly differentiable function (this is matlab magic)
str = regexprep(str,'\,([0-9]*)\,','\,$1\.0\,');
str = regexprep(str,'\,([0-9]*)\)','\,$1\.0\)');
fun = sym(['spline_pos3' str '']);
end

function fun = spline3(t, t1, p1, t2, p2, t3, p3, intss, dudt)
args = [ t, t1, p1, t2, p2, t3, p3, intss, dudt];
str = [];
for j = 1:length(args)-1
str = [ str char(args(j)) ', ' ];
end
str = [str char(args(end))];
str = ['(' strrep(str,' ','') ')'];
% we have to replace all numbers by number.0 in oder for sym to be able to
% generate a correctly differentiable function (this is matlab magic)
str = regexprep(str,'\,([0-9]*)\,','\,$1\.0\,');
str = regexprep(str,'\,([0-9]*)\)','\,$1\.0\)');
fun = sym(['spline3' str '']);
end

function fun = spline_pos10(t, t1, p1, t2, p2, t3, p3, t4, p4, t5, p5, t6, p6, t7, p7, t8, p8, t9, p9, t10, p10, intss, dudt)
args = [ t, t1, p1, t2, p2, t3, p3, t4, p4, t5, p5, t6, p6, t7, p7, t8, p8, t9, p9, t10, p10, intss, dudt];
str = [];
for j = 1:length(args)-1
str = [ str char(args(j)) ', ' ];
end
str = [str char(args(end))];
str = ['(' strrep(str,' ','') ')'];
% we have to replace all numbers by number.0 in oder for sym to be able to
% generate a correctly differentiable function (this is matlab magic)
str = regexprep(str,'\,([0-9]*)\,','\,$1\.0\,');
str = regexprep(str,'\,([0-9]*)\)','\,$1\.0\)');
fun = sym(['spline_pos10' str '']);
end

function fun = spline10(t, t1, p1, t2, p2, t3, p3, t4, p4, t5, p5, t6, p6, t7, p7, t8, p8, t9, p9, t10, p10, intss, dudt)
args = [ t, t1, p1, t2, p2, t3, p3, t4, p4, t5, p5, t6, p6, t7, p7, t8, p8, t9, p9, t10, p10, intss, dudt];
str = [];
for j = 1:length(args)-1
str = [ str char(args(j)) ', ' ];
end
str = [str char(args(end))];
str = ['(' strrep(str,' ','') ')'];
% we have to replace all numbers by number.0 in oder for sym to be able to
% generate a correctly differentiable function (this is matlab magic)
str = regexprep(str,'\,([0-9]*)\,','\,$1\.0\,');
str = regexprep(str,'\,([0-9]*)\)','\,$1\.0\)');
fun = sym(['spline10' str '']);
end
