# Supplementary material for: Inference for Stochastic Chemical Kinetics Using Moment Equations and System Size Expansion
Source: PLoS Comput Biol. 2016 Jul 22;12(7):e1005030. doi: 10.1371/journal.pcbi.1005030 (PMC4957800; doi:10.1371/journal.pcbi.1005030)
Supplement: S1 Code — This zip-file contains the MATLAB code for the simulation and application example presented in the paper. We provide implementations of all models, parameter estimation and uncertainty analysis to allow everybody to reproduce the results. (ZIP) [file pcbi.1005030.s002.zip › S1code/cvodewrap/SuiteSparse/AMD/Demo/amd_demo.c]

/* ========================================================================= */
/* === AMD demo main program =============================================== */
/* ========================================================================= */

/* ------------------------------------------------------------------------- */
/* AMD Copyright (c) by Timothy A. Davis,				     */
/* Patrick R. Amestoy, and Iain S. Duff.  See ../README.txt for License.     */
/* DrTimothyAldenDavis@gmail.com, http://www.suitesparse.com                 */
/* ------------------------------------------------------------------------- */

/* A simple C main program that illustrates the use of the ANSI C interface
 * to AMD.
 */

#include "amd.h"
#include <stdio.h>
#include <stdlib.h>

int main (void)
{
    /* The symmetric can_24 Harwell/Boeing matrix, including upper and lower
     * triangular parts, and the diagonal entries.  Note that this matrix is
     * 0-based, with row and column indices in the range 0 to n-1. */
    int n = 24, nz,
    Ap [ ] = { 0, 9, 15, 21, 27, 33, 39, 48, 57, 61, 70, 76, 82, 88, 94, 100,
	106, 110, 119, 128, 137, 143, 152, 156, 160 },
    Ai [ ] = {
	/* column  0: */    0, 5, 6, 12, 13, 17, 18, 19, 21,
	/* column  1: */    1, 8, 9, 13, 14, 17,
	/* column  2: */    2, 6, 11, 20, 21, 22,
	/* column  3: */    3, 7, 10, 15, 18, 19,
	/* column  4: */    4, 7, 9, 14, 15, 16,
	/* column  5: */    0, 5, 6, 12, 13, 17,
	/* column  6: */    0, 2, 5, 6, 11, 12, 19, 21, 23,
	/* column  7: */    3, 4, 7, 9, 14, 15, 16, 17, 18,
	/* column  8: */    1, 8, 9, 14,
	/* column  9: */    1, 4, 7, 8, 9, 13, 14, 17, 18,
	/* column 10: */    3, 10, 18, 19, 20, 21,
	/* column 11: */    2, 6, 11, 12, 21, 23,
	/* column 12: */    0, 5, 6, 11, 12, 23,
	/* column 13: */    0, 1, 5, 9, 13, 17,
	/* column 14: */    1, 4, 7, 8, 9, 14,
	/* column 15: */    3, 4, 7, 15, 16, 18,
	/* column 16: */    4, 7, 15, 16,
	/* column 17: */    0, 1, 5, 7, 9, 13, 17, 18, 19,
	/* column 18: */    0, 3, 7, 9, 10, 15, 17, 18, 19,
	/* column 19: */    0, 3, 6, 10, 17, 18, 19, 20, 21,
	/* column 20: */    2, 10, 19, 20, 21, 22,
	/* column 21: */    0, 2, 6, 10, 11, 19, 20, 21, 22,
	/* column 22: */    2, 20, 21, 22,
	/* column 23: */    6, 11, 12, 23 } ;

    int P [24], Pinv [24], i, j, k, jnew, p, inew, result ;
    double Control [AMD_CONTROL], Info [AMD_INFO] ;
    char A [24][24] ;

    /* here is an example of how to use AMD_VERSION.  This code will work in
     * any version of AMD. */
#if defined(AMD_VERSION) && (AMD_VERSION >= AMD_VERSION_CODE(1,2))
    printf ("AMD version %d.%d.%d, date: %s\n",
        AMD_MAIN_VERSION, AMD_SUB_VERSION, AMD_SUBSUB_VERSION, AMD_DATE) ;
#else
    printf ("AMD version: 1.1 or earlier\n") ;
#endif

    printf ("AMD demo, with the 24-by-24 Harwell/Boeing matrix, can_24:\n") ;

    /* get the default parameters, and print them */
    amd_defaults (Control) ;
    amd_control  (Control) ;

    /* print the input matrix */
    nz = Ap [n] ;
    printf ("\nInput matrix:  %d-by-%d, with %d entries.\n"
	   "   Note that for a symmetric matrix such as this one, only the\n"
	   "   strictly lower or upper triangular parts would need to be\n"
	   "   passed to AMD, since AMD computes the ordering of A+A'.  The\n"
	   "   diagonal entries are also not needed, since AMD ignores them.\n"
	   , n, n, nz) ;
    for (j = 0 ; j < n ; j++)
    {
	printf ("\nColumn: %d, number of entries: %d, with row indices in"
		" Ai [%d ... %d]:\n    row indices:",
		j, Ap [j+1] - Ap [j], Ap [j], Ap [j+1]-1) ;
	for (p = Ap [j] ; p < Ap [j+1] ; p++)
	{
	    i = Ai [p] ;
	    printf (" %d", i) ;
	}
	printf ("\n") ;
    }

    /* print a character plot of the input matrix.  This is only reasonable
     * because the matrix is small. */
    printf ("\nPlot of input matrix pattern:\n") ;
    for (j = 0 ; j < n ; j++)
    {
	for (i = 0 ; i < n ; i++) A [i][j] = '.' ;
	for (p = Ap [j] ; p < Ap [j+1] ; p++)
	{
	    i = Ai [p] ;
	    A [i][j] = 'X' ;
	}
    }
    printf ("    ") ;
    for (j = 0 ; j < n ; j++) printf (" %1d", j % 10) ;
    printf ("\n") ;
    for (i = 0 ; i < n ; i++)
    {
	printf ("%2d: ", i) ;
	for (j = 0 ; j < n ; j++)
	{
	    printf (" %c", A [i][j]) ;
	}
	printf ("\n") ;
    }

    /* order the matrix */
    result = amd_order (n, Ap, Ai, P, Control, Info) ;
    printf ("return value from amd_order: %d (should be %d)\n",
	result, AMD_OK) ;

    /* print the statistics */
    amd_info (Info) ;

    if (result != AMD_OK)
    {
	printf ("AMD failed\n") ;
	exit (1) ;
    }

    /* print the permutation vector, P, and compute the inverse permutation */
    printf ("Permutation vector:\n") ;
    for (k = 0 ; k < n ; k++)
    {
	/* row/column j is the kth row/column in the permuted matrix */
	j = P [k] ;
	Pinv [j] = k ;
	printf (" %2d", j) ;
    }
    printf ("\n\n") ;

    printf ("Inverse permutation vector:\n") ;
    for (j = 0 ; j < n ; j++)
    {
	k = Pinv [j] ;
	printf (" %2d", k) ;
    }
    printf ("\n\n") ;

    /* print a character plot of the permuted matrix. */
    printf ("\nPlot of permuted matrix pattern:\n") ;
    for (jnew = 0 ; jnew < n ; jnew++)
    {
	j = P [jnew] ;
	for (inew = 0 ; inew < n ; inew++) A [inew][jnew] = '.' ;
	for (p = Ap [j] ; p < Ap [j+1] ; p++)
	{
	    inew = Pinv [Ai [p]] ;
	    A [inew][jnew] = 'X' ;
	}
    }
    printf ("    ") ;
    for (j = 0 ; j < n ; j++) printf (" %1d", j % 10) ;
    printf ("\n") ;
    for (i = 0 ; i < n ; i++)
    {
	printf ("%2d: ", i) ;
	for (j = 0 ; j < n ; j++)
	{
	    printf (" %c", A [i][j]) ;
	}
	printf ("\n") ;
    }

    return (0) ;
}
