# Supplementary material for: Inference for Stochastic Chemical Kinetics Using Moment Equations and System Size Expansion
Source: PLoS Comput Biol. 2016 Jul 22;12(7):e1005030. doi: 10.1371/journal.pcbi.1005030 (PMC4957800; doi:10.1371/journal.pcbi.1005030)
Supplement: S1 Code — This zip-file contains the MATLAB code for the simulation and application example presented in the paper. We provide implementations of all models, parameter estimation and uncertainty analysis to allow everybody to reproduce the results. (ZIP) [file pcbi.1005030.s002.zip › S1code/cvodewrap/SuiteSparse/AMD/Demo/amd_demo2.c]

/* ========================================================================= */
/* === AMD demo main program (jumbled matrix version) ====================== */
/* ========================================================================= */

/* ------------------------------------------------------------------------- */
/* AMD Copyright (c) by Timothy A. Davis,				     */
/* Patrick R. Amestoy, and Iain S. Duff.  See ../README.txt for License.     */
/* DrTimothyAldenDavis@gmail.com, http://www.suitesparse.com                 */
/* ------------------------------------------------------------------------- */

/* A simple C main program that illustrates the use of the ANSI C interface
 * to AMD.
 *
 * Identical to amd_demo.c, except that it operates on an input matrix that has
 * unsorted columns and duplicate entries.
 */

#include "amd.h"
#include <stdio.h>
#include <stdlib.h>

int main (void)
{
    /* The symmetric can_24 Harwell/Boeing matrix (jumbled, and not symmetric).
     * Since AMD operates on A+A', only A(i,j) or A(j,i) need to be specified,
     * or both.  The diagonal entries are optional (some are missing).
     * There are many duplicate entries, which must be removed. */
    int n = 24, nz,
    Ap [ ] = { 0, 9, 14, 20, 28, 33, 37, 44, 53, 58, 63, 63, 66, 69, 72, 75,
	      78, 82, 86, 91, 97, 101, 112, 112, 116 },
    Ai [ ] = {
	/* column  0: */    0, 17, 18, 21, 5, 12, 5, 0, 13,
	/* column  1: */    14, 1, 8, 13, 17,
	/* column  2: */    2, 20, 11, 6, 11, 22,
	/* column  3: */    3, 3, 10, 7, 18, 18, 15, 19,
	/* column  4: */    7, 9, 15, 14, 16,
	/* column  5: */    5, 13, 6, 17,
	/* column  6: */    5, 0, 11, 6, 12, 6, 23,
	/* column  7: */    3, 4, 9, 7, 14, 16, 15, 17, 18,
	/* column  8: */    1, 9, 14, 14, 14,
	/* column  9: */    7, 13, 8, 1, 17,
	/* column 10: */
	/* column 11: */    2, 12, 23,
	/* column 12: */    5, 11, 12,
	/* column 13: */    0, 13, 17,
	/* column 14: */    1, 9, 14,
	/* column 15: */    3, 15, 16,
	/* column 16: */    16, 4, 4, 15,
	/* column 17: */    13, 17, 19, 17,
	/* column 18: */    15, 17, 19, 9, 10,
	/* column 19: */    17, 19, 20, 0, 6, 10,
	/* column 20: */    22, 10, 20, 21,
	/* column 21: */    6, 2, 10, 19, 20, 11, 21, 22, 22, 22, 22,
	/* column 22: */
	/* column 23: */    12, 11, 12, 23 } ;

    int P [24], Pinv [24], i, j, k, jnew, p, inew, result ;
    double Control [AMD_CONTROL], Info [AMD_INFO] ;
    char A [24][24] ;

    printf ("AMD demo, with a jumbled version of the 24-by-24\n") ;
    printf ("Harwell/Boeing matrix, can_24:\n") ;

    /* get the default parameters, and print them */
    amd_defaults (Control) ;
    amd_control  (Control) ;

    /* print the input matrix */
    nz = Ap [n] ;
    printf ("\nJumbled input matrix:  %d-by-%d, with %d entries.\n"
	   "   Note that for a symmetric matrix such as this one, only the\n"
	   "   strictly lower or upper triangular parts would need to be\n"
	   "   passed to AMD, since AMD computes the ordering of A+A'.  The\n"
	   "   diagonal entries are also not needed, since AMD ignores them.\n"
	   "   This version of the matrix has jumbled columns and duplicate\n"
	   "   row indices.\n", n, n, nz) ;
    for (j = 0 ; j < n ; j++)
    {
	printf ("\nColumn: %d, number of entries: %d, with row indices in"
		" Ai [%d ... %d]:\n    row indices:",
		j, Ap [j+1] - Ap [j], Ap [j], Ap [j+1]-1) ;
	for (p = Ap [j] ; p < Ap [j+1] ; p++)
	{
	    i = Ai [p] ;
	    printf (" %d", i) ;
	}
	printf ("\n") ;
    }

    /* print a character plot of the input matrix.  This is only reasonable
     * because the matrix is small. */
    printf ("\nPlot of (jumbled) input matrix pattern:\n") ;
    for (j = 0 ; j < n ; j++)
    {
	for (i = 0 ; i < n ; i++) A [i][j] = '.' ;
	for (p = Ap [j] ; p < Ap [j+1] ; p++)
	{
	    i = Ai [p] ;
	    A [i][j] = 'X' ;
	}
    }
    printf ("    ") ;
    for (j = 0 ; j < n ; j++) printf (" %1d", j % 10) ;
    printf ("\n") ;
    for (i = 0 ; i < n ; i++)
    {
	printf ("%2d: ", i) ;
	for (j = 0 ; j < n ; j++)
	{
	    printf (" %c", A [i][j]) ;
	}
	printf ("\n") ;
    }

    /* print a character plot of the matrix A+A'. */
    printf ("\nPlot of symmetric matrix to be ordered by amd_order:\n") ;
    for (j = 0 ; j < n ; j++)
    {
	for (i = 0 ; i < n ; i++) A [i][j] = '.' ;
    }
    for (j = 0 ; j < n ; j++)
    {
	A [j][j] = 'X' ;
	for (p = Ap [j] ; p < Ap [j+1] ; p++)
	{
	    i = Ai [p] ;
	    A [i][j] = 'X' ;
	    A [j][i] = 'X' ;
	}
    }
    printf ("    ") ;
    for (j = 0 ; j < n ; j++) printf (" %1d", j % 10) ;
    printf ("\n") ;
    for (i = 0 ; i < n ; i++)
    {
	printf ("%2d: ", i) ;
	for (j = 0 ; j < n ; j++)
	{
	    printf (" %c", A [i][j]) ;
	}
	printf ("\n") ;
    }

    /* order the matrix */
    result = amd_order (n, Ap, Ai, P, Control, Info) ;
    printf ("return value from amd_order: %d (should be %d)\n",
	result, AMD_OK_BUT_JUMBLED) ;

    /* print the statistics */
    amd_info (Info) ;

    if (result != AMD_OK_BUT_JUMBLED)
    {
	printf ("AMD failed\n") ;
	exit (1) ;
    }

    /* print the permutation vector, P, and compute the inverse permutation */
    printf ("Permutation vector:\n") ;
    for (k = 0 ; k < n ; k++)
    {
	/* row/column j is the kth row/column in the permuted matrix */
	j = P [k] ;
	Pinv [j] = k ;
	printf (" %2d", j) ;
    }
    printf ("\n\n") ;

    printf ("Inverse permutation vector:\n") ;
    for (j = 0 ; j < n ; j++)
    {
	k = Pinv [j] ;
	printf (" %2d", k) ;
    }
    printf ("\n\n") ;

    /* print a character plot of the permuted matrix. */
    printf ("\nPlot of (symmetrized) permuted matrix pattern:\n") ;
    for (j = 0 ; j < n ; j++)
    {
	for (i = 0 ; i < n ; i++) A [i][j] = '.' ;
    }
    for (jnew = 0 ; jnew < n ; jnew++)
    {
	j = P [jnew] ;
	A [jnew][jnew] = 'X' ;
	for (p = Ap [j] ; p < Ap [j+1] ; p++)
	{
	    inew = Pinv [Ai [p]] ;
	    A [inew][jnew] = 'X' ;
	    A [jnew][inew] = 'X' ;
	}
    }
    printf ("    ") ;
    for (j = 0 ; j < n ; j++) printf (" %1d", j % 10) ;
    printf ("\n") ;
    for (i = 0 ; i < n ; i++)
    {
	printf ("%2d: ", i) ;
	for (j = 0 ; j < n ; j++)
	{
	    printf (" %c", A [i][j]) ;
	}
	printf ("\n") ;
    }

    return (0) ;
}
