# Supplementary material for: Inference for Stochastic Chemical Kinetics Using Moment Equations and System Size Expansion
Source: PLoS Comput Biol. 2016 Jul 22;12(7):e1005030. doi: 10.1371/journal.pcbi.1005030 (PMC4957800; doi:10.1371/journal.pcbi.1005030)
Supplement: S1 Code — This zip-file contains the MATLAB code for the simulation and application example presented in the paper. We provide implementations of all models, parameter estimation and uncertainty analysis to allow everybody to reproduce the results. (ZIP) [file pcbi.1005030.s002.zip › S1code/cvodewrap/SuiteSparse/AMD/Demo/amd_f77cross.f]

C ======================================================================
C === AMD_cross ========================================================
C ======================================================================

C ----------------------------------------------------------------------
C AMD, Copyright (c) by Timothy A. Davis, Patrick R.
C Amestoy, and Iain S. Duff.  See ../README.txt for License.
C email: DrTimothyAldenDavis@gmail.com
C ----------------------------------------------------------------------

C This program provides an example of how to call the C version of AMD
C from a Fortran program.  It is HIGHLY non-portable.

C The amd_order routine returns PERM (1) < 0 if an error occurs.
C (-1: out of memory, -2: invalid matrix)

C Note that the input matrix is 0-based.  From Fortran, column j of the
C matrix is in AI (AP (I)+1 ... AP (I+1)).  The row indices in this
C set are in the range 0 to N-1.  To demonstrate this translation,
C the input matrix is printed in 1-based form.  This program uses
C the same 5-by-5 test matrix as amd_simple.c.

        INTEGER N, NZ, K, P
        PARAMETER (N = 5, NZ = 14)
        INTEGER AP (N+1), AI (NZ), PERM (N)
        DATA AP / 0,   2,       6,       10,  12, 14 /
        DATA AI / 0,1, 0,1,2,4, 1,2,3,4, 2,3, 1,4    /
        DOUBLE PRECISION CONTROL (5), INFO (20)

C       print the input matrix
        PRINT 10, N, N, NZ
10      FORMAT ('Input matrix:', I2, '-by-', I2, ' with',I3,' entries')
        DO 40 J = 1, N
            PRINT 20, J, AP (J+1) - AP (J), AP (J)+1, AP (J+1)
20          FORMAT ( /, 'Column: ', I2, ' number of entries: ', I2,
     $          ' with row indices in AI (', I3, ' ... ', I3, ')')
            PRINT 30, ((AI (P) + 1), P = AP (J) + 1, AP (J+1))
30          FORMAT ('    row indices: ', 24I3)
40      CONTINUE

        CALL AMDDEFAULTS (CONTROL)
        CALL AMDORDER (N, AP, AI, PERM, CONTROL, INFO)
        CALL AMDINFO (INFO)

        DO 60 K = 1, N
            PRINT 50, K, PERM (K) + 1
50          FORMAT ('PERM (',I2,') = ', I2)
60      CONTINUE
        END
