# Supplementary material for: Inference for Stochastic Chemical Kinetics Using Moment Equations and System Size Expansion
Source: PLoS Comput Biol. 2016 Jul 22;12(7):e1005030. doi: 10.1371/journal.pcbi.1005030 (PMC4957800; doi:10.1371/journal.pcbi.1005030)
Supplement: S1 Code — This zip-file contains the MATLAB code for the simulation and application example presented in the paper. We provide implementations of all models, parameter estimation and uncertainty analysis to allow everybody to reproduce the results. (ZIP) [file pcbi.1005030.s002.zip › S1code/cvodewrap/SuiteSparse/AMD/Demo/amd_f77cross.out]

Input matrix: 5-by- 5 with 14 entries

Column:  1 number of entries:  2 with row indices in AI (  1 ...   2)
    row indices:   1  2

Column:  2 number of entries:  4 with row indices in AI (  3 ...   6)
    row indices:   1  2  3  5

Column:  3 number of entries:  4 with row indices in AI (  7 ...  10)
    row indices:   2  3  4  5

Column:  4 number of entries:  2 with row indices in AI ( 11 ...  12)
    row indices:   3  4

Column:  5 number of entries:  2 with row indices in AI ( 13 ...  14)
    row indices:   2  5

amd:  approximate minimum degree ordering, results:
    status: OK
    n, dimension of A:                                  5
    nz, number of nonzeros in A:                        14
    symmetry of A:                                      0.8889
    number of nonzeros on diagonal:                     5
    nonzeros in pattern of A+A' (excl. diagonal):       10
    # dense rows/columns of A+A':                       0
    memory used, in bytes:                              228
    # of memory compactions:                            0

    The following approximate statistics are for a subsequent
    factorization of A(P,P) + A(P,P)'.  They are slight upper
    bounds if there are no dense rows/columns in A+A', and become
    looser if dense rows/columns exist.

    nonzeros in L (excluding diagonal):                 5
    nonzeros in L (including diagonal):                 10
    # divide operations for LDL' or LU:                 5
    # multiply-subtract operations for LDL':            6
    # multiply-subtract operations for LU:              7
    max nz. in any column of L (incl. diagonal):        3

    chol flop count for real A, sqrt counted as 1 flop: 22
    LDL' flop count for real A:                         17
    LDL' flop count for complex A:                      93
    LU flop count for real A (with no pivoting):        19
    LU flop count for complex A (with no pivoting):     101

PERM ( 1) =  1
PERM ( 2) =  4
PERM ( 3) =  3
PERM ( 4) =  5
PERM ( 5) =  2
