# Supplementary material for: Inference for Stochastic Chemical Kinetics Using Moment Equations and System Size Expansion
Source: PLoS Comput Biol. 2016 Jul 22;12(7):e1005030. doi: 10.1371/journal.pcbi.1005030 (PMC4957800; doi:10.1371/journal.pcbi.1005030)
Supplement: S1 Code — This zip-file contains the MATLAB code for the simulation and application example presented in the paper. We provide implementations of all models, parameter estimation and uncertainty analysis to allow everybody to reproduce the results. (ZIP) [file pcbi.1005030.s002.zip › S1code/cvodewrap/SuiteSparse/AMD/Demo/amd_f77demo.f]

C ======================================================================
C === Fortran AMD demo main program ====================================
C ======================================================================

C ----------------------------------------------------------------------
C AMD, Copyright (c) by Timothy A. Davis, Patrick R.
C Amestoy, and Iain S. Duff.  See ../README.txt for License.
C email: DrTimothyAldenDavis@gmail.com
C ----------------------------------------------------------------------

C A simple Fortran 77 main program that illustrates the use of the
C Fortran version of AMD (both the AMD and AMDBAR routines).  Note
C that aggressive absorption has no effect on this particular matrix.

C       AP and AI contain the symmetric can_24 Harwell/Boeing matrix,
C       including upper and lower triangular parts, but excluding the
C       diagonal entries.  Note that this matrix is 1-based, with row
C       and column indices in the range 1 to N.

        INTEGER N, NZ, IWLEN, PFREE, I, J, K, JNEW, P, INEW,
     $      METHOD, NCMPA
        PARAMETER (N = 24, NZ = 136, IWLEN = 200)
        INTEGER PE (N), DEGREE (N), NV (N), NEXT (N), PERM (N), W (N),
     $      HEAD (N), PINV (N), LEN (N), AP (N+1), AI (NZ), IW (IWLEN)
        CHARACTER A (24,24)

        DATA AP
     $      / 1, 9, 14, 19, 24, 29, 34, 42, 50, 53, 61, 66, 71,
     $       76, 81, 86, 91, 94, 102, 110, 118, 123, 131, 134, 137 /
        DATA AI /
     $      6, 7, 13, 14, 18, 19, 20, 22,
     $      9, 10, 14, 15, 18,
     $      7, 12, 21, 22, 23,
     $      8, 11, 16, 19, 20,
     $      8, 10, 15, 16, 17,
     $      1, 7, 13, 14, 18,
     $      1, 3, 6, 12, 13, 20, 22, 24,
     $      4, 5, 10, 15, 16, 17, 18, 19,
     $      2, 10, 15,
     $      2, 5, 8, 9, 14, 15, 18, 19,
     $      4, 19, 20, 21, 22,
     $      3, 7, 13, 22, 24,
     $      1, 6, 7, 12, 24,
     $      1, 2, 6, 10, 18,
     $      2, 5, 8, 9, 10,
     $      4, 5, 8, 17, 19,
     $      5, 8, 16,
     $      1, 2, 6, 8, 10, 14, 19, 20,
     $      1, 4, 8, 10, 11, 16, 18, 20,
     $      1, 4, 7, 11, 18, 19, 21, 22,
     $      3, 11, 20, 22, 23,
     $      1, 3, 7, 11, 12, 20, 21, 23,
     $      3, 21, 22,
     $      7, 12, 13 /

C       print the input matrix
        PRINT 11, N, N, NZ
11      FORMAT ('AMD Fortran 77 demo, with the 24-by-24',
     $      ' Harwell/Boeing matrix, can_24:'
     $      /, 'Input matrix: ', I2, '-by-', I2,' with ',I3,' entries',
     $      /, 'Note that the Fortran version of AMD requires that'
     $      /, 'no diagonal entries be present.')
        DO 20 J = 1, N
            PRINT 21, J, AP (J+1) - AP (J), AP (J), AP (J+1)-1
21          FORMAT ( /, 'Column: ', I2, ' number of entries: ', I2,
     $          ' with row indices in AI (', I3, ' ... ', I3, ')')
            PRINT 10, ((AI (P)), P = AP (J), AP (J+1) - 1)
10          FORMAT ('    row indices: ', 24I3)
20      CONTINUE

C       print a character plot of the input matrix.  This is only
C       reasonable because the matrix is small.
        PRINT 31
31      FORMAT ('Plot of input matrix pattern:')
        DO 50 J = 1,N
            DO 30 I = 1,N
                A (I, J) = '.'
30          CONTINUE
C           add the diagonal entry to the plot
            A (J, J) = 'X'
            DO 40 P = AP (J), AP (J+1) - 1
                I = AI (P)
                A (I, J) = 'X'
40          CONTINUE
50      CONTINUE
        PRINT 60, ((MOD (J, 10)), J = 1,N)
60      FORMAT ('     ', 24I2)
        DO 80 I = 1,N
            PRINT 70, I, (A (I, J), J = 1,N)
70          FORMAT (' ', I2, ': ', 24A2)
80      CONTINUE

        DO 190 METHOD = 1,2

C           load the matrix into AMD's workspace
            DO 90 J = 1,N
                PE (J) = AP (J)
                LEN (J) = AP (J+1) - AP (J)
90          CONTINUE
            DO 100 P = 1,NZ
                IW (P) = AI (P)
100         CONTINUE
            PFREE = NZ + 1

C           order the matrix using AMD or AMDBAR
            IF (METHOD .EQ. 1) THEN
                PRINT 101 
101             FORMAT (/, '------------------------------------------',
     $                  /, 'ordering the matrix with AMD',
     $                  /, '------------------------------------------')
                CALL AMD (N, PE, IW, LEN, IWLEN, PFREE, NV, NEXT,
     $              PERM, HEAD, PINV, DEGREE, NCMPA, W)
            ELSE
                PRINT 102 
102             FORMAT (/, '------------------------------------------',
     $                  /, 'ordering the matrix with AMDBAR',
     $                  /, '------------------------------------------')
                CALL AMDBAR (N, PE, IW, LEN, IWLEN, PFREE, NV, NEXT,
     $              PERM, HEAD, PINV, DEGREE, NCMPA, W)
            ENDIF

C           print the permutation vector, PERM, and its inverse, PINV.
C           row/column J = PERM (K) is the Kth row/column in the
C           permuted matrix.
            PRINT 110, (PERM (K), K = 1,N)
110         FORMAT (/, 'Permutation vector: ', /, 24I3)
            PRINT 120, (PINV (J), J = 1,N)
120         FORMAT (/, 'Inverse permutation vector: ', /, 24I3)

C           print a character plot of the permuted matrix.
            PRINT 121
121         FORMAT ('Plot of permuted matrix pattern:')
            DO 150 JNEW = 1,N
                J = PERM (JNEW)
                DO 130 INEW = 1,N
                    A (INEW, JNEW) = '.'
130             CONTINUE
C               add the diagonal entry to the plot
                A (JNEW, JNEW) = 'X'
                DO 140 P = AP (J), AP (J+1) - 1
                    INEW = PINV (AI (P))
                    A (INEW, JNEW) = 'X'
140             CONTINUE
150         CONTINUE
            PRINT 60, ((MOD (J, 10)), J = 1,N)
            DO 160 I = 1,N
                PRINT 70, I, (A (I, J), J = 1,N)
160         CONTINUE

C           print the permuted matrix, PERM*A*PERM'
            DO 180 JNEW = 1,N
                J = PERM (JNEW)
                PRINT 171, JNEW, J, AP (J+1) - AP (J)
171             FORMAT (/, 'New column: ', I2, ' old column: ', I2,
     $              ' number of entries: ', I2)
                PRINT 170, (PINV (AI (P)), P = AP (J), AP (J+1) - 1)
170             FORMAT ('    new row indices: ', 24I3)
180         CONTINUE
190     CONTINUE
        END
