# Supplementary material for: Inference for Stochastic Chemical Kinetics Using Moment Equations and System Size Expansion
Source: PLoS Comput Biol. 2016 Jul 22;12(7):e1005030. doi: 10.1371/journal.pcbi.1005030 (PMC4957800; doi:10.1371/journal.pcbi.1005030)
Supplement: S1 Code — This zip-file contains the MATLAB code for the simulation and application example presented in the paper. We provide implementations of all models, parameter estimation and uncertainty analysis to allow everybody to reproduce the results. (ZIP) [file pcbi.1005030.s002.zip › S1code/cvodewrap/SuiteSparse/AMD/Demo/amd_f77simple.f]

C ----------------------------------------------------------------------
C AMD, Copyright (c) by Timothy A. Davis, Patrick R.
C Amestoy, and Iain S. Duff.  See ../README.txt for License.
C email: DrTimothyAldenDavis@gmail.com
C ----------------------------------------------------------------------

C This program provides an example of how to call the Fortran version
C of AMD.  It uses the same matrix as the amd_simple.c demo (in C).
C Note that the diagonal entries are not present, and the matrix is
C symmetric.

        INTEGER N, NZ, J, K, P, IWLEN, PFREE, NCMPA
        PARAMETER (N = 5, NZ = 10, IWLEN = 17)
        INTEGER AP (N+1), AI (NZ), LAST (N), PE (N), LEN (N), ELEN (N),
     $      IW (IWLEN), DEGREE (N), NV (N), NEXT (N), HEAD (N), W (N)
        DATA AP / 1, 2,     5,     8,  9,  11/
        DATA AI / 2, 1,3,5, 2,4,5, 3,  2,3   /

C       load the matrix into the AMD workspace
        DO 10 J = 1,N
            PE (J) = AP (J)
            LEN (J) = AP (J+1) - AP (J)
10      CONTINUE
        DO 20 P = 1,NZ
            IW (P) = AI (P)
20      CONTINUE
        PFREE = NZ + 1

C       order the matrix (destroys the copy of A in IW, PE, and LEN)
        CALL AMD (N, PE, IW, LEN, IWLEN, PFREE, NV, NEXT, LAST, HEAD,
     $      ELEN, DEGREE, NCMPA, W)

        DO 60 K = 1, N
            PRINT 50, K, LAST (K)
50          FORMAT ('P (',I2,') = ', I2)
60      CONTINUE
        END
