# Supplementary material for: Inference for Stochastic Chemical Kinetics Using Moment Equations and System Size Expansion
Source: PLoS Comput Biol. 2016 Jul 22;12(7):e1005030. doi: 10.1371/journal.pcbi.1005030 (PMC4957800; doi:10.1371/journal.pcbi.1005030)
Supplement: S1 Code — This zip-file contains the MATLAB code for the simulation and application example presented in the paper. We provide implementations of all models, parameter estimation and uncertainty analysis to allow everybody to reproduce the results. (ZIP) [file pcbi.1005030.s002.zip › S1code/cvodewrap/SuiteSparse/AMD/Demo/amd_f77wrapper.c]

/* ========================================================================= */
/* === amd_f77wrapper ====================================================== */
/* ========================================================================= */

/* ------------------------------------------------------------------------- */
/* AMD Copyright (c) by Timothy A. Davis,				     */
/* Patrick R. Amestoy, and Iain S. Duff.  See ../README.txt for License.     */
/* email: DrTimothyAldenDavis@gmail.com                                      */
/* ------------------------------------------------------------------------- */

/* Fortran interface for the C-callable AMD library (int version only).  This
 * is HIGHLY non-portable.  You will need to modify this depending on how your
 * Fortran and C compilers behave.  Two examples are provided.
 *
 * To avoid using I/O, and to avoid the extra porting step of a Fortran
 * function, the status code is returned as the first entry in P (P [0] in C
 * and P (1) in Fortran) if an error occurs.  The error codes are negative
 * (-1: out of memory, -2: invalid matrix).
 *
 * For some C and Fortran compilers, the Fortran compiler appends a single "_"
 * after each routine name.  C doesn't do this, so the translation is made
 * here.  Some Fortran compilers don't append an underscore (xlf on IBM AIX,
 * for * example).
 *
 * Tested with the following compilers:
 * Solaris with cc and f77 from Sun WorkShop 6 update 1.
 * SGI Irix with MIPSpro cc and f77 compilers version 7.4
 * Linux with GNU gcc or Intel's icc, and GNU g77 Intel's ifc Fortran compiler.
 *	(any combination).  Note that with g77, a call to amd_order in Fortran
 *	gets translated to a call to amd_order__, with two underscores ("_").
 *	Thus, the Fortran names do not include an underscore.
 */

#include "amd.h"
#include <stdio.h>

/* ------------------------------------------------------------------------- */
/* Linux, Solaris, SGI */
/* ------------------------------------------------------------------------- */

void amdorder_ (int *n, const int *Ap, const int *Ai, int *P,
    double *Control, double *Info)
{
    int result = amd_order (*n, Ap, Ai, P, Control, Info) ;
    if (result != AMD_OK && P) P [0] = result ;
}

void amddefaults_ (double *Control)
{
    amd_defaults (Control) ;
}

void amdcontrol_ (double *Control)
{
    fflush (stdout) ;
    amd_control (Control) ;
    fflush (stdout) ;
}

void amdinfo_ (double *Info)
{
    fflush (stdout) ;
    amd_info (Info) ;
    fflush (stdout) ;
}

/* ------------------------------------------------------------------------- */
/* IBM AIX.  Probably Windows, Compaq Alpha, and HP Unix as well. */
/* ------------------------------------------------------------------------- */

void amdorder (int *n, const int *Ap, const int *Ai, int *P,
    double *Control, double *Info)
{
    int result = amd_order (*n, Ap, Ai, P, Control, Info) ;
    if (result != AMD_OK && P) P [0] = result ;
}

void amddefaults (double *Control)
{
    amd_defaults (Control) ;
}

void amdcontrol (double *Control)
{
    fflush (stdout) ;
    amd_control (Control) ;
    fflush (stdout) ;
}

void amdinfo (double *Info)
{
    fflush (stdout) ;
    amd_info (Info) ;
    fflush (stdout) ;
}
