# Supplementary material for: Inference for Stochastic Chemical Kinetics Using Moment Equations and System Size Expansion
Source: PLoS Comput Biol. 2016 Jul 22;12(7):e1005030. doi: 10.1371/journal.pcbi.1005030 (PMC4957800; doi:10.1371/journal.pcbi.1005030)
Supplement: S1 Code — This zip-file contains the MATLAB code for the simulation and application example presented in the paper. We provide implementations of all models, parameter estimation and uncertainty analysis to allow everybody to reproduce the results. (ZIP) [file pcbi.1005030.s002.zip › S1code/cvodewrap/SuiteSparse/AMD/Demo/Makefile]

#-----------------------------------------------------------------------------
# compile the AMD demo (for both GNU make or original make)
#-----------------------------------------------------------------------------

default: amd_simple amd_demo amd_demo2 amd_l_demo

include ../../SuiteSparse_config/SuiteSparse_config.mk

C = $(CC) $(CF) -I../Include -I../../SuiteSparse_config

INC = ../Include/amd.h ../../SuiteSparse_config/SuiteSparse_config.h

LIB2 = ../../SuiteSparse_config/libsuitesparseconfig.a $(LIB)

library:
	( cd ../../SuiteSparse_config ; $(MAKE) )
	( cd ../Lib ; $(MAKE) )

f77lib:
	( cd ../Lib ; $(MAKE) fortran )

#------------------------------------------------------------------------------
# Create the demo program, run it, and compare the output
#------------------------------------------------------------------------------

dist:

amd_demo: amd_demo.c library $(INC)
	$(C) -o amd_demo amd_demo.c ../Lib/libamd.a $(LIB2)
	./amd_demo > my_amd_demo.out
	- diff amd_demo.out my_amd_demo.out

amd_l_demo: amd_l_demo.c library $(INC)
	$(C) -o amd_l_demo amd_l_demo.c ../Lib/libamd.a $(LIB2)
	./amd_l_demo > my_amd_l_demo.out
	- diff amd_l_demo.out my_amd_l_demo.out

amd_demo2: amd_demo2.c library $(INC)
	$(C) -o amd_demo2 amd_demo2.c ../Lib/libamd.a $(LIB2)
	./amd_demo2 > my_amd_demo2.out
	- diff amd_demo2.out my_amd_demo2.out

amd_simple: amd_simple.c library $(INC)
	$(C) -o amd_simple amd_simple.c ../Lib/libamd.a $(LIB2)
	./amd_simple > my_amd_simple.out
	- diff amd_simple.out my_amd_simple.out

#------------------------------------------------------------------------------
# compile the Fortran demo
#------------------------------------------------------------------------------

fortran: amd_f77demo amd_f77simple

cross: amd_f77cross

amd_f77demo: amd_f77demo.f f77lib
	$(F77) $(F77FLAGS) -o amd_f77demo amd_f77demo.f ../Lib/libamdf77.a \
	    $(F77LIB)
	./amd_f77demo > my_amd_f77demo.out
	- diff amd_f77demo.out my_amd_f77demo.out

amd_f77simple: amd_f77simple.f f77lib
	$(F77) $(F77FLAGS) -o amd_f77simple amd_f77simple.f \
	    ../Lib/libamdf77.a $(F77LIB)
	./amd_f77simple > my_amd_f77simple.out
	- diff amd_f77simple.out my_amd_f77simple.out

amd_f77wrapper.o: amd_f77wrapper.c
	$(C) -DDINT -c amd_f77wrapper.c

amd_f77cross:  amd_f77cross.f amd_f77wrapper.o ../Lib/libamd.a
	$(F77) $(F77FLAGS) -o amd_f77cross amd_f77cross.f amd_f77wrapper.o \
	    ../Lib/libamd.a $(F77LIB)
	./amd_f77cross > my_amd_f77cross.out
	- diff amd_f77cross.out my_amd_f77cross.out

#------------------------------------------------------------------------------
# Remove all but the files in the original distribution
#------------------------------------------------------------------------------

clean:
	- $(RM) $(CLEAN)

purge: distclean

distclean: clean
	- $(RM) amd_demo my_amd_demo.out
	- $(RM) amd_l_demo my_amd_l_demo.out
	- $(RM) amd_demo2 my_amd_demo2.out
	- $(RM) amd_simple my_amd_simple.out
	- $(RM) amd_f77demo my_amd_f77demo.out
	- $(RM) amd_f77simple my_amd_f77simple.out
	- $(RM) amd_f77cross my_amd_f77cross.out
	- $(RM) -r *.dSYM
