# Supplementary material for: Inference for Stochastic Chemical Kinetics Using Moment Equations and System Size Expansion
Source: PLoS Comput Biol. 2016 Jul 22;12(7):e1005030. doi: 10.1371/journal.pcbi.1005030 (PMC4957800; doi:10.1371/journal.pcbi.1005030)
Supplement: S1 Code — This zip-file contains the MATLAB code for the simulation and application example presented in the paper. We provide implementations of all models, parameter estimation and uncertainty analysis to allow everybody to reproduce the results. (ZIP) [file pcbi.1005030.s002.zip › S1code/cvodewrap/SuiteSparse/AMD/Doc/AMD_UserGuide.bib]

@string{SIREV       = "{SIAM} Review"}
@string{SIMAX       = "{SIAM} J. Matrix Anal. Applic."}
@string{SIAMJSC     = "{SIAM} J. Sci. Comput."}
@string{TOMS        = "{ACM} Trans. Math. Softw."}

@article{schu:01,
	author    = {J. Schulze},
	title     = {Towards a tighter coupling of bottom-up and top-down sparse matrix ordering methods},
	journal   = {BIT},
	volume    = {41},
	number    = {4},
	pages     = "800--841",
	year      = {2001}
	}

@article{GeorgeLiu89,
	author={George, A. and Liu, J. W. H.},
	year={1989},
	title={The Evolution of the Minimum Degree Ordering Algorithm},
	journal=SIREV,
	volume={31},
	number={1},
	pages={1--19}}

@article{AmestoyDavisDuff96,
	author={Amestoy, P. R. and Davis, T. A. and Duff, I. S.},
	title={An approximate minimum degree ordering algorithm},
	journal=SIMAX,
	year={1996}
	,volume={17}
	,number={4}
	,pages={886-905}
	}

@article{AmestoyDavisDuff04,
	author={Amestoy, P. R. and Davis, T. A. and Duff, I. S.},
	title={Algorithm 837: An approximate minimum degree ordering algorithm},
	journal=TOMS,
	year={2004}
	,volume={30}
	,number={3}
	,pages={381-388}
	}

@misc{hsl:2002,
 author = {HSL},
  title = "{HSL} 2002: {A} collection of {F}ortran codes for large
           scale scientific computation",
  note = {{\tt www.cse.clrc.ac.uk/nag/hsl}},
  year = 2002}


@article{RothbergEisenstat98,
	author={Rothberg, E. and Eisenstat, S. C.},
	title={Node selection strategies for bottom-up sparse matrix orderings},
	journal=SIMAX,
	year={1998}
	,volume={19}
	,number={3}
	,pages={682-695}
	}

@article{KarypisKumar98e,
	author={Karypis, G. and Kumar, V.},
	title={A fast and high quality multilevel scheme for partitioning irregular graphs},
	journal=SIAMJSC,
	year={1998}
	,volume={20}
	,pages={359-392}
	}

@article{Chaco,
	author={B. Hendrickson and E. Rothberg},
	title={Improving the runtime and quality of nested dissection ordering},
	journal=SIAMJSC,
	year={1999}
	,volume={20}
	,pages={468--489}
	}

@article{PellegriniRomanAmestoy00,
	author={Pellegrini, F. and Roman, J. and Amestoy, P.},
	title={Hybridizing nested dissection and halo approximate minimum degree for efficient sparse matrix ordering},
	journal={Concurrency: Practice and Experience},
	year={2000}
	,volume={12}
	,pages={68-84}
	}

@article{DavisGilbertLarimoreNg04,
	author={Davis, T. A. and Gilbert, J. R. and Larimore, S. I. and Ng, E. G.},
	title={A column approximate minimum degree ordering algorithm},
	journal=TOMS,
	year={2004}
	,volume={30}
	,pages={353-376}
	}
