# Supplementary material for: Inference for Stochastic Chemical Kinetics Using Moment Equations and System Size Expansion
Source: PLoS Comput Biol. 2016 Jul 22;12(7):e1005030. doi: 10.1371/journal.pcbi.1005030 (PMC4957800; doi:10.1371/journal.pcbi.1005030)
Supplement: S1 Code — This zip-file contains the MATLAB code for the simulation and application example presented in the paper. We provide implementations of all models, parameter estimation and uncertainty analysis to allow everybody to reproduce the results. (ZIP) [file pcbi.1005030.s002.zip › S1code/cvodewrap/SuiteSparse/AMD/Doc/Makefile]

#------------------------------------------------------------------------------
# AMD Makefile for compiling on Unix systems (for GNU or original make)
#------------------------------------------------------------------------------

default: dist

include ../../SuiteSparse_config/SuiteSparse_config.mk

#------------------------------------------------------------------------------
# Remove all but the files in the original distribution
#------------------------------------------------------------------------------

clean:
	- $(RM) $(CLEAN)

purge: distclean

distclean: clean
	- $(RM) *.aux *.bbl *.blg *.log *.toc

#------------------------------------------------------------------------------
# Create the User Guide and Quick Start Guide
#------------------------------------------------------------------------------

AMD_UserGuide.pdf: AMD_UserGuide.tex AMD_UserGuide.bib ../Include/amd.h
	echo '\\begin{verbatim}' > amd_h.tex
	expand -8 ../Include/amd.h >> amd_h.tex
	echo '\end{verbatim}' >> amd_h.tex
	pdflatex AMD_UserGuide
	bibtex AMD_UserGuide
	pdflatex AMD_UserGuide
	pdflatex AMD_UserGuide

dist:  AMD_UserGuide.pdf
	- $(RM) *.aux *.bbl *.blg *.log *.toc amd_h.tex
