# Supplementary material for: Inference for Stochastic Chemical Kinetics Using Moment Equations and System Size Expansion
Source: PLoS Comput Biol. 2016 Jul 22;12(7):e1005030. doi: 10.1371/journal.pcbi.1005030 (PMC4957800; doi:10.1371/journal.pcbi.1005030)
Supplement: S1 Code — This zip-file contains the MATLAB code for the simulation and application example presented in the paper. We provide implementations of all models, parameter estimation and uncertainty analysis to allow everybody to reproduce the results. (ZIP) [file pcbi.1005030.s002.zip › S1code/cvodewrap/SuiteSparse/AMD/Lib/GNUmakefile]

#-------------------------------------------------------------------------------
# AMD Makefile for compiling on Unix systems (for GNU make only)
#-------------------------------------------------------------------------------

default: libamd.a

include ../../SuiteSparse_config/SuiteSparse_config.mk

C = $(CC) $(CF) -I../Include -I../../SuiteSparse_config

#-------------------------------------------------------------------------------
# source files
#-------------------------------------------------------------------------------

AMD = amd_aat amd_1 amd_2 amd_dump amd_postorder amd_post_tree amd_defaults \
	amd_order amd_control amd_info amd_valid amd_preprocess

CONFIG = ../../SuiteSparse_config/SuiteSparse_config.h

INC = ../Include/amd.h ../Include/amd_internal.h $(CONFIG)

#-------------------------------------------------------------------------------
# object files for each version
#-------------------------------------------------------------------------------

AMDI = $(addsuffix .o, $(subst amd_,amd_i_,$(AMD)))
AMDL = $(addsuffix .o, $(subst amd_,amd_l_,$(AMD)))

#-------------------------------------------------------------------------------
# compile each int and long routine (with no real/complex version)
#-------------------------------------------------------------------------------

amd_i_%.o: ../Source/amd_%.c $(INC)
	$(C) -DDINT -c $< -o $@

amd_l_%.o: ../Source/amd_%.c $(INC)
	$(C) -DDLONG -c $< -o $@

#-------------------------------------------------------------------------------
# Create the libamd.a library (C versions only)
#-------------------------------------------------------------------------------

libamd.a: $(AMDI) $(AMDL)
	$(ARCHIVE) libamd.a $^
	- $(RANLIB) libamd.a

#-------------------------------------------------------------------------------
# compile the Fortran versions and the libamdf77.a library
#-------------------------------------------------------------------------------

fortran: libamdf77.a

AMDF77 = amd.o amdbar.o

amd.o: ../Source/amd.f
	$(F77) $(F77FLAGS) -c ../Source/amd.f -o amd.o

amdbar.o: ../Source/amdbar.f
	$(F77) $(F77FLAGS) -c ../Source/amdbar.f -o amdbar.o

libamdf77.a: $(AMDF77)
	$(ARCHIVE) libamdf77.a $^
	- $(RANLIB) libamdf77.a

#-------------------------------------------------------------------------------
# Remove all but the files in the original distribution
#-------------------------------------------------------------------------------

clean:
	- $(RM) $(CLEAN)

purge: distclean

distclean: clean
	- $(RM) libamd.a libamdf77.a
