# Supplementary material for: Inference for Stochastic Chemical Kinetics Using Moment Equations and System Size Expansion
Source: PLoS Comput Biol. 2016 Jul 22;12(7):e1005030. doi: 10.1371/journal.pcbi.1005030 (PMC4957800; doi:10.1371/journal.pcbi.1005030)
Supplement: S1 Code — This zip-file contains the MATLAB code for the simulation and application example presented in the paper. We provide implementations of all models, parameter estimation and uncertainty analysis to allow everybody to reproduce the results. (ZIP) [file pcbi.1005030.s002.zip › S1code/cvodewrap/SuiteSparse/AMD/Lib/Makefile]

#-------------------------------------------------------------------------------
# AMD Makefile for compiling on Unix systems (for original Make ONLY)
#-------------------------------------------------------------------------------

# This is a very ugly Makefile, and is only provided for those who do not
# have GNU make.  Note that it is not used if you have GNU make.  It ignores
# dependency checking and just compiles everything.

default: everything

include ../../SuiteSparse_config/SuiteSparse_config.mk

C = $(CC) $(CF) -I../Include -I../../SuiteSparse_config

everything:
	$(C) -DDINT -c ../Source/amd_aat.c -o amd_i_aat.o
	$(C) -DDINT -c ../Source/amd_1.c -o amd_i_1.o
	$(C) -DDINT -c ../Source/amd_2.c -o amd_i_2.o
	$(C) -DDINT -c ../Source/amd_dump.c -o amd_i_dump.o
	$(C) -DDINT -c ../Source/amd_postorder.c -o amd_i_postorder.o
	$(C) -DDINT -c ../Source/amd_post_tree.c -o amd_i_post_tree.o
	$(C) -DDINT -c ../Source/amd_defaults.c -o amd_i_defaults.o
	$(C) -DDINT -c ../Source/amd_order.c -o amd_i_order.o
	$(C) -DDINT -c ../Source/amd_control.c -o amd_i_control.o
	$(C) -DDINT -c ../Source/amd_info.c -o amd_i_info.o
	$(C) -DDINT -c ../Source/amd_valid.c -o amd_i_valid.o
	$(C) -DDINT -c ../Source/amd_preprocess.c -o amd_i_preprocess.o
	$(C) -DDLONG -c ../Source/amd_aat.c -o amd_l_aat.o
	$(C) -DDLONG -c ../Source/amd_1.c -o amd_l_1.o
	$(C) -DDLONG -c ../Source/amd_2.c -o amd_l_2.o
	$(C) -DDLONG -c ../Source/amd_dump.c -o amd_l_dump.o
	$(C) -DDLONG -c ../Source/amd_postorder.c -o amd_l_postorder.o
	$(C) -DDLONG -c ../Source/amd_post_tree.c -o amd_l_post_tree.o
	$(C) -DDLONG -c ../Source/amd_defaults.c -o amd_l_defaults.o
	$(C) -DDLONG -c ../Source/amd_order.c -o amd_l_order.o
	$(C) -DDLONG -c ../Source/amd_control.c -o amd_l_control.o
	$(C) -DDLONG -c ../Source/amd_info.c -o amd_l_info.o
	$(C) -DDLONG -c ../Source/amd_valid.c -o amd_l_valid.o
	$(C) -DDLONG -c ../Source/amd_preprocess.c -o amd_l_preprocess.o
	$(ARCHIVE)  ../Lib/libamd.a \
            amd_i_aat.o amd_i_1.o amd_i_2.o amd_i_dump.o \
	    amd_i_postorder.o amd_i_post_tree.o amd_i_defaults.o amd_i_order.o \
	    amd_i_control.o amd_i_info.o amd_i_valid.o amd_l_aat.o amd_l_1.o \
	    amd_l_2.o amd_l_dump.o amd_l_postorder.o amd_l_post_tree.o \
	    amd_l_defaults.o amd_l_order.o amd_l_control.o amd_l_info.o \
	    amd_l_valid.o amd_i_preprocess.o amd_l_preprocess.o
	- $(RANLIB) ../Lib/libamd.a

#-------------------------------------------------------------------------------
# compile the Fortran versions and the libamdf77.a library
#-------------------------------------------------------------------------------

fortran:
	$(F77) $(F77FLAGS) -c ../Source/amd.f -o amd.o
	$(F77) $(F77FLAGS) -c ../Source/amdbar.f -o amdbar.o
	$(ARCHIVE)  ../Lib/libamdf77.a amd.o amdbar.o
	- $(RANLIB) ../Lib/libamdf77.a

#-------------------------------------------------------------------------------
# Remove all but the files in the original distribution
#-------------------------------------------------------------------------------

clean:
	- $(RM) $(CLEAN)

purge: distclean

distclean: clean
	- $(RM) ../Lib/libamd.a ../Lib/libamdf77.a
