# Supplementary material for: Inference for Stochastic Chemical Kinetics Using Moment Equations and System Size Expansion
Source: PLoS Comput Biol. 2016 Jul 22;12(7):e1005030. doi: 10.1371/journal.pcbi.1005030 (PMC4957800; doi:10.1371/journal.pcbi.1005030)
Supplement: S1 Code — This zip-file contains the MATLAB code for the simulation and application example presented in the paper. We provide implementations of all models, parameter estimation and uncertainty analysis to allow everybody to reproduce the results. (ZIP) [file pcbi.1005030.s002.zip › S1code/cvodewrap/SuiteSparse/AMD/Makefile]

#------------------------------------------------------------------------------
# AMD Makefile (for GNU Make or original make)
#------------------------------------------------------------------------------

VERSION = 2.4.1

default: all

include ../SuiteSparse_config/SuiteSparse_config.mk

demos: all

# Compile all C code.  Do not compile the FORTRAN versions.
all:
	( cd Lib    ; $(MAKE) )
	( cd Demo   ; $(MAKE) )

# compile just the C-callable libraries (not Demos)
library:
	( cd Lib    ; $(MAKE) )

# compile the FORTRAN libraries and demo programs (not compiled by "make all")
fortran:
	( cd Lib    ; $(MAKE) fortran )
	( cd Demo   ; $(MAKE) fortran )

# compile a FORTRAN demo program that calls the C version of AMD
# (not compiled by "make all")
cross:
	( cd Demo   ; $(MAKE) cross )

# remove object files, but keep the compiled programs and library archives
clean:
	( cd Lib    ; $(MAKE) clean )
	( cd Demo   ; $(MAKE) clean )
	( cd MATLAB ; $(RM) $(CLEAN) )
	( cd Doc    ; $(MAKE) clean )

# clean, and then remove compiled programs and library archives
purge:
	( cd Lib    ; $(MAKE) purge )
	( cd Demo   ; $(MAKE) purge )
	( cd MATLAB ; $(RM) $(CLEAN) ; $(RM) *.mex* )
	( cd Doc    ; $(MAKE) purge )

distclean: purge

# create PDF documents for the original distribution
docs:
	( cd Doc    ; $(MAKE) )

# get ready for distribution
dist: purge
	( cd Demo   ; $(MAKE) dist )
	( cd Doc    ; $(MAKE) )

ccode: library

lib: library

# install AMD
install:
	$(CP) Lib/libamd.a $(INSTALL_LIB)/libamd.$(VERSION).a
	( cd $(INSTALL_LIB) ; ln -sf libamd.$(VERSION).a libamd.a )
	$(CP) Include/amd.h $(INSTALL_INCLUDE)
	chmod 644 $(INSTALL_LIB)/libamd*
	chmod 644 $(INSTALL_INCLUDE)/amd.h

# uninstall AMD
uninstall:
	$(RM) $(INSTALL_LIB)/libamd*.a
	$(RM) $(INSTALL_INCLUDE)/amd.h
