# Supplementary material for: Inference for Stochastic Chemical Kinetics Using Moment Equations and System Size Expansion
Source: PLoS Comput Biol. 2016 Jul 22;12(7):e1005030. doi: 10.1371/journal.pcbi.1005030 (PMC4957800; doi:10.1371/journal.pcbi.1005030)
Supplement: S1 Code — This zip-file contains the MATLAB code for the simulation and application example presented in the paper. We provide implementations of all models, parameter estimation and uncertainty analysis to allow everybody to reproduce the results. (ZIP) [file pcbi.1005030.s002.zip › S1code/cvodewrap/SuiteSparse/AMD/MATLAB/amd2.m]

function [p, Info] = amd2 (A, Control)					    %#ok
%AMD2 p = amd2 (A), the approximate minimum degree ordering of A
%    P = AMD2 (S) returns the approximate minimum degree permutation vector for
%    the sparse matrix C = S+S'.  The Cholesky factorization of C (P,P), or
%    S (P,P), tends to be sparser than that of C or S.  AMD tends to be faster
%    than SYMMMD and SYMAMD, and tends to return better orderings than SYMMMD.
%    S must be square. If S is full, amd(S) is equivalent to amd(sparse(S)).
%
%    Note that the built-in AMD routine in MATLAB is identical to AMD2,
%    except that AMD in MATLAB allows for a struct input to set the parameters.
%
%    Usage:  P = amd2 (S) ;                  % finds the ordering
%            [P, Info] = amd2 (S, Control) ; % optional parameters & statistics
%            Control = amd2 ;                % returns default parameters
%            amd2 ;                          % prints default parameters.
%
%       Control (1); If S is n-by-n, then rows/columns with more than
%           max (16, (Control (1))* sqrt(n)) entries in S+S' are considered
%           "dense", and ignored during ordering.  They are placed last in the
%           output permutation.  The default is 10.0 if Control is not present.
%       Control (2): If nonzero, then aggressive absorption is performed.
%           This is the default if Control is not present.
%       Control (3): If nonzero, print statistics about the ordering.
%
%       Info (1): status (0: ok, -1: out of memory, -2: matrix invalid)
%       Info (2): n = size (A,1)
%       Info (3): nnz (A)
%       Info (4): the symmetry of the matrix S (0.0 means purely unsymmetric,
%           1.0 means purely symmetric).  Computed as:
%           B = tril (S, -1) + triu (S, 1) ; symmetry = nnz (B & B') / nnz (B);
%       Info (5): nnz (diag (S))
%       Info (6): nnz in S+S', excluding the diagonal (= nnz (B+B'))
%       Info (7): number "dense" rows/columns in S+S'
%       Info (8): the amount of memory used by AMD, in bytes
%       Info (9): the number of memory compactions performed by AMD
%
%    The following statistics are slight upper bounds because of the
%    approximate degree in AMD.  The bounds are looser if "dense" rows/columns
%    are ignored during ordering (Info (7) > 0).  The statistics are for a
%    subsequent factorization of the matrix C (P,P).  The LU factorization
%    statistics assume no pivoting.
%
%       Info (10): the number of nonzeros in L, excluding the diagonal
%       Info (11): the number of divide operations for LL', LDL', or LU
%       Info (12): the number of multiply-subtract pairs for LL' or LDL'
%       Info (13): the number of multiply-subtract pairs for LU
%       Info (14): the max # of nonzeros in any column of L (incl. diagonal)
%       Info (15:20): unused, reserved for future use
%
%    An assembly tree post-ordering is performed, which is typically the same
%    as an elimination tree post-ordering.  It is not always identical because
%    of the approximate degree update used, and because "dense" rows/columns
%    do not take part in the post-order.  It well-suited for a subsequent
%    "chol", however.  If you require a precise elimination tree post-ordering,
%    then see the example below:
%
% Example:
%
%       P = amd2 (S) ;
%       C = spones (S) + spones (S') ;  % skip this if S already symmetric
%       [ignore, Q] = etree (C (P,P)) ;
%       P = P (Q) ;
%
% See also AMD, COLMMD, COLAMD, COLPERM, SYMAMD, SYMMMD, SYMRCM.

% Copyright 1994-2012, Timothy A. Davis, http://www.suitesparse.com,
% Patrick R. Amestoy, and Iain S. Duff.  See ../README.txt for License.
%
%    Acknowledgements: This work was supported by the National Science
%       Foundation, under grants ASC-9111263, DMS-9223088, and CCR-0203270.

error ('amd2 mexFunction not found') ;
