# Supplementary material for: Inference for Stochastic Chemical Kinetics Using Moment Equations and System Size Expansion
Source: PLoS Comput Biol. 2016 Jul 22;12(7):e1005030. doi: 10.1371/journal.pcbi.1005030 (PMC4957800; doi:10.1371/journal.pcbi.1005030)
Supplement: S1 Code — This zip-file contains the MATLAB code for the simulation and application example presented in the paper. We provide implementations of all models, parameter estimation and uncertainty analysis to allow everybody to reproduce the results. (ZIP) [file pcbi.1005030.s002.zip › S1code/cvodewrap/SuiteSparse/AMD/MATLAB/amd_demo.m]

function amd_demo
%AMD_DEMO a demo of amd2, using the can_24 matrix
%
% A demo of AMD for MATLAB.
%
% Example:
%   amd_demo
%
% See also: amd, amd2, amd_make

% Copyright 1994-2007, Tim Davis, Patrick R. Amestoy, and Iain S. Duff. 

% This orders the same matrix as the ANSI C demo, amd_demo.c.  It includes an
% additional analysis of the matrix via MATLAB's symbfact routine.

% First, print the help information for AMD
help amd2

% Get the Harwell/Boeing can_24 matrix.

load can_24
A = spconvert (can_24) ;

n = size (A,1) ;

clf
subplot (2,2,1) ;
spy (A)
title ('HB/can24 matrix') ;

% order the matrix.  Note that the Info argument is optional.
fprintf ('\nIf the next step fails, then you have\n') ;
fprintf ('not yet compiled the AMD mexFunction.\n') ;
[p, Info] = amd2 (A) ;		%#ok

% order again, but this time print some statistics
[p, Info] = amd2 (A, [10 1 1]) ;

fprintf ('Permutation vector:\n') ;
fprintf (' %2d', p) ;
fprintf ('\n\n') ;

subplot (2,2,2) ;
spy (A (p,p)) ;
title ('Permuted matrix') ;

% The amd_demo.c program stops here.

fprintf ('Analyze A(p,p) with MATLAB''s symbfact routine:\n') ;
[cn, height, parent, post, R] = symbfact (A (p,p)) ;

subplot (2,2,3) ;
spy (R') ; 
title ('Cholesky factor, L') ;

subplot (2,2,4) ;
treeplot (parent) ;
title ('elimination tree') ;

% results from symbfact
lnz = sum (cn) ;                % number of nonzeros in L, incl. diagonal
cn = cn - 1 ;                   % get the count of off-diagonal entries
fl = n + sum (cn.^2 + 2*cn) ;   % flop count for chol (A (p,p)
fprintf ('number of nonzeros in L (including diagonal):      %d\n', lnz) ;
fprintf ('floating point operation count for chol (A (p,p)): %d\n', fl) ;

% approximations from amd:
lnz2 = n + Info (10) ;
fl2 = n + Info (11) + 2 * Info (12) ;
fprintf ('\nResults from AMD''s approximate analysis:\n') ;
fprintf ('number of nonzeros in L (including diagonal):      %d\n', lnz2) ;
fprintf ('floating point operation count for chol (A (p,p)): %d\n\n', fl2) ;

if (lnz2 ~= lnz | fl ~= fl2)						    %#ok
    fprintf ('Note that the nonzero and flop counts from AMD are slight\n') ;
    fprintf ('upper bounds.  This is due to the approximate minimum degree\n');
    fprintf ('method used, in conjunction with "mass elimination".\n') ;
    fprintf ('See the discussion about mass elimination in amd.h and\n') ;
    fprintf ('amd_2.c for more details.\n') ;
end
