# Supplementary material for: Inference for Stochastic Chemical Kinetics Using Moment Equations and System Size Expansion
Source: PLoS Comput Biol. 2016 Jul 22;12(7):e1005030. doi: 10.1371/journal.pcbi.1005030 (PMC4957800; doi:10.1371/journal.pcbi.1005030)
Supplement: S1 Code — This zip-file contains the MATLAB code for the simulation and application example presented in the paper. We provide implementations of all models, parameter estimation and uncertainty analysis to allow everybody to reproduce the results. (ZIP) [file pcbi.1005030.s002.zip › S1code/cvodewrap/SuiteSparse/AMD/MATLAB/amd_install.m]

function amd_install
%AMD_INSTALL compile and install amd2 for use in MATLAB
%   Your current directory must be AMD/MATLAB for this function to work.
%
% Example:
%   amd_install
%
% See also amd, amd2.

% Copyright 1994-2007, Tim Davis, Patrick R. Amestoy, and Iain S. Duff. 

% This orders the same matrix as the ANSI C demo, amd_demo.c.  It includes an

amd_make
addpath (pwd)
fprintf ('\nThe following path has been added.  You may wish to add it\n') ;
fprintf ('permanently, using the MATLAB pathtool command.\n') ;
fprintf ('%s\n\n', pwd) ;
amd_demo
