# Supplementary material for: Inference for Stochastic Chemical Kinetics Using Moment Equations and System Size Expansion
Source: PLoS Comput Biol. 2016 Jul 22;12(7):e1005030. doi: 10.1371/journal.pcbi.1005030 (PMC4957800; doi:10.1371/journal.pcbi.1005030)
Supplement: S1 Code — This zip-file contains the MATLAB code for the simulation and application example presented in the paper. We provide implementations of all models, parameter estimation and uncertainty analysis to allow everybody to reproduce the results. (ZIP) [file pcbi.1005030.s002.zip › S1code/cvodewrap/SuiteSparse/AMD/MATLAB/amd_make.m]

function amd_make
%AMD_MAKE to compile amd2 for use in MATLAB
%
% Example:
%   amd_make
%
% See also amd, amd2.

% Copyright 1994-2007, Tim Davis, Patrick R. Amestoy, and Iain S. Duff. 

details = 0 ;	    % 1 if details of each command are to be printed

d = '' ;
if (~isempty (strfind (computer, '64')))
    d = '-largeArrayDims' ;
end

% MATLAB 8.3.0 now has a -silent option to keep 'mex' from burbling too much
if (~verLessThan ('matlab', '8.3.0'))
    d = ['-silent ' d] ;
end

i = sprintf ('-I../Include -I../../SuiteSparse_config') ;
cmd = sprintf ('mex -O %s -DDLONG -output amd2 %s amd_mex.c %s', d, i, ...
    '../../SuiteSparse_config/SuiteSparse_config.c') ;
files = {'amd_order', 'amd_dump', 'amd_postorder', 'amd_post_tree', ...
    'amd_aat', 'amd_2', 'amd_1', 'amd_defaults', 'amd_control', ...
    'amd_info', 'amd_valid', 'amd_preprocess' } ;
for i = 1 : length (files)
    cmd = sprintf ('%s ../Source/%s.c', cmd, files {i}) ;
end
if (details)
    fprintf ('%s\n', cmd) ;
end

if (~(ispc || ismac))
    % for POSIX timing routine
    cmd = [cmd ' -lrt'] ;
end

eval (cmd) ;

fprintf ('AMD successfully compiled.\n') ;
