# Supplementary material for: Inference for Stochastic Chemical Kinetics Using Moment Equations and System Size Expansion
Source: PLoS Comput Biol. 2016 Jul 22;12(7):e1005030. doi: 10.1371/journal.pcbi.1005030 (PMC4957800; doi:10.1371/journal.pcbi.1005030)
Supplement: S1 Code — This zip-file contains the MATLAB code for the simulation and application example presented in the paper. We provide implementations of all models, parameter estimation and uncertainty analysis to allow everybody to reproduce the results. (ZIP) [file pcbi.1005030.s002.zip › S1code/cvodewrap/SuiteSparse/AMD/MATLAB/amd_mex.c]

/* ========================================================================= */
/* === AMD mexFunction ===================================================== */
/* ========================================================================= */

/* ------------------------------------------------------------------------- */
/* AMD, Copyright (c) Timothy A. Davis,					     */
/* Patrick R. Amestoy, and Iain S. Duff.  See ../README.txt for License.     */
/* email: DrTimothyAldenDavis@gmail.com                                      */
/* ------------------------------------------------------------------------- */

/*
 * Usage:
 *	p = amd (A)
 *	p = amd (A, Control)
 *	[p, Info] = amd (A)
 *	[p, Info] = amd (A, Control)
 *	Control = amd ;	    % return the default Control settings for AMD
 *	amd ;		    % print the default Control settings for AMD
 *
 * Given a square matrix A, compute a permutation P suitable for a Cholesky
 * factorization of the matrix B (P,P), where B = spones (A) + spones (A').
 * The method used is the approximate minimum degree ordering method.  See
 * amd.m and amd.h for more information.
 *
 * The input matrix need not have sorted columns, and can have duplicate
 * entries.
 */

#include "amd.h"
#include "mex.h"
#include "matrix.h"
#define Long SuiteSparse_long

void mexFunction
(
    int	nargout,
    mxArray *pargout [ ],
    int	nargin,
    const mxArray *pargin [ ]
)
{
    Long i, m, n, *Ap, *Ai, *P, nc, result, spumoni, full ;
    double *Pout, *InfoOut, Control [AMD_CONTROL], Info [AMD_INFO], *ControlIn ;
    mxArray *A ;

    /* --------------------------------------------------------------------- */
    /* get control parameters */
    /* --------------------------------------------------------------------- */

    spumoni = 0 ;
    if (nargin == 0)
    {
	/* get the default control parameters, and return */
	pargout [0] = mxCreateDoubleMatrix (AMD_CONTROL, 1, mxREAL) ;
	amd_l_defaults (mxGetPr (pargout [0])) ;
	if (nargout == 0)
	{
	    amd_l_control (mxGetPr (pargout [0])) ;
	}
	return ;
    }

    amd_l_defaults (Control) ;
    if (nargin > 1)
    {
	ControlIn = mxGetPr (pargin [1]) ;
	nc = mxGetM (pargin [1]) * mxGetN (pargin [1]) ;
	Control [AMD_DENSE]
	    = (nc > 0) ? ControlIn [AMD_DENSE] : AMD_DEFAULT_DENSE ;
	Control [AMD_AGGRESSIVE]
	    = (nc > 1) ? ControlIn [AMD_AGGRESSIVE] : AMD_DEFAULT_AGGRESSIVE ;
	spumoni = (nc > 2) ? (ControlIn [2] != 0) : 0 ;
    }

    if (spumoni > 0)
    {
	amd_l_control (Control) ;
    }

    /* --------------------------------------------------------------------- */
    /* get inputs */
    /* --------------------------------------------------------------------- */

    if (nargout > 2 || nargin > 2)
    {
	mexErrMsgTxt ("Usage: p = amd (A)\nor [p, Info] = amd (A, Control)") ;
    }

    A = (mxArray *) pargin [0] ;
    n = mxGetN (A) ;
    m = mxGetM (A) ;
    if (spumoni > 0)
    {
	mexPrintf ("    input matrix A is %d-by-%d\n", m, n) ;
    }
    if (mxGetNumberOfDimensions (A) != 2)
    {
	mexErrMsgTxt ("amd: A must be 2-dimensional") ;
    }
    if (m != n)
    {
    	mexErrMsgTxt ("amd: A must be square") ;
    }

    /* --------------------------------------------------------------------- */
    /* allocate workspace for output permutation */
    /* --------------------------------------------------------------------- */

    P = mxMalloc ((n+1) * sizeof (Long)) ;

    /* --------------------------------------------------------------------- */
    /* if A is full, convert to a sparse matrix */
    /* --------------------------------------------------------------------- */

    full = !mxIsSparse (A) ;
    if (full)
    {
	if (spumoni > 0)
	{
	    mexPrintf (
	    "    input matrix A is full (sparse copy of A will be created)\n");
	}
	mexCallMATLAB (1, &A, 1, (mxArray **) pargin, "sparse") ;
    }
    Ap = (Long *) mxGetJc (A) ;
    Ai = (Long *) mxGetIr (A) ;
    if (spumoni > 0)
    {
	mexPrintf ("    input matrix A has %d nonzero entries\n", Ap [n]) ;
    }

    /* --------------------------------------------------------------------- */
    /* order the matrix */
    /* --------------------------------------------------------------------- */

    result = amd_l_order (n, Ap, Ai, P, Control, Info) ;

    /* --------------------------------------------------------------------- */
    /* if A is full, free the sparse copy of A */
    /* --------------------------------------------------------------------- */

    if (full)
    {
	mxDestroyArray (A) ;
    }

    /* --------------------------------------------------------------------- */
    /* print results (including return value) */
    /* --------------------------------------------------------------------- */

    if (spumoni > 0)
    {
	amd_l_info (Info) ;
    }

    /* --------------------------------------------------------------------- */
    /* check error conditions */
    /* --------------------------------------------------------------------- */

    if (result == AMD_OUT_OF_MEMORY)
    {
	mexErrMsgTxt ("amd: out of memory") ;
    }
    else if (result == AMD_INVALID)
    {
	mexErrMsgTxt ("amd: input matrix A is corrupted") ;
    }

    /* --------------------------------------------------------------------- */
    /* copy the outputs to MATLAB */
    /* --------------------------------------------------------------------- */

    /* output permutation, P */
    pargout [0] = mxCreateDoubleMatrix (1, n, mxREAL) ;
    Pout = mxGetPr (pargout [0])  ;
    for (i = 0 ; i < n ; i++)
    {
	Pout [i] = P [i] + 1 ;	    /* change to 1-based indexing for MATLAB */
    }
    mxFree (P) ;

    /* Info */
    if (nargout > 1)
    {
	pargout [1] = mxCreateDoubleMatrix (AMD_INFO, 1, mxREAL) ;
	InfoOut = mxGetPr (pargout [1]) ;
	for (i = 0 ; i < AMD_INFO ; i++)
	{
	    InfoOut [i] = Info [i] ;
	}
    }
}
