# Supplementary material for: Inference for Stochastic Chemical Kinetics Using Moment Equations and System Size Expansion
Source: PLoS Comput Biol. 2016 Jul 22;12(7):e1005030. doi: 10.1371/journal.pcbi.1005030 (PMC4957800; doi:10.1371/journal.pcbi.1005030)
Supplement: S1 Code — This zip-file contains the MATLAB code for the simulation and application example presented in the paper. We provide implementations of all models, parameter estimation and uncertainty analysis to allow everybody to reproduce the results. (ZIP) [file pcbi.1005030.s002.zip › S1code/cvodewrap/SuiteSparse/AMD/MATLAB/Contents.m]

%Contents of the AMD sparse matrix ordering package:
%
% amd2          - p = amd2 (A), the approximate minimum degree ordering of A
% amd_demo      - a demo of amd2, using the can_24 matrix
% amd_make      - to compile amd2 for use in MATLAB
% amd_install   - compile and install amd2 for use in MATLAB
%
% See also:  amd, amd2, colamd, symamd, colmmd, symmmd, umfpack
%
% Note that amd2 and the built-in amd function in MATLAB 7.3 and later are one
% and the same.
%
% Example:
%   p = amd2 (A) ;

% Copyright 1994-2007, Tim Davis, Patrick R. Amestoy, and Iain S. Duff. 

help Contents
