# Supplementary material for: Inference for Stochastic Chemical Kinetics Using Moment Equations and System Size Expansion
Source: PLoS Comput Biol. 2016 Jul 22;12(7):e1005030. doi: 10.1371/journal.pcbi.1005030 (PMC4957800; doi:10.1371/journal.pcbi.1005030)
Supplement: S1 Code — This zip-file contains the MATLAB code for the simulation and application example presented in the paper. We provide implementations of all models, parameter estimation and uncertainty analysis to allow everybody to reproduce the results. (ZIP) [file pcbi.1005030.s002.zip › S1code/cvodewrap/SuiteSparse/AMD/README.txt]

AMD, Copyright (c) 2009-2013 by Timothy A. Davis (http://www.suitesparse.com),
Patrick R. Amestoy, and Iain S. Duff.  All Rights Reserved.  AMD is available
under alternate licences; contact T. Davis for details.

AMD:  a set of routines for permuting sparse matrices prior to
    factorization.  Includes a version in C, a version in Fortran, and a MATLAB
    mexFunction.

Requires SuiteSparse_config, in the ../SuiteSparse_config directory relative to
this directory.

Quick start (Unix, or Windows with Cygwin):

    To compile, test, and install AMD, you may wish to first configure the
    installation by editting the ../SuiteSparse_config/SuiteSparse_config.mk
    file.  Next, cd to this directory (AMD) and type "make" (or "make lib" if
    you do not have MATLAB).  To compile and run a demo program for the Fortran
    version, type "make fortran".  When done, type "make clean" to remove
    unused *.o files (keeps the compiled libraries and demo programs).  See the
    User Guide (Doc/AMD_UserGuide.pdf), or
    ../SuiteSparse_config/SuiteSparse_config.mk for more details.

Quick start (for MATLAB users);

    To compile, test, and install the AMD mexFunction, cd to the
    AMD/MATLAB directory and type amd_make at the MATLAB prompt.

-------------------------------------------------------------------------------

AMD License:

    Your use or distribution of AMD or any modified version of
    AMD implies that you agree to this License.

    This library is free software; you can redistribute it and/or
    modify it under the terms of the GNU Lesser General Public
    License as published by the Free Software Foundation; either
    version 2.1 of the License, or (at your option) any later version.

    This library is distributed in the hope that it will be useful,
    but WITHOUT ANY WARRANTY; without even the implied warranty of
    MERCHANTABILITY or FITNESS FOR A PARTICULAR PURPOSE.  See the GNU
    Lesser General Public License for more details.

    You should have received a copy of the GNU Lesser General Public
    License along with this library; if not, write to the Free Software
    Foundation, Inc., 51 Franklin St, Fifth Floor, Boston, MA  02110-1301
    USA

    Permission is hereby granted to use or copy this program under the
    terms of the GNU LGPL, provided that the Copyright, this License,
    and the Availability of the original version is retained on all copies.
    User documentation of any code that uses this code or any modified
    version of this code must cite the Copyright, this License, the
    Availability note, and "Used by permission." Permission to modify
    the code and to distribute modified code is granted, provided the
    Copyright, this License, and the Availability note are retained,
    and a notice that the code was modified is included.

Availability:

    http://www.suitesparse.com

-------------------------------------------------------------------------------

This is the AMD README file.  It is a terse overview of AMD.
Refer to the User Guide (Doc/AMD_UserGuide.pdf) for how to install
and use AMD.

Description:

    AMD is a set of routines for pre-ordering sparse matrices prior to Cholesky
    or LU factorization, using the approximate minimum degree ordering
    algorithm.  Written in ANSI/ISO C with a MATLAB interface, and in
    Fortran 77.

Authors:

    Timothy A. Davis (DrTimothyAldenDavis@gmail.com)
    Patrick R. Amestory, ENSEEIHT, Toulouse, France.
    Iain S. Duff, Rutherford Appleton Laboratory, UK.

Acknowledgements:

    This work was supported by the National Science Foundation, under
    grants DMS-9504974, DMS-9803599, and CCR-0203270.

    Portions of this work were done while on sabbatical at Stanford University
    and Lawrence Berkeley National Laboratory (with funding from the SciDAC
    program).  I would like to thank Gene Golub, Esmond Ng, and Horst Simon
    for making this sabbatical possible.

-------------------------------------------------------------------------------
Files and directories in the AMD distribution:
-------------------------------------------------------------------------------

    ---------------------------------------------------------------------------
    Subdirectories of the AMD directory:
    ---------------------------------------------------------------------------

    Doc		documentation
    Source	primary source code
    Include	include file for use in your code that calls AMD
    Demo	demo programs.  also serves as test of the AMD installation.
    MATLAB	AMD mexFunction for MATLAB, and supporting m-files
    Lib		where the compiled C-callable and Fortran-callable
		AMD libraries placed.

    ---------------------------------------------------------------------------
    Files in the AMD directory:
    ---------------------------------------------------------------------------

    Makefile	top-level Makefile for GNU make or original make.
		Windows users would require Cygwin to use "make"

    README.txt	this file

    ---------------------------------------------------------------------------
    Doc directory: documentation
    ---------------------------------------------------------------------------

    ChangeLog			change log
    License			the AMD License
    Makefile			for creating the documentation
    AMD_UserGuide.bib		AMD User Guide (references)
    AMD_UserGuide.tex		AMD User Guide (LaTeX)
    AMD_UserGuide.pdf		AMD User Guide (PDF)
    lesser.txt			the GNU LGPL license

    ---------------------------------------------------------------------------
    Source directory:
    ---------------------------------------------------------------------------

    amd_order.c			user-callable, primary AMD ordering routine
    amd_control.c		user-callable, prints the control parameters
    amd_defaults.c		user-callable, sets default control parameters
    amd_info.c			user-callable, prints the statistics from AMD

    amd_1.c			non-user-callable, construct A+A'
    amd_2.c			user-callable, primary ordering kernel
				(a C version of amd.f and amdbar.f, with
				post-ordering added)
    amd_aat.c			non-user-callable, computes nnz (A+A')
    amd_dump.c			non-user-callable, debugging routines
    amd_postorder.c		non-user-callable, postorder
    amd_post_tree.c		non-user-callable, postorder just one tree
    amd_valid.c			non-user-callable, verifies a matrix
    amd_preprocess.c		non-user-callable, computes A', removes duplic

    amd.f			user-callable Fortran 77 version
    amdbar.f			user-callable Fortran 77 version

    ---------------------------------------------------------------------------
    Include directory:
    ---------------------------------------------------------------------------

    amd.h			include file for C programs that use AMD
    amd_internal.h		non-user-callable, include file for AMD

    ---------------------------------------------------------------------------
    Demo directory:
    ---------------------------------------------------------------------------

    Makefile			for GNU make or original make

    amd_demo.c			C demo program for AMD
    amd_demo.out		output of amd_demo.c

    amd_demo2.c			C demo program for AMD, jumbled matrix
    amd_demo2.out		output of amd_demo2.c

    amd_l_demo.c		C demo program for AMD (long integer version)
    amd_l_demo.out		output of amd_l_demo.c

    amd_simple.c		simple C demo program for AMD
    amd_simple.out		output of amd_simple.c

    amd_f77demo.f		Fortran 77 demo program for AMD
    amd_f77demo.out		output of amd_f77demo.f

    amd_f77simple.c		simple Fortran 77 demo program for AMD
    amd_f77simple.out		output of amd_f77simple.f

    amd_f77cross.f		Fortran 77 demo, calls the C version of AMD
    amd_f77cross.out		output of amd_f77cross.f
    amd_f77wrapper.c		Fortran-callable wrapper for C version of AMD

    ---------------------------------------------------------------------------
    MATLAB directory:
    ---------------------------------------------------------------------------

    GNUmakefile			a nice Makefile, for GNU make
    Makefile			an ugly Unix Makefile (for older make's)

    Contents.m			for "help amd2" listing of toolbox contents

    amd2.m			MATLAB help file for AMD
    amd_make.m			MATLAB m-file for compiling AMD mexFunction
    amd_install.m		compile and install the AMD mexFunction

    amd_mex.c			AMD mexFunction for MATLAB

    amd_demo.m			MATLAB demo for AMD
    amd_demo.m.out		diary output of amd_demo.m
    can_24.mat			input file for AMD demo

    ---------------------------------------------------------------------------
    Lib directory:  libamd.a and libamdf77.a libraries placed here
    ---------------------------------------------------------------------------

    GNUmakefile			a nice Makefile, for GNU make
    Makefile			an ugly Unix Makefile (for older make's)
    libamd.def			AMD definitions for Windows
