# Supplementary material for: Inference for Stochastic Chemical Kinetics Using Moment Equations and System Size Expansion
Source: PLoS Comput Biol. 2016 Jul 22;12(7):e1005030. doi: 10.1371/journal.pcbi.1005030 (PMC4957800; doi:10.1371/journal.pcbi.1005030)
Supplement: S1 Code — This zip-file contains the MATLAB code for the simulation and application example presented in the paper. We provide implementations of all models, parameter estimation and uncertainty analysis to allow everybody to reproduce the results. (ZIP) [file pcbi.1005030.s002.zip › S1code/cvodewrap/SuiteSparse/AMD/Source/amd.f]

C-----------------------------------------------------------------------
C AMD:  approximate minimum degree, with aggressive absorption
C-----------------------------------------------------------------------

        SUBROUTINE AMD
     $          (N, PE, IW, LEN, IWLEN, PFREE, NV, NEXT,
     $          LAST, HEAD, ELEN, DEGREE, NCMPA, W)

        INTEGER N, IWLEN, PFREE, NCMPA, IW (IWLEN), PE (N),
     $          DEGREE (N), NV (N), NEXT (N), LAST (N), HEAD (N),
     $          ELEN (N), W (N), LEN (N)

C Given a representation of the nonzero pattern of a symmetric matrix,
C       A, (excluding the diagonal) perform an approximate minimum
C       (UMFPACK/MA38-style) degree ordering to compute a pivot order
C       such that the introduction of nonzeros (fill-in) in the Cholesky
C       factors A = LL^T are kept low.  At each step, the pivot
C       selected is the one with the minimum UMFPACK/MA38-style
C       upper-bound on the external degree.
C
C       Aggresive absorption is used to tighten the bound on the degree.

C **********************************************************************
C ***** CAUTION:  ARGUMENTS ARE NOT CHECKED FOR ERRORS ON INPUT.  ******
C **********************************************************************

C       References:
C
C       [1] Timothy A. Davis and Iain Duff, "An unsymmetric-pattern
C           multifrontal method for sparse LU factorization", SIAM J.
C           Matrix Analysis and Applications, vol. 18, no. 1, pp.
C           140-158.  Discusses UMFPACK / MA38, which first introduced
C           the approximate minimum degree used by this routine.
C
C       [2] Patrick Amestoy, Timothy A. Davis, and Iain S. Duff, "An
C           approximate degree ordering algorithm," SIAM J. Matrix
C           Analysis and Applications, vol. 17, no. 4, pp. 886-905,
C           1996.  Discusses AMD, AMDBAR, and MC47B.
C
C       [3] Alan George and Joseph Liu, "The evolution of the minimum
C           degree ordering algorithm," SIAM Review, vol. 31, no. 1,
C           pp. 1-19, 1989.  We list below the features mentioned in
C           that paper that this code includes:
C
C       mass elimination:
C               Yes.  MA27 relied on supervariable detection for mass
C               elimination.
C       indistinguishable nodes:
C               Yes (we call these "supervariables").  This was also in
C               the MA27 code - although we modified the method of
C               detecting them (the previous hash was the true degree,
C               which we no longer keep track of).  A supervariable is
C               a set of rows with identical nonzero pattern.  All
C               variables in a supervariable are eliminated together.
C               Each supervariable has as its numerical name that of
C               one of its variables (its principal variable).
C       quotient graph representation:
C               Yes.  We use the term "element" for the cliques formed
C               during elimination.  This was also in the MA27 code.
C               The algorithm can operate in place, but it will work
C               more efficiently if given some "elbow room."
C       element absorption:
C               Yes.  This was also in the MA27 code.
C       external degree:
C               Yes.  The MA27 code was based on the true degree.
C       incomplete degree update and multiple elimination:
C               No.  This was not in MA27, either.  Our method of
C               degree update within MC47B/BD is element-based, not
C               variable-based.  It is thus not well-suited for use
C               with incomplete degree update or multiple elimination.

C-----------------------------------------------------------------------
C Authors, and Copyright (C) 1995 by:
C       Timothy A. Davis, Patrick Amestoy, Iain S. Duff, & John K. Reid.
C
C Acknowledgements:
C       This work (and the UMFPACK package) was supported by the
C       National Science Foundation (ASC-9111263 and DMS-9223088).
C       The UMFPACK/MA38 approximate degree update algorithm, the
C       unsymmetric analog which forms the basis of MC47B/BD, was
C       developed while Tim Davis was supported by CERFACS (Toulouse,
C       France) in a post-doctoral position.
C
C Date:  September, 1995
C-----------------------------------------------------------------------

C-----------------------------------------------------------------------
C INPUT ARGUMENTS (unaltered):
C-----------------------------------------------------------------------

C n:    The matrix order.
C
C       Restriction:  1 .le. n .lt. (iovflo/2)-2, where iovflo is
C       the largest positive integer that your computer can represent.

C iwlen:        The length of iw (1..iwlen).  On input, the matrix is
C       stored in iw (1..pfree-1).  However, iw (1..iwlen) should be
C       slightly larger than what is required to hold the matrix, at
C       least iwlen .ge. pfree + n is recommended.  Otherwise,
C       excessive compressions will take place.
C       *** We do not recommend running this algorithm with ***
C       ***      iwlen .lt. pfree + n.                      ***
C       *** Better performance will be obtained if          ***
C       ***      iwlen .ge. pfree + n                       ***
C       *** or better yet                                   ***
C       ***      iwlen .gt. 1.2 * pfree                     ***
C       *** (where pfree is its value on input).            ***
C       The algorithm will not run at all if iwlen .lt. pfree-1.
C
C       Restriction: iwlen .ge. pfree-1

C-----------------------------------------------------------------------
C INPUT/OUPUT ARGUMENTS:
C-----------------------------------------------------------------------

C pe:   On input, pe (i) is the index in iw of the start of row i, or
C       zero if row i has no off-diagonal non-zeros.
C
C       During execution, it is used for both supervariables and
C       elements:
C
C       * Principal supervariable i:  index into iw of the
C               description of supervariable i.  A supervariable
C               represents one or more rows of the matrix
C               with identical nonzero pattern.
C       * Non-principal supervariable i:  if i has been absorbed
C               into another supervariable j, then pe (i) = -j.
C               That is, j has the same pattern as i.
C               Note that j might later be absorbed into another
C               supervariable j2, in which case pe (i) is still -j,
C               and pe (j) = -j2.
C       * Unabsorbed element e:  the index into iw of the description
C               of element e, if e has not yet been absorbed by a
C               subsequent element.  Element e is created when
C               the supervariable of the same name is selected as
C               the pivot.
C       * Absorbed element e:  if element e is absorbed into element
C               e2, then pe (e) = -e2.  This occurs when the pattern of
C               e (that is, Le) is found to be a subset of the pattern
C               of e2 (that is, Le2).  If element e is "null" (it has
C               no nonzeros outside its pivot block), then pe (e) = 0.
C
C       On output, pe holds the assembly tree/forest, which implicitly
C       represents a pivot order with identical fill-in as the actual
C       order (via a depth-first search of the tree).
C
C       On output:
C       If nv (i) .gt. 0, then i represents a node in the assembly tree,
C       and the parent of i is -pe (i), or zero if i is a root.
C       If nv (i) = 0, then (i,-pe (i)) represents an edge in a
C       subtree, the root of which is a node in the assembly tree.

C pfree:        On input the tail end of the array, iw (pfree..iwlen),
C       is empty, and the matrix is stored in iw (1..pfree-1).
C       During execution, additional data is placed in iw, and pfree
C       is modified so that iw (pfree..iwlen) is always the unused part
C       of iw.  On output, pfree is set equal to the size of iw that
C       would have been needed for no compressions to occur.  If
C       ncmpa is zero, then pfree (on output) is less than or equal to
C       iwlen, and the space iw (pfree+1 ... iwlen) was not used.
C       Otherwise, pfree (on output) is greater than iwlen, and all the
C       memory in iw was used.

C-----------------------------------------------------------------------
C INPUT/MODIFIED (undefined on output):
C-----------------------------------------------------------------------

C len:  On input, len (i) holds the number of entries in row i of the
C       matrix, excluding the diagonal.  The contents of len (1..n)
C       are undefined on output.

C iw:   On input, iw (1..pfree-1) holds the description of each row i
C       in the matrix.  The matrix must be symmetric, and both upper
C       and lower triangular parts must be present.  The diagonal must
C       not be present.  Row i is held as follows:
C
C               len (i):  the length of the row i data structure
C               iw (pe (i) ... pe (i) + len (i) - 1):
C                       the list of column indices for nonzeros
C                       in row i (simple supervariables), excluding
C                       the diagonal.  All supervariables start with
C                       one row/column each (supervariable i is just
C                       row i).
C               if len (i) is zero on input, then pe (i) is ignored
C               on input.
C
C               Note that the rows need not be in any particular order,
C               and there may be empty space between the rows.
C
C       During execution, the supervariable i experiences fill-in.
C       This is represented by placing in i a list of the elements
C       that cause fill-in in supervariable i:
C
C               len (i):  the length of supervariable i
C               iw (pe (i) ... pe (i) + elen (i) - 1):
C                       the list of elements that contain i.  This list
C                       is kept short by removing absorbed elements.
C               iw (pe (i) + elen (i) ... pe (i) + len (i) - 1):
C                       the list of supervariables in i.  This list
C                       is kept short by removing nonprincipal
C                       variables, and any entry j that is also
C                       contained in at least one of the elements
C                       (j in Le) in the list for i (e in row i).
C
C       When supervariable i is selected as pivot, we create an
C       element e of the same name (e=i):
C
C               len (e):  the length of element e
C               iw (pe (e) ... pe (e) + len (e) - 1):
C                       the list of supervariables in element e.
C
C       An element represents the fill-in that occurs when supervariable
C       i is selected as pivot (which represents the selection of row i
C       and all non-principal variables whose principal variable is i).
C       We use the term Le to denote the set of all supervariables
C       in element e.  Absorbed supervariables and elements are pruned
C       from these lists when computationally convenient.
C
C       CAUTION:  THE INPUT MATRIX IS OVERWRITTEN DURING COMPUTATION.
C       The contents of iw are undefined on output.

C-----------------------------------------------------------------------
C OUTPUT (need not be set on input):
C-----------------------------------------------------------------------

C nv:   During execution, abs (nv (i)) is equal to the number of rows
C       that are represented by the principal supervariable i.  If i is
C       a nonprincipal variable, then nv (i) = 0.  Initially,
C       nv (i) = 1 for all i.  nv (i) .lt. 0 signifies that i is a
C       principal variable in the pattern Lme of the current pivot
C       element me.  On output, nv (e) holds the true degree of element
C       e at the time it was created (including the diagonal part).

C ncmpa:        The number of times iw was compressed.  If this is
C       excessive, then the execution took longer than what could have
C       been.  To reduce ncmpa, try increasing iwlen to be 10% or 20%
C       larger than the value of pfree on input (or at least
C       iwlen .ge. pfree + n).  The fastest performance will be
C       obtained when ncmpa is returned as zero.  If iwlen is set to
C       the value returned by pfree on *output*, then no compressions
C       will occur.

C elen: See the description of iw above.  At the start of execution,
C       elen (i) is set to zero.  During execution, elen (i) is the
C       number of elements in the list for supervariable i.  When e
C       becomes an element, elen (e) = -nel is set, where nel is the
C       current step of factorization.  elen (i) = 0 is done when i
C       becomes nonprincipal.
C
C       For variables, elen (i) .ge. 0 holds until just before the
C       permutation vectors are computed.  For elements,
C       elen (e) .lt. 0 holds.
C
C       On output elen (1..n) holds the inverse permutation (the same
C       as the 'INVP' argument in Sparspak).  That is, if k = elen (i),
C       then row i is the kth pivot row.  Row i of A appears as the
C       (elen(i))-th row in the permuted matrix, PAP^T.

C last: In a degree list, last (i) is the supervariable preceding i,
C       or zero if i is the head of the list.  In a hash bucket,
C       last (i) is the hash key for i.  last (head (hash)) is also
C       used as the head of a hash bucket if head (hash) contains a
C       degree list (see head, below).
C
C       On output, last (1..n) holds the permutation (the same as the
C       'PERM' argument in Sparspak).  That is, if i = last (k), then
C       row i is the kth pivot row.  Row last (k) of A is the k-th row
C       in the permuted matrix, PAP^T.

C-----------------------------------------------------------------------
C LOCAL (not input or output - used only during execution):
C-----------------------------------------------------------------------

C degree:       If i is a supervariable, then degree (i) holds the
C       current approximation of the external degree of row i (an upper
C       bound).  The external degree is the number of nonzeros in row i,
C       minus abs (nv (i)) (the diagonal part).  The bound is equal to
C       the external degree if elen (i) is less than or equal to two.
C
C       We also use the term "external degree" for elements e to refer
C       to |Le \ Lme|.  If e is an element, then degree (e) holds |Le|,
C       which is the degree of the off-diagonal part of the element e
C       (not including the diagonal part).

C head: head is used for degree lists.  head (deg) is the first
C       supervariable in a degree list (all supervariables i in a
C       degree list deg have the same approximate degree, namely,
C       deg = degree (i)).  If the list deg is empty then
C       head (deg) = 0.
C
C       During supervariable detection head (hash) also serves as a
C       pointer to a hash bucket.
C       If head (hash) .gt. 0, there is a degree list of degree hash.
C               The hash bucket head pointer is last (head (hash)).
C       If head (hash) = 0, then the degree list and hash bucket are
C               both empty.
C       If head (hash) .lt. 0, then the degree list is empty, and
C               -head (hash) is the head of the hash bucket.
C       After supervariable detection is complete, all hash buckets
C       are empty, and the (last (head (hash)) = 0) condition is
C       restored for the non-empty degree lists.

C next: next (i) is the supervariable following i in a link list, or
C       zero if i is the last in the list.  Used for two kinds of
C       lists:  degree lists and hash buckets (a supervariable can be
C       in only one kind of list at a time).

C w:    The flag array w determines the status of elements and
C       variables, and the external degree of elements.
C
C       for elements:
C          if w (e) = 0, then the element e is absorbed
C          if w (e) .ge. wflg, then w (e) - wflg is the size of
C               the set |Le \ Lme|, in terms of nonzeros (the
C               sum of abs (nv (i)) for each principal variable i that
C               is both in the pattern of element e and NOT in the
C               pattern of the current pivot element, me).
C          if wflg .gt. w (e) .gt. 0, then e is not absorbed and has
C               not yet been seen in the scan of the element lists in
C               the computation of |Le\Lme| in loop 150 below.
C
C       for variables:
C          during supervariable detection, if w (j) .ne. wflg then j is
C          not in the pattern of variable i
C
C       The w array is initialized by setting w (i) = 1 for all i,
C       and by setting wflg = 2.  It is reinitialized if wflg becomes
C       too large (to ensure that wflg+n does not cause integer
C       overflow).

C-----------------------------------------------------------------------
C LOCAL INTEGERS:
C-----------------------------------------------------------------------

        INTEGER DEG, DEGME, DEXT, DMAX, E, ELENME, ELN, HASH, HMOD, I,
     $          ILAST, INEXT, J, JLAST, JNEXT, K, KNT1, KNT2, KNT3,
     $          LENJ, LN, MAXMEM, ME, MEM, MINDEG, NEL, NEWMEM,
     $          NLEFT, NVI, NVJ, NVPIV, SLENME, WE, WFLG, WNVI, X

C deg:          the degree of a variable or element
C degme:        size, |Lme|, of the current element, me (= degree (me))
C dext:         external degree, |Le \ Lme|, of some element e
C dmax:         largest |Le| seen so far
C e:            an element
C elenme:       the length, elen (me), of element list of pivotal var.
C eln:          the length, elen (...), of an element list
C hash:         the computed value of the hash function
C hmod:         the hash function is computed modulo hmod = max (1,n-1)
C i:            a supervariable
C ilast:        the entry in a link list preceding i
C inext:        the entry in a link list following i
C j:            a supervariable
C jlast:        the entry in a link list preceding j
C jnext:        the entry in a link list, or path, following j
C k:            the pivot order of an element or variable
C knt1:         loop counter used during element construction
C knt2:         loop counter used during element construction
C knt3:         loop counter used during compression
C lenj:         len (j)
C ln:           length of a supervariable list
C maxmem:       amount of memory needed for no compressions
C me:           current supervariable being eliminated, and the
C                       current element created by eliminating that
C                       supervariable
C mem:          memory in use assuming no compressions have occurred
C mindeg:       current minimum degree
C nel:          number of pivots selected so far
C newmem:       amount of new memory needed for current pivot element
C nleft:        n - nel, the number of nonpivotal rows/columns remaining
C nvi:          the number of variables in a supervariable i (= nv (i))
C nvj:          the number of variables in a supervariable j (= nv (j))
C nvpiv:        number of pivots in current element
C slenme:       number of variables in variable list of pivotal variable
C we:           w (e)
C wflg:         used for flagging the w array.  See description of iw.
C wnvi:         wflg - nv (i)
C x:            either a supervariable or an element

C-----------------------------------------------------------------------
C LOCAL POINTERS:
C-----------------------------------------------------------------------

        INTEGER P, P1, P2, P3, PDST, PEND, PJ, PME, PME1, PME2, PN, PSRC

C               Any parameter (pe (...) or pfree) or local variable
C               starting with "p" (for Pointer) is an index into iw,
C               and all indices into iw use variables starting with
C               "p."  The only exception to this rule is the iwlen
C               input argument.

C p:            pointer into lots of things
C p1:           pe (i) for some variable i (start of element list)
C p2:           pe (i) + elen (i) -  1 for some var. i (end of el. list)
C p3:           index of first supervariable in clean list
C pdst:         destination pointer, for compression
C pend:         end of memory to compress
C pj:           pointer into an element or variable
C pme:          pointer into the current element (pme1...pme2)
C pme1:         the current element, me, is stored in iw (pme1...pme2)
C pme2:         the end of the current element
C pn:           pointer into a "clean" variable, also used to compress
C psrc:         source pointer, for compression

C-----------------------------------------------------------------------
C  FUNCTIONS CALLED:
C-----------------------------------------------------------------------

        INTRINSIC MAX, MIN, MOD

C=======================================================================
C  INITIALIZATIONS
C=======================================================================

        WFLG = 2
        MINDEG = 1
        NCMPA = 0
        NEL = 0
        HMOD = MAX (1, N-1)
        DMAX = 0
        MEM = PFREE - 1
        MAXMEM = MEM
	ME = 0

        DO 10 I = 1, N
           LAST (I) = 0
           HEAD (I) = 0
           NV (I) = 1
           W (I) = 1
           ELEN (I) = 0
           DEGREE (I) = LEN (I)
10         CONTINUE

C       ----------------------------------------------------------------
C       initialize degree lists and eliminate rows with no off-diag. nz.
C       ----------------------------------------------------------------

        DO 20 I = 1, N

           DEG = DEGREE (I)

           IF (DEG .GT. 0) THEN

C             ----------------------------------------------------------
C             place i in the degree list corresponding to its degree
C             ----------------------------------------------------------

              INEXT = HEAD (DEG)
              IF (INEXT .NE. 0) LAST (INEXT) = I
              NEXT (I) = INEXT
              HEAD (DEG) = I

           ELSE

C             ----------------------------------------------------------
C             we have a variable that can be eliminated at once because
C             there is no off-diagonal non-zero in its row.
C             ----------------------------------------------------------

              NEL = NEL + 1
              ELEN (I) = -NEL
              PE (I) = 0
              W (I) = 0

              ENDIF

20         CONTINUE

C=======================================================================
C  WHILE (selecting pivots) DO
C=======================================================================

30      CONTINUE
        IF (NEL .LT. N) THEN

C=======================================================================
C  GET PIVOT OF MINIMUM DEGREE
C=======================================================================

C          -------------------------------------------------------------
C          find next supervariable for elimination
C          -------------------------------------------------------------

           DO 40 DEG = MINDEG, N
              ME = HEAD (DEG)
              IF (ME .GT. 0) GOTO 50
40            CONTINUE
50         CONTINUE
           MINDEG = DEG

C          -------------------------------------------------------------
C          remove chosen variable from link list
C          -------------------------------------------------------------

           INEXT = NEXT (ME)
           IF (INEXT .NE. 0) LAST (INEXT) = 0
           HEAD (DEG) = INEXT

C          -------------------------------------------------------------
C          me represents the elimination of pivots nel+1 to nel+nv(me).
C          place me itself as the first in this set.  It will be moved
C          to the nel+nv(me) position when the permutation vectors are
C          computed.
C          -------------------------------------------------------------

           ELENME = ELEN (ME)
           ELEN (ME) = - (NEL + 1)
           NVPIV = NV (ME)
           NEL = NEL + NVPIV

C=======================================================================
C  CONSTRUCT NEW ELEMENT
C=======================================================================

C          -------------------------------------------------------------
C          At this point, me is the pivotal supervariable.  It will be
C          converted into the current element.  Scan list of the
C          pivotal supervariable, me, setting tree pointers and
C          constructing new list of supervariables for the new element,
C          me.  p is a pointer to the current position in the old list.
C          -------------------------------------------------------------

C          flag the variable "me" as being in Lme by negating nv (me)
           NV (ME) = -NVPIV
           DEGME = 0

           IF (ELENME .EQ. 0) THEN

C             ----------------------------------------------------------
C             construct the new element in place
C             ----------------------------------------------------------

              PME1 = PE (ME)
              PME2 = PME1 - 1

              DO 60 P = PME1, PME1 + LEN (ME) - 1
                 I = IW (P)
                 NVI = NV (I)
                 IF (NVI .GT. 0) THEN

C                   ----------------------------------------------------
C                   i is a principal variable not yet placed in Lme.
C                   store i in new list
C                   ----------------------------------------------------

                    DEGME = DEGME + NVI
C                   flag i as being in Lme by negating nv (i)
                    NV (I) = -NVI
                    PME2 = PME2 + 1
                    IW (PME2) = I

C                   ----------------------------------------------------
C                   remove variable i from degree list.
C                   ----------------------------------------------------

                    ILAST = LAST (I)
                    INEXT = NEXT (I)
                    IF (INEXT .NE. 0) LAST (INEXT) = ILAST
                    IF (ILAST .NE. 0) THEN
                       NEXT (ILAST) = INEXT
                    ELSE
C                      i is at the head of the degree list
                       HEAD (DEGREE (I)) = INEXT
                       ENDIF

                    ENDIF
60               CONTINUE
C             this element takes no new memory in iw:
              NEWMEM = 0

           ELSE

C             ----------------------------------------------------------
C             construct the new element in empty space, iw (pfree ...)
C             ----------------------------------------------------------

              P = PE (ME)
              PME1 = PFREE
              SLENME = LEN (ME) - ELENME

              DO 120 KNT1 = 1, ELENME + 1

                 IF (KNT1 .GT. ELENME) THEN
C                   search the supervariables in me.
                    E = ME
                    PJ = P
                    LN = SLENME
                 ELSE
C                   search the elements in me.
                    E = IW (P)
                    P = P + 1
                    PJ = PE (E)
                    LN = LEN (E)
                    ENDIF

C                -------------------------------------------------------
C                search for different supervariables and add them to the
C                new list, compressing when necessary. this loop is
C                executed once for each element in the list and once for
C                all the supervariables in the list.
C                -------------------------------------------------------

                 DO 110 KNT2 = 1, LN
                    I = IW (PJ)
                    PJ = PJ + 1
                    NVI = NV (I)
                    IF (NVI .GT. 0) THEN

C                      -------------------------------------------------
C                      compress iw, if necessary
C                      -------------------------------------------------

                       IF (PFREE .GT. IWLEN) THEN
C                         prepare for compressing iw by adjusting
C                         pointers and lengths so that the lists being
C                         searched in the inner and outer loops contain
C                         only the remaining entries.

                          PE (ME) = P
                          LEN (ME) = LEN (ME) - KNT1
                          IF (LEN (ME) .EQ. 0) THEN
C                            nothing left of supervariable me
                             PE (ME) = 0
                             ENDIF
                          PE (E) = PJ
                          LEN (E) = LN - KNT2
                          IF (LEN (E) .EQ. 0) THEN
C                            nothing left of element e
                             PE (E) = 0
                             ENDIF

                          NCMPA = NCMPA + 1
C                         store first item in pe
C                         set first entry to -item
                          DO 70 J = 1, N
                             PN = PE (J)
                             IF (PN .GT. 0) THEN
                                PE (J) = IW (PN)
                                IW (PN) = -J
                                ENDIF
70                           CONTINUE

C                         psrc/pdst point to source/destination
                          PDST = 1
                          PSRC = 1
                          PEND = PME1 - 1

C                         while loop:
80                        CONTINUE
                          IF (PSRC .LE. PEND) THEN
C                            search for next negative entry
                             J = -IW (PSRC)
                             PSRC = PSRC + 1
                             IF (J .GT. 0) THEN
                                IW (PDST) = PE (J)
                                PE (J) = PDST
                                PDST = PDST + 1
C                               copy from source to destination
                                LENJ = LEN (J)
                                DO 90 KNT3 = 0, LENJ - 2
                                   IW (PDST + KNT3) = IW (PSRC + KNT3)
90                                 CONTINUE
                                PDST = PDST + LENJ - 1
                                PSRC = PSRC + LENJ - 1
                                ENDIF
                             GOTO 80
                             ENDIF

C                         move the new partially-constructed element
                          P1 = PDST
                          DO 100 PSRC = PME1, PFREE - 1
                             IW (PDST) = IW (PSRC)
                             PDST = PDST + 1
100                          CONTINUE
                          PME1 = P1
                          PFREE = PDST
                          PJ = PE (E)
                          P = PE (ME)
                          ENDIF

C                      -------------------------------------------------
C                      i is a principal variable not yet placed in Lme
C                      store i in new list
C                      -------------------------------------------------

                       DEGME = DEGME + NVI
C                      flag i as being in Lme by negating nv (i)
                       NV (I) = -NVI
                       IW (PFREE) = I
                       PFREE = PFREE + 1

C                      -------------------------------------------------
C                      remove variable i from degree link list
C                      -------------------------------------------------

                       ILAST = LAST (I)
                       INEXT = NEXT (I)
                       IF (INEXT .NE. 0) LAST (INEXT) = ILAST
                       IF (ILAST .NE. 0) THEN
                          NEXT (ILAST) = INEXT
                       ELSE
C                         i is at the head of the degree list
                          HEAD (DEGREE (I)) = INEXT
                          ENDIF

                       ENDIF
110                 CONTINUE

                 IF (E .NE. ME) THEN
C                   set tree pointer and flag to indicate element e is
C                   absorbed into new element me (the parent of e is me)
                    PE (E) = -ME
                    W (E) = 0
                    ENDIF
120              CONTINUE

              PME2 = PFREE - 1
C             this element takes newmem new memory in iw (possibly zero)
              NEWMEM = PFREE - PME1
              MEM = MEM + NEWMEM
              MAXMEM = MAX (MAXMEM, MEM)
              ENDIF

C          -------------------------------------------------------------
C          me has now been converted into an element in iw (pme1..pme2)
C          -------------------------------------------------------------

C          degme holds the external degree of new element
           DEGREE (ME) = DEGME
           PE (ME) = PME1
           LEN (ME) = PME2 - PME1 + 1

C          -------------------------------------------------------------
C          make sure that wflg is not too large.  With the current
C          value of wflg, wflg+n must not cause integer overflow
C          -------------------------------------------------------------

           IF (WFLG + N .LE. WFLG) THEN
              DO 130 X = 1, N
                 IF (W (X) .NE. 0) W (X) = 1
130              CONTINUE
              WFLG = 2
              ENDIF

C=======================================================================
C  COMPUTE (w (e) - wflg) = |Le\Lme| FOR ALL ELEMENTS
C=======================================================================

C          -------------------------------------------------------------
C          Scan 1:  compute the external degrees of previous elements
C          with respect to the current element.  That is:
C               (w (e) - wflg) = |Le \ Lme|
C          for each element e that appears in any supervariable in Lme.
C          The notation Le refers to the pattern (list of
C          supervariables) of a previous element e, where e is not yet
C          absorbed, stored in iw (pe (e) + 1 ... pe (e) + iw (pe (e))).
C          The notation Lme refers to the pattern of the current element
C          (stored in iw (pme1..pme2)).   If (w (e) - wflg) becomes
C          zero, then the element e will be absorbed in scan 2.
C          -------------------------------------------------------------

           DO 150 PME = PME1, PME2
              I = IW (PME)
              ELN = ELEN (I)
              IF (ELN .GT. 0) THEN
C                note that nv (i) has been negated to denote i in Lme:
                 NVI = -NV (I)
                 WNVI = WFLG - NVI
                 DO 140 P = PE (I), PE (I) + ELN - 1
                    E = IW (P)
                    WE = W (E)
                    IF (WE .GE. WFLG) THEN
C                      unabsorbed element e has been seen in this loop
                       WE = WE - NVI
                    ELSE IF (WE .NE. 0) THEN
C                      e is an unabsorbed element
C                      this is the first we have seen e in all of Scan 1
                       WE = DEGREE (E) + WNVI
                       ENDIF
                    W (E) = WE
140                 CONTINUE
                 ENDIF
150           CONTINUE

C=======================================================================
C  DEGREE UPDATE AND ELEMENT ABSORPTION
C=======================================================================

C          -------------------------------------------------------------
C          Scan 2:  for each i in Lme, sum up the degree of Lme (which
C          is degme), plus the sum of the external degrees of each Le
C          for the elements e appearing within i, plus the
C          supervariables in i.  Place i in hash list.
C          -------------------------------------------------------------

           DO 180 PME = PME1, PME2
              I = IW (PME)
              P1 = PE (I)
              P2 = P1 + ELEN (I) - 1
              PN = P1
              HASH = 0
              DEG = 0

C             ----------------------------------------------------------
C             scan the element list associated with supervariable i
C             ----------------------------------------------------------

              DO 160 P = P1, P2
                 E = IW (P)
C                dext = | Le \ Lme |
                 DEXT = W (E) - WFLG
                 IF (DEXT .GT. 0) THEN
                    DEG = DEG + DEXT
                    IW (PN) = E
                    PN = PN + 1
                    HASH = HASH + E
                 ELSE IF (DEXT .EQ. 0) THEN
C                   aggressive absorption: e is not adjacent to me, but
C                   the |Le \ Lme| is 0, so absorb it into me
                    PE (E) = -ME
                    W (E) = 0
                 ELSE
C                   element e has already been absorbed, due to
C                   regular absorption, in do loop 120 above. Ignore it.
                    CONTINUE
                    ENDIF
160              CONTINUE

C             count the number of elements in i (including me):
              ELEN (I) = PN - P1 + 1

C             ----------------------------------------------------------
C             scan the supervariables in the list associated with i
C             ----------------------------------------------------------

              P3 = PN
              DO 170 P = P2 + 1, P1 + LEN (I) - 1
                 J = IW (P)
                 NVJ = NV (J)
                 IF (NVJ .GT. 0) THEN
C                   j is unabsorbed, and not in Lme.
C                   add to degree and add to new list
                    DEG = DEG + NVJ
                    IW (PN) = J
                    PN = PN + 1
                    HASH = HASH + J
                    ENDIF
170              CONTINUE

C             ----------------------------------------------------------
C             update the degree and check for mass elimination
C             ----------------------------------------------------------

              IF (DEG .EQ. 0) THEN

C                -------------------------------------------------------
C                mass elimination
C                -------------------------------------------------------

C                There is nothing left of this node except for an
C                edge to the current pivot element.  elen (i) is 1,
C                and there are no variables adjacent to node i.
C                Absorb i into the current pivot element, me.

                 PE (I) = -ME
                 NVI = -NV (I)
                 DEGME = DEGME - NVI
                 NVPIV = NVPIV + NVI
                 NEL = NEL + NVI
                 NV (I) = 0
                 ELEN (I) = 0

              ELSE

C                -------------------------------------------------------
C                update the upper-bound degree of i
C                -------------------------------------------------------

C                the following degree does not yet include the size
C                of the current element, which is added later:
                 DEGREE (I) = MIN (DEGREE (I), DEG)

C                -------------------------------------------------------
C                add me to the list for i
C                -------------------------------------------------------

C                move first supervariable to end of list
                 IW (PN) = IW (P3)
C                move first element to end of element part of list
                 IW (P3) = IW (P1)
C                add new element to front of list.
                 IW (P1) = ME
C                store the new length of the list in len (i)
                 LEN (I) = PN - P1 + 1

C                -------------------------------------------------------
C                place in hash bucket.  Save hash key of i in last (i).
C                -------------------------------------------------------

                 HASH = MOD (HASH, HMOD) + 1
                 J = HEAD (HASH)
                 IF (J .LE. 0) THEN
C                   the degree list is empty, hash head is -j
                    NEXT (I) = -J
                    HEAD (HASH) = -I
                 ELSE
C                   degree list is not empty
C                   use last (head (hash)) as hash head
                    NEXT (I) = LAST (J)
                    LAST (J) = I
                    ENDIF
                 LAST (I) = HASH
                 ENDIF
180           CONTINUE

           DEGREE (ME) = DEGME

C          -------------------------------------------------------------
C          Clear the counter array, w (...), by incrementing wflg.
C          -------------------------------------------------------------

           DMAX = MAX (DMAX, DEGME)
           WFLG = WFLG + DMAX

C          make sure that wflg+n does not cause integer overflow
           IF (WFLG + N .LE. WFLG) THEN
              DO 190 X = 1, N
                 IF (W (X) .NE. 0) W (X) = 1
190              CONTINUE
              WFLG = 2
              ENDIF
C          at this point, w (1..n) .lt. wflg holds

C=======================================================================
C  SUPERVARIABLE DETECTION
C=======================================================================

           DO 250 PME = PME1, PME2
              I = IW (PME)
              IF (NV (I) .LT. 0) THEN
C                i is a principal variable in Lme

C                -------------------------------------------------------
C                examine all hash buckets with 2 or more variables.  We
C                do this by examing all unique hash keys for super-
C                variables in the pattern Lme of the current element, me
C                -------------------------------------------------------

                 HASH = LAST (I)
C                let i = head of hash bucket, and empty the hash bucket
                 J = HEAD (HASH)
                 IF (J .EQ. 0) GOTO 250
                 IF (J .LT. 0) THEN
C                   degree list is empty
                    I = -J
                    HEAD (HASH) = 0
                 ELSE
C                   degree list is not empty, restore last () of head
                    I = LAST (J)
                    LAST (J) = 0
                    ENDIF
                 IF (I .EQ. 0) GOTO 250

C                while loop:
200              CONTINUE
                 IF (NEXT (I) .NE. 0) THEN

C                   ----------------------------------------------------
C                   this bucket has one or more variables following i.
C                   scan all of them to see if i can absorb any entries
C                   that follow i in hash bucket.  Scatter i into w.
C                   ----------------------------------------------------

                    LN = LEN (I)
                    ELN = ELEN (I)
C                   do not flag the first element in the list (me)
                    DO 210 P = PE (I) + 1, PE (I) + LN - 1
                       W (IW (P)) = WFLG
210                    CONTINUE

C                   ----------------------------------------------------
C                   scan every other entry j following i in bucket
C                   ----------------------------------------------------

                    JLAST = I
                    J = NEXT (I)

C                   while loop:
220                 CONTINUE
                    IF (J .NE. 0) THEN

C                      -------------------------------------------------
C                      check if j and i have identical nonzero pattern
C                      -------------------------------------------------

                       IF (LEN (J) .NE. LN) THEN
C                         i and j do not have same size data structure
                          GOTO 240
                          ENDIF
                       IF (ELEN (J) .NE. ELN) THEN
C                         i and j do not have same number of adjacent el
                          GOTO 240
                          ENDIF
C                      do not flag the first element in the list (me)
                       DO 230 P = PE (J) + 1, PE (J) + LN - 1
                          IF (W (IW (P)) .NE. WFLG) THEN
C                            an entry (iw(p)) is in j but not in i
                             GOTO 240
                             ENDIF
230                       CONTINUE

C                      -------------------------------------------------
C                      found it!  j can be absorbed into i
C                      -------------------------------------------------

                       PE (J) = -I
C                      both nv (i) and nv (j) are negated since they
C                      are in Lme, and the absolute values of each
C                      are the number of variables in i and j:
                       NV (I) = NV (I) + NV (J)
                       NV (J) = 0
                       ELEN (J) = 0
C                      delete j from hash bucket
                       J = NEXT (J)
                       NEXT (JLAST) = J
                       GOTO 220

C                      -------------------------------------------------
240                    CONTINUE
C                      j cannot be absorbed into i
C                      -------------------------------------------------

                       JLAST = J
                       J = NEXT (J)
                       GOTO 220
                       ENDIF

C                   ----------------------------------------------------
C                   no more variables can be absorbed into i
C                   go to next i in bucket and clear flag array
C                   ----------------------------------------------------

                    WFLG = WFLG + 1
                    I = NEXT (I)
                    IF (I .NE. 0) GOTO 200
                    ENDIF
                 ENDIF
250           CONTINUE

C=======================================================================
C  RESTORE DEGREE LISTS AND REMOVE NONPRINCIPAL SUPERVAR. FROM ELEMENT
C=======================================================================

           P = PME1
           NLEFT = N - NEL
           DO 260 PME = PME1, PME2
              I = IW (PME)
              NVI = -NV (I)
              IF (NVI .GT. 0) THEN
C                i is a principal variable in Lme
C                restore nv (i) to signify that i is principal
                 NV (I) = NVI

C                -------------------------------------------------------
C                compute the external degree (add size of current elem)
C                -------------------------------------------------------

                 DEG = MIN (DEGREE (I) + DEGME - NVI, NLEFT - NVI)

C                -------------------------------------------------------
C                place the supervariable at the head of the degree list
C                -------------------------------------------------------

                 INEXT = HEAD (DEG)
                 IF (INEXT .NE. 0) LAST (INEXT) = I
                 NEXT (I) = INEXT
                 LAST (I) = 0
                 HEAD (DEG) = I

C                -------------------------------------------------------
C                save the new degree, and find the minimum degree
C                -------------------------------------------------------

                 MINDEG = MIN (MINDEG, DEG)
                 DEGREE (I) = DEG

C                -------------------------------------------------------
C                place the supervariable in the element pattern
C                -------------------------------------------------------

                 IW (P) = I
                 P = P + 1
                 ENDIF
260           CONTINUE

C=======================================================================
C  FINALIZE THE NEW ELEMENT
C=======================================================================

           NV (ME) = NVPIV + DEGME
C          nv (me) is now the degree of pivot (including diagonal part)
C          save the length of the list for the new element me
           LEN (ME) = P - PME1
           IF (LEN (ME) .EQ. 0) THEN
C             there is nothing left of the current pivot element
              PE (ME) = 0
              W (ME) = 0
              ENDIF
           IF (NEWMEM .NE. 0) THEN
C             element was not constructed in place: deallocate part
C             of it (final size is less than or equal to newmem,
C             since newly nonprincipal variables have been removed).
              PFREE = P
              MEM = MEM - NEWMEM + LEN (ME)
              ENDIF

C=======================================================================
C          END WHILE (selecting pivots)
           GOTO 30
           ENDIF
C=======================================================================

C=======================================================================
C  COMPUTE THE PERMUTATION VECTORS
C=======================================================================

C       ----------------------------------------------------------------
C       The time taken by the following code is O(n).  At this
C       point, elen (e) = -k has been done for all elements e,
C       and elen (i) = 0 has been done for all nonprincipal
C       variables i.  At this point, there are no principal
C       supervariables left, and all elements are absorbed.
C       ----------------------------------------------------------------

C       ----------------------------------------------------------------
C       compute the ordering of unordered nonprincipal variables
C       ----------------------------------------------------------------

        DO 290 I = 1, N
           IF (ELEN (I) .EQ. 0) THEN

C             ----------------------------------------------------------
C             i is an un-ordered row.  Traverse the tree from i until
C             reaching an element, e.  The element, e, was the
C             principal supervariable of i and all nodes in the path
C             from i to when e was selected as pivot.
C             ----------------------------------------------------------

              J = -PE (I)
C             while (j is a variable) do:
270           CONTINUE
              IF (ELEN (J) .GE. 0) THEN
                 J = -PE (J)
                 GOTO 270
                 ENDIF
              E = J

C             ----------------------------------------------------------
C             get the current pivot ordering of e
C             ----------------------------------------------------------

              K = -ELEN (E)

C             ----------------------------------------------------------
C             traverse the path again from i to e, and compress the
C             path (all nodes point to e).  Path compression allows
C             this code to compute in O(n) time.  Order the unordered
C             nodes in the path, and place the element e at the end.
C             ----------------------------------------------------------

              J = I
C             while (j is a variable) do:
280           CONTINUE
              IF (ELEN (J) .GE. 0) THEN
                 JNEXT = -PE (J)
                 PE (J) = -E
                 IF (ELEN (J) .EQ. 0) THEN
C                   j is an unordered row
                    ELEN (J) = K
                    K = K + 1
                    ENDIF
                 J = JNEXT
                 GOTO 280
                 ENDIF
C             leave elen (e) negative, so we know it is an element
              ELEN (E) = -K
              ENDIF
290        CONTINUE

C       ----------------------------------------------------------------
C       reset the inverse permutation (elen (1..n)) to be positive,
C       and compute the permutation (last (1..n)).
C       ----------------------------------------------------------------

        DO 300 I = 1, N
           K = ABS (ELEN (I))
           LAST (K) = I
           ELEN (I) = K
300        CONTINUE

C=======================================================================
C  RETURN THE MEMORY USAGE IN IW
C=======================================================================

C       If maxmem is less than or equal to iwlen, then no compressions
C       occurred, and iw (maxmem+1 ... iwlen) was unused.  Otherwise
C       compressions did occur, and iwlen would have had to have been
C       greater than or equal to maxmem for no compressions to occur.
C       Return the value of maxmem in the pfree argument.

        PFREE = MAXMEM

        RETURN
        END
