# Supplementary material for: Inference for Stochastic Chemical Kinetics Using Moment Equations and System Size Expansion
Source: PLoS Comput Biol. 2016 Jul 22;12(7):e1005030. doi: 10.1371/journal.pcbi.1005030 (PMC4957800; doi:10.1371/journal.pcbi.1005030)
Supplement: S1 Code — This zip-file contains the MATLAB code for the simulation and application example presented in the paper. We provide implementations of all models, parameter estimation and uncertainty analysis to allow everybody to reproduce the results. (ZIP) [file pcbi.1005030.s002.zip › S1code/cvodewrap/SuiteSparse/AMD/Source/amd_1.c]

/* ========================================================================= */
/* === AMD_1 =============================================================== */
/* ========================================================================= */

/* ------------------------------------------------------------------------- */
/* AMD, Copyright (c) Timothy A. Davis,					     */
/* Patrick R. Amestoy, and Iain S. Duff.  See ../README.txt for License.     */
/* email: DrTimothyAldenDavis@gmail.com                                      */
/* ------------------------------------------------------------------------- */

/* AMD_1: Construct A+A' for a sparse matrix A and perform the AMD ordering.
 *
 * The n-by-n sparse matrix A can be unsymmetric.  It is stored in MATLAB-style
 * compressed-column form, with sorted row indices in each column, and no
 * duplicate entries.  Diagonal entries may be present, but they are ignored.
 * Row indices of column j of A are stored in Ai [Ap [j] ... Ap [j+1]-1].
 * Ap [0] must be zero, and nz = Ap [n] is the number of entries in A.  The
 * size of the matrix, n, must be greater than or equal to zero.
 *
 * This routine must be preceded by a call to AMD_aat, which computes the
 * number of entries in each row/column in A+A', excluding the diagonal.
 * Len [j], on input, is the number of entries in row/column j of A+A'.  This
 * routine constructs the matrix A+A' and then calls AMD_2.  No error checking
 * is performed (this was done in AMD_valid).
 */

#include "amd_internal.h"

GLOBAL void AMD_1
(
    Int n,		/* n > 0 */
    const Int Ap [ ],	/* input of size n+1, not modified */
    const Int Ai [ ],	/* input of size nz = Ap [n], not modified */
    Int P [ ],		/* size n output permutation */
    Int Pinv [ ],	/* size n output inverse permutation */
    Int Len [ ],	/* size n input, undefined on output */
    Int slen,		/* slen >= sum (Len [0..n-1]) + 7n,
			 * ideally slen = 1.2 * sum (Len) + 8n */
    Int S [ ],		/* size slen workspace */
    double Control [ ],	/* input array of size AMD_CONTROL */
    double Info [ ]	/* output array of size AMD_INFO */
)
{
    Int i, j, k, p, pfree, iwlen, pj, p1, p2, pj2, *Iw, *Pe, *Nv, *Head,
	*Elen, *Degree, *s, *W, *Sp, *Tp ;

    /* --------------------------------------------------------------------- */
    /* construct the matrix for AMD_2 */
    /* --------------------------------------------------------------------- */

    ASSERT (n > 0) ;

    iwlen = slen - 6*n ;
    s = S ;
    Pe = s ;	    s += n ;
    Nv = s ;	    s += n ;
    Head = s ;	    s += n ;
    Elen = s ;	    s += n ;
    Degree = s ;    s += n ;
    W = s ;	    s += n ;
    Iw = s ;	    s += iwlen ;

    ASSERT (AMD_valid (n, n, Ap, Ai) == AMD_OK) ;

    /* construct the pointers for A+A' */
    Sp = Nv ;			/* use Nv and W as workspace for Sp and Tp [ */
    Tp = W ;
    pfree = 0 ;
    for (j = 0 ; j < n ; j++)
    {
	Pe [j] = pfree ;
	Sp [j] = pfree ;
	pfree += Len [j] ;
    }

    /* Note that this restriction on iwlen is slightly more restrictive than
     * what is strictly required in AMD_2.  AMD_2 can operate with no elbow
     * room at all, but it will be very slow.  For better performance, at
     * least size-n elbow room is enforced. */
    ASSERT (iwlen >= pfree + n) ;

#ifndef NDEBUG
    for (p = 0 ; p < iwlen ; p++) Iw [p] = EMPTY ;
#endif

    for (k = 0 ; k < n ; k++)
    {
	AMD_DEBUG1 (("Construct row/column k= "ID" of A+A'\n", k))  ;
	p1 = Ap [k] ;
	p2 = Ap [k+1] ;

	/* construct A+A' */
	for (p = p1 ; p < p2 ; )
	{
	    /* scan the upper triangular part of A */
	    j = Ai [p] ;
	    ASSERT (j >= 0 && j < n) ;
	    if (j < k)
	    {
		/* entry A (j,k) in the strictly upper triangular part */
		ASSERT (Sp [j] < (j == n-1 ? pfree : Pe [j+1])) ;
		ASSERT (Sp [k] < (k == n-1 ? pfree : Pe [k+1])) ;
		Iw [Sp [j]++] = k ;
		Iw [Sp [k]++] = j ;
		p++ ;
	    }
	    else if (j == k)
	    {
		/* skip the diagonal */
		p++ ;
		break ;
	    }
	    else /* j > k */
	    {
		/* first entry below the diagonal */
		break ;
	    }
	    /* scan lower triangular part of A, in column j until reaching
	     * row k.  Start where last scan left off. */
	    ASSERT (Ap [j] <= Tp [j] && Tp [j] <= Ap [j+1]) ;
	    pj2 = Ap [j+1] ;
	    for (pj = Tp [j] ; pj < pj2 ; )
	    {
		i = Ai [pj] ;
		ASSERT (i >= 0 && i < n) ;
		if (i < k)
		{
		    /* A (i,j) is only in the lower part, not in upper */
		    ASSERT (Sp [i] < (i == n-1 ? pfree : Pe [i+1])) ;
		    ASSERT (Sp [j] < (j == n-1 ? pfree : Pe [j+1])) ;
		    Iw [Sp [i]++] = j ;
		    Iw [Sp [j]++] = i ;
		    pj++ ;
		}
		else if (i == k)
		{
		    /* entry A (k,j) in lower part and A (j,k) in upper */
		    pj++ ;
		    break ;
		}
		else /* i > k */
		{
		    /* consider this entry later, when k advances to i */
		    break ;
		}
	    }
	    Tp [j] = pj ;
	}
	Tp [k] = p ;
    }

    /* clean up, for remaining mismatched entries */
    for (j = 0 ; j < n ; j++)
    {
	for (pj = Tp [j] ; pj < Ap [j+1] ; pj++)
	{
	    i = Ai [pj] ;
	    ASSERT (i >= 0 && i < n) ;
	    /* A (i,j) is only in the lower part, not in upper */
	    ASSERT (Sp [i] < (i == n-1 ? pfree : Pe [i+1])) ;
	    ASSERT (Sp [j] < (j == n-1 ? pfree : Pe [j+1])) ;
	    Iw [Sp [i]++] = j ;
	    Iw [Sp [j]++] = i ;
	}
    }

#ifndef NDEBUG
    for (j = 0 ; j < n-1 ; j++) ASSERT (Sp [j] == Pe [j+1]) ;
    ASSERT (Sp [n-1] == pfree) ;
#endif

    /* Tp and Sp no longer needed ] */

    /* --------------------------------------------------------------------- */
    /* order the matrix */
    /* --------------------------------------------------------------------- */

    AMD_2 (n, Pe, Iw, Len, iwlen, pfree,
	Nv, Pinv, P, Head, Elen, Degree, W, Control, Info) ;
}
