# Supplementary material for: Inference for Stochastic Chemical Kinetics Using Moment Equations and System Size Expansion
Source: PLoS Comput Biol. 2016 Jul 22;12(7):e1005030. doi: 10.1371/journal.pcbi.1005030 (PMC4957800; doi:10.1371/journal.pcbi.1005030)
Supplement: S1 Code — This zip-file contains the MATLAB code for the simulation and application example presented in the paper. We provide implementations of all models, parameter estimation and uncertainty analysis to allow everybody to reproduce the results. (ZIP) [file pcbi.1005030.s002.zip › S1code/cvodewrap/SuiteSparse/AMD/Source/amd_aat.c]

/* ========================================================================= */
/* === AMD_aat ============================================================= */
/* ========================================================================= */

/* ------------------------------------------------------------------------- */
/* AMD, Copyright (c) Timothy A. Davis,					     */
/* Patrick R. Amestoy, and Iain S. Duff.  See ../README.txt for License.     */
/* email: DrTimothyAldenDavis@gmail.com                                      */
/* ------------------------------------------------------------------------- */

/* AMD_aat:  compute the symmetry of the pattern of A, and count the number of
 * nonzeros each column of A+A' (excluding the diagonal).  Assumes the input
 * matrix has no errors, with sorted columns and no duplicates
 * (AMD_valid (n, n, Ap, Ai) must be AMD_OK, but this condition is not
 * checked).
 */

#include "amd_internal.h"

GLOBAL size_t AMD_aat	/* returns nz in A+A' */
(
    Int n,
    const Int Ap [ ],
    const Int Ai [ ],
    Int Len [ ],	/* Len [j]: length of column j of A+A', excl diagonal*/
    Int Tp [ ],		/* workspace of size n */
    double Info [ ]
)
{
    Int p1, p2, p, i, j, pj, pj2, k, nzdiag, nzboth, nz ;
    double sym ;
    size_t nzaat ;

#ifndef NDEBUG
    AMD_debug_init ("AMD AAT") ;
    for (k = 0 ; k < n ; k++) Tp [k] = EMPTY ;
    ASSERT (AMD_valid (n, n, Ap, Ai) == AMD_OK) ;
#endif

    if (Info != (double *) NULL)
    {
	/* clear the Info array, if it exists */
	for (i = 0 ; i < AMD_INFO ; i++)
	{
	    Info [i] = EMPTY ;
	}
	Info [AMD_STATUS] = AMD_OK ;
    }

    for (k = 0 ; k < n ; k++)
    {
	Len [k] = 0 ;
    }

    nzdiag = 0 ;
    nzboth = 0 ;
    nz = Ap [n] ;

    for (k = 0 ; k < n ; k++)
    {
	p1 = Ap [k] ;
	p2 = Ap [k+1] ;
	AMD_DEBUG2 (("\nAAT Column: "ID" p1: "ID" p2: "ID"\n", k, p1, p2)) ;

	/* construct A+A' */
	for (p = p1 ; p < p2 ; )
	{
	    /* scan the upper triangular part of A */
	    j = Ai [p] ;
	    if (j < k)
	    {
		/* entry A (j,k) is in the strictly upper triangular part,
		 * add both A (j,k) and A (k,j) to the matrix A+A' */
		Len [j]++ ;
		Len [k]++ ;
		AMD_DEBUG3 (("    upper ("ID","ID") ("ID","ID")\n", j,k, k,j));
		p++ ;
	    }
	    else if (j == k)
	    {
		/* skip the diagonal */
		p++ ;
		nzdiag++ ;
		break ;
	    }
	    else /* j > k */
	    {
		/* first entry below the diagonal */
		break ;
	    }
	    /* scan lower triangular part of A, in column j until reaching
	     * row k.  Start where last scan left off. */
	    ASSERT (Tp [j] != EMPTY) ;
	    ASSERT (Ap [j] <= Tp [j] && Tp [j] <= Ap [j+1]) ;
	    pj2 = Ap [j+1] ;
	    for (pj = Tp [j] ; pj < pj2 ; )
	    {
		i = Ai [pj] ;
		if (i < k)
		{
		    /* A (i,j) is only in the lower part, not in upper.
		     * add both A (i,j) and A (j,i) to the matrix A+A' */
		    Len [i]++ ;
		    Len [j]++ ;
		    AMD_DEBUG3 (("    lower ("ID","ID") ("ID","ID")\n",
			i,j, j,i)) ;
		    pj++ ;
		}
		else if (i == k)
		{
		    /* entry A (k,j) in lower part and A (j,k) in upper */
		    pj++ ;
		    nzboth++ ;
		    break ;
		}
		else /* i > k */
		{
		    /* consider this entry later, when k advances to i */
		    break ;
		}
	    }
	    Tp [j] = pj ;
	}
	/* Tp [k] points to the entry just below the diagonal in column k */
	Tp [k] = p ;
    }

    /* clean up, for remaining mismatched entries */
    for (j = 0 ; j < n ; j++)
    {
	for (pj = Tp [j] ; pj < Ap [j+1] ; pj++)
	{
	    i = Ai [pj] ;
	    /* A (i,j) is only in the lower part, not in upper.
	     * add both A (i,j) and A (j,i) to the matrix A+A' */
	    Len [i]++ ;
	    Len [j]++ ;
	    AMD_DEBUG3 (("    lower cleanup ("ID","ID") ("ID","ID")\n",
		i,j, j,i)) ;
	}
    }

    /* --------------------------------------------------------------------- */
    /* compute the symmetry of the nonzero pattern of A */
    /* --------------------------------------------------------------------- */

    /* Given a matrix A, the symmetry of A is:
     *	B = tril (spones (A), -1) + triu (spones (A), 1) ;
     *  sym = nnz (B & B') / nnz (B) ;
     *  or 1 if nnz (B) is zero.
     */

    if (nz == nzdiag)
    {
	sym = 1 ;
    }
    else
    {
	sym = (2 * (double) nzboth) / ((double) (nz - nzdiag)) ;
    }

    nzaat = 0 ;
    for (k = 0 ; k < n ; k++)
    {
	nzaat += Len [k] ;
    }

    AMD_DEBUG1 (("AMD nz in A+A', excluding diagonal (nzaat) = %g\n",
	(double) nzaat)) ;
    AMD_DEBUG1 (("   nzboth: "ID" nz: "ID" nzdiag: "ID" symmetry: %g\n",
		nzboth, nz, nzdiag, sym)) ;

    if (Info != (double *) NULL)
    {
	Info [AMD_STATUS] = AMD_OK ;
	Info [AMD_N] = n ;
	Info [AMD_NZ] = nz ;
	Info [AMD_SYMMETRY] = sym ;	    /* symmetry of pattern of A */
	Info [AMD_NZDIAG] = nzdiag ;	    /* nonzeros on diagonal of A */
	Info [AMD_NZ_A_PLUS_AT] = nzaat ;   /* nonzeros in A+A' */
    }

    return (nzaat) ;
}
