# Supplementary material for: Inference for Stochastic Chemical Kinetics Using Moment Equations and System Size Expansion
Source: PLoS Comput Biol. 2016 Jul 22;12(7):e1005030. doi: 10.1371/journal.pcbi.1005030 (PMC4957800; doi:10.1371/journal.pcbi.1005030)
Supplement: S1 Code — This zip-file contains the MATLAB code for the simulation and application example presented in the paper. We provide implementations of all models, parameter estimation and uncertainty analysis to allow everybody to reproduce the results. (ZIP) [file pcbi.1005030.s002.zip › S1code/cvodewrap/SuiteSparse/AMD/Source/amd_control.c]

/* ========================================================================= */
/* === AMD_control ========================================================= */
/* ========================================================================= */

/* ------------------------------------------------------------------------- */
/* AMD, Copyright (c) Timothy A. Davis,					     */
/* Patrick R. Amestoy, and Iain S. Duff.  See ../README.txt for License.     */
/* email: DrTimothyAldenDavis@gmail.com                                      */
/* ------------------------------------------------------------------------- */

/* User-callable.  Prints the control parameters for AMD.  See amd.h
 * for details.  If the Control array is not present, the defaults are
 * printed instead.
 */

#include "amd_internal.h"

GLOBAL void AMD_control
(
    double Control [ ]
)
{
    double alpha ;
    Int aggressive ;

    if (Control != (double *) NULL)
    {
	alpha = Control [AMD_DENSE] ;
	aggressive = Control [AMD_AGGRESSIVE] != 0 ;
    }
    else
    {
	alpha = AMD_DEFAULT_DENSE ;
	aggressive = AMD_DEFAULT_AGGRESSIVE ;
    }

    SUITESPARSE_PRINTF ((
        "\nAMD version %d.%d.%d, %s: approximate minimum degree ordering\n"
	"    dense row parameter: %g\n", AMD_MAIN_VERSION, AMD_SUB_VERSION,
	AMD_SUBSUB_VERSION, AMD_DATE, alpha)) ;

    if (alpha < 0)
    {
	SUITESPARSE_PRINTF (("    no rows treated as dense\n")) ;
    }
    else
    {
	SUITESPARSE_PRINTF ((
	"    (rows with more than max (%g * sqrt (n), 16) entries are\n"
	"    considered \"dense\", and placed last in output permutation)\n",
	alpha)) ;
    }

    if (aggressive)
    {
	SUITESPARSE_PRINTF (("    aggressive absorption:  yes\n")) ;
    }
    else
    {
	SUITESPARSE_PRINTF (("    aggressive absorption:  no\n")) ;
    }

    SUITESPARSE_PRINTF (("    size of AMD integer: %d\n\n", sizeof (Int))) ;
}
