# Supplementary material for: Inference for Stochastic Chemical Kinetics Using Moment Equations and System Size Expansion
Source: PLoS Comput Biol. 2016 Jul 22;12(7):e1005030. doi: 10.1371/journal.pcbi.1005030 (PMC4957800; doi:10.1371/journal.pcbi.1005030)
Supplement: S1 Code — This zip-file contains the MATLAB code for the simulation and application example presented in the paper. We provide implementations of all models, parameter estimation and uncertainty analysis to allow everybody to reproduce the results. (ZIP) [file pcbi.1005030.s002.zip › S1code/cvodewrap/SuiteSparse/AMD/Source/amd_defaults.c]

/* ========================================================================= */
/* === AMD_defaults ======================================================== */
/* ========================================================================= */

/* ------------------------------------------------------------------------- */
/* AMD, Copyright (c) Timothy A. Davis,					     */
/* Patrick R. Amestoy, and Iain S. Duff.  See ../README.txt for License.     */
/* email: DrTimothyAldenDavis@gmail.com                                      */
/* ------------------------------------------------------------------------- */

/* User-callable.  Sets default control parameters for AMD.  See amd.h
 * for details.
 */

#include "amd_internal.h"

/* ========================================================================= */
/* === AMD defaults ======================================================== */
/* ========================================================================= */

GLOBAL void AMD_defaults
(
    double Control [ ]
)
{
    Int i ;

    if (Control != (double *) NULL)
    {
	for (i = 0 ; i < AMD_CONTROL ; i++)
	{
	    Control [i] = 0 ;
	}
	Control [AMD_DENSE] = AMD_DEFAULT_DENSE ;
	Control [AMD_AGGRESSIVE] = AMD_DEFAULT_AGGRESSIVE ;
    }
}
