# Supplementary material for: Inference for Stochastic Chemical Kinetics Using Moment Equations and System Size Expansion
Source: PLoS Comput Biol. 2016 Jul 22;12(7):e1005030. doi: 10.1371/journal.pcbi.1005030 (PMC4957800; doi:10.1371/journal.pcbi.1005030)
Supplement: S1 Code — This zip-file contains the MATLAB code for the simulation and application example presented in the paper. We provide implementations of all models, parameter estimation and uncertainty analysis to allow everybody to reproduce the results. (ZIP) [file pcbi.1005030.s002.zip › S1code/cvodewrap/SuiteSparse/AMD/Source/amd_dump.c]

/* ========================================================================= */
/* === AMD_dump ============================================================ */
/* ========================================================================= */

/* ------------------------------------------------------------------------- */
/* AMD, Copyright (c) Timothy A. Davis,					     */
/* Patrick R. Amestoy, and Iain S. Duff.  See ../README.txt for License.     */
/* email: DrTimothyAldenDavis@gmail.com                                      */
/* ------------------------------------------------------------------------- */

/* Debugging routines for AMD.  Not used if NDEBUG is not defined at compile-
 * time (the default).  See comments in amd_internal.h on how to enable
 * debugging.  Not user-callable.
 */

#include "amd_internal.h"

#ifndef NDEBUG

/* This global variable is present only when debugging */
GLOBAL Int AMD_debug = -999 ;		/* default is no debug printing */

/* ========================================================================= */
/* === AMD_debug_init ====================================================== */
/* ========================================================================= */

/* Sets the debug print level, by reading the file debug.amd (if it exists) */

GLOBAL void AMD_debug_init ( char *s )
{
    FILE *f ;
    f = fopen ("debug.amd", "r") ;
    if (f == (FILE *) NULL)
    {
	AMD_debug = -999 ;
    }
    else
    {
	fscanf (f, ID, &AMD_debug) ;
	fclose (f) ;
    }
    if (AMD_debug >= 0)
    {
	printf ("%s: AMD_debug_init, D= "ID"\n", s, AMD_debug) ;
    }
}

/* ========================================================================= */
/* === AMD_dump ============================================================ */
/* ========================================================================= */

/* Dump AMD's data structure, except for the hash buckets.  This routine
 * cannot be called when the hash buckets are non-empty.
 */

GLOBAL void AMD_dump (
    Int n,	    /* A is n-by-n */
    Int Pe [ ],	    /* pe [0..n-1]: index in iw of start of row i */
    Int Iw [ ],	    /* workspace of size iwlen, iwlen [0..pfree-1]
		     * holds the matrix on input */
    Int Len [ ],    /* len [0..n-1]: length for row i */
    Int iwlen,	    /* length of iw */
    Int pfree,	    /* iw [pfree ... iwlen-1] is empty on input */
    Int Nv [ ],	    /* nv [0..n-1] */
    Int Next [ ],   /* next [0..n-1] */
    Int Last [ ],   /* last [0..n-1] */
    Int Head [ ],   /* head [0..n-1] */
    Int Elen [ ],   /* size n */
    Int Degree [ ], /* size n */
    Int W [ ],	    /* size n */
    Int nel
)
{
    Int i, pe, elen, nv, len, e, p, k, j, deg, w, cnt, ilast ;

    if (AMD_debug < 0) return ;
    ASSERT (pfree <= iwlen) ;
    AMD_DEBUG3 (("\nAMD dump, pfree: "ID"\n", pfree)) ;
    for (i = 0 ; i < n ; i++)
    {
	pe = Pe [i] ;
	elen = Elen [i] ;
	nv = Nv [i] ;
	len = Len [i] ;
	w = W [i] ;

	if (elen >= EMPTY)
	{
	    if (nv == 0)
	    {
		AMD_DEBUG3 (("\nI "ID": nonprincipal:    ", i)) ;
		ASSERT (elen == EMPTY) ;
		if (pe == EMPTY)
		{
		    AMD_DEBUG3 ((" dense node\n")) ;
		    ASSERT (w == 1) ;
		}
		else
		{
		    ASSERT (pe < EMPTY) ;
		    AMD_DEBUG3 ((" i "ID" -> parent "ID"\n", i, FLIP (Pe[i])));
		}
	    }
	    else
	    {
		AMD_DEBUG3 (("\nI "ID": active principal supervariable:\n",i));
		AMD_DEBUG3 (("   nv(i): "ID"  Flag: %d\n", nv, (nv < 0))) ;
		ASSERT (elen >= 0) ;
		ASSERT (nv > 0 && pe >= 0) ;
		p = pe ;
		AMD_DEBUG3 (("   e/s: ")) ;
		if (elen == 0) AMD_DEBUG3 ((" : ")) ;
		ASSERT (pe + len <= pfree) ;
		for (k = 0 ; k < len ; k++)
		{
		    j = Iw [p] ;
		    AMD_DEBUG3 (("  "ID"", j)) ;
		    ASSERT (j >= 0 && j < n) ;
		    if (k == elen-1) AMD_DEBUG3 ((" : ")) ;
		    p++ ;
		}
		AMD_DEBUG3 (("\n")) ;
	    }
	}
	else
	{
	    e = i ;
	    if (w == 0)
	    {
		AMD_DEBUG3 (("\nE "ID": absorbed element: w "ID"\n", e, w)) ;
		ASSERT (nv > 0 && pe < 0) ;
		AMD_DEBUG3 ((" e "ID" -> parent "ID"\n", e, FLIP (Pe [e]))) ;
	    }
	    else
	    {
		AMD_DEBUG3 (("\nE "ID": unabsorbed element: w "ID"\n", e, w)) ;
		ASSERT (nv > 0 && pe >= 0) ;
		p = pe ;
		AMD_DEBUG3 ((" : ")) ;
		ASSERT (pe + len <= pfree) ;
		for (k = 0 ; k < len ; k++)
		{
		    j = Iw [p] ;
		    AMD_DEBUG3 (("  "ID"", j)) ;
		    ASSERT (j >= 0 && j < n) ;
		    p++ ;
		}
		AMD_DEBUG3 (("\n")) ;
	    }
	}
    }

    /* this routine cannot be called when the hash buckets are non-empty */
    AMD_DEBUG3 (("\nDegree lists:\n")) ;
    if (nel >= 0)
    {
	cnt = 0 ;
	for (deg = 0 ; deg < n ; deg++)
	{
	    if (Head [deg] == EMPTY) continue ;
	    ilast = EMPTY ;
	    AMD_DEBUG3 ((ID": \n", deg)) ;
	    for (i = Head [deg] ; i != EMPTY ; i = Next [i])
	    {
		AMD_DEBUG3 (("   "ID" : next "ID" last "ID" deg "ID"\n",
		    i, Next [i], Last [i], Degree [i])) ;
		ASSERT (i >= 0 && i < n && ilast == Last [i] &&
		    deg == Degree [i]) ;
		cnt += Nv [i] ;
		ilast = i ;
	    }
	    AMD_DEBUG3 (("\n")) ;
	}
	ASSERT (cnt == n - nel) ;
    }

}

#endif
