# Supplementary material for: Inference for Stochastic Chemical Kinetics Using Moment Equations and System Size Expansion
Source: PLoS Comput Biol. 2016 Jul 22;12(7):e1005030. doi: 10.1371/journal.pcbi.1005030 (PMC4957800; doi:10.1371/journal.pcbi.1005030)
Supplement: S1 Code — This zip-file contains the MATLAB code for the simulation and application example presented in the paper. We provide implementations of all models, parameter estimation and uncertainty analysis to allow everybody to reproduce the results. (ZIP) [file pcbi.1005030.s002.zip › S1code/cvodewrap/SuiteSparse/AMD/Source/amd_info.c]

/* ========================================================================= */
/* === AMD_info ============================================================ */
/* ========================================================================= */

/* ------------------------------------------------------------------------- */
/* AMD, Copyright (c) Timothy A. Davis,					     */
/* Patrick R. Amestoy, and Iain S. Duff.  See ../README.txt for License.     */
/* email: DrTimothyAldenDavis@gmail.com                                      */
/* ------------------------------------------------------------------------- */

/* User-callable.  Prints the output statistics for AMD.  See amd.h
 * for details.  If the Info array is not present, nothing is printed.
 */

#include "amd_internal.h"

#define PRI(format,x) { if (x >= 0) { SUITESPARSE_PRINTF ((format, x)) ; }}

GLOBAL void AMD_info
(
    double Info [ ]
)
{
    double n, ndiv, nmultsubs_ldl, nmultsubs_lu, lnz, lnzd ;

    SUITESPARSE_PRINTF (("\nAMD version %d.%d.%d, %s, results:\n",
	AMD_MAIN_VERSION, AMD_SUB_VERSION, AMD_SUBSUB_VERSION, AMD_DATE)) ;

    if (!Info)
    {
	return ;
    }

    n = Info [AMD_N] ;
    ndiv = Info [AMD_NDIV] ;
    nmultsubs_ldl = Info [AMD_NMULTSUBS_LDL] ;
    nmultsubs_lu = Info [AMD_NMULTSUBS_LU] ;
    lnz = Info [AMD_LNZ] ;
    lnzd = (n >= 0 && lnz >= 0) ? (n + lnz) : (-1) ;

    /* AMD return status */
    SUITESPARSE_PRINTF (("    status: ")) ;
    if (Info [AMD_STATUS] == AMD_OK)
    {
	SUITESPARSE_PRINTF (("OK\n")) ;
    }
    else if (Info [AMD_STATUS] == AMD_OUT_OF_MEMORY)
    {
	SUITESPARSE_PRINTF (("out of memory\n")) ;
    }
    else if (Info [AMD_STATUS] == AMD_INVALID)
    {
	SUITESPARSE_PRINTF (("invalid matrix\n")) ;
    }
    else if (Info [AMD_STATUS] == AMD_OK_BUT_JUMBLED)
    {
	SUITESPARSE_PRINTF (("OK, but jumbled\n")) ;
    }
    else
    {
	SUITESPARSE_PRINTF (("unknown\n")) ;
    }

    /* statistics about the input matrix */
    PRI ("    n, dimension of A:                                  %.20g\n", n);
    PRI ("    nz, number of nonzeros in A:                        %.20g\n",
	Info [AMD_NZ]) ;
    PRI ("    symmetry of A:                                      %.4f\n",
	Info [AMD_SYMMETRY]) ;
    PRI ("    number of nonzeros on diagonal:                     %.20g\n",
	Info [AMD_NZDIAG]) ;
    PRI ("    nonzeros in pattern of A+A' (excl. diagonal):       %.20g\n",
	Info [AMD_NZ_A_PLUS_AT]) ;
    PRI ("    # dense rows/columns of A+A':                       %.20g\n",
	Info [AMD_NDENSE]) ;

    /* statistics about AMD's behavior  */
    PRI ("    memory used, in bytes:                              %.20g\n",
	Info [AMD_MEMORY]) ;
    PRI ("    # of memory compactions:                            %.20g\n",
	Info [AMD_NCMPA]) ;

    /* statistics about the ordering quality */
    SUITESPARSE_PRINTF (("\n"
	"    The following approximate statistics are for a subsequent\n"
	"    factorization of A(P,P) + A(P,P)'.  They are slight upper\n"
	"    bounds if there are no dense rows/columns in A+A', and become\n"
	"    looser if dense rows/columns exist.\n\n")) ;

    PRI ("    nonzeros in L (excluding diagonal):                 %.20g\n",
	lnz) ;
    PRI ("    nonzeros in L (including diagonal):                 %.20g\n",
	lnzd) ;
    PRI ("    # divide operations for LDL' or LU:                 %.20g\n",
	ndiv) ;
    PRI ("    # multiply-subtract operations for LDL':            %.20g\n",
	nmultsubs_ldl) ;
    PRI ("    # multiply-subtract operations for LU:              %.20g\n",
	nmultsubs_lu) ;
    PRI ("    max nz. in any column of L (incl. diagonal):        %.20g\n",
	Info [AMD_DMAX]) ;

    /* total flop counts for various factorizations */

    if (n >= 0 && ndiv >= 0 && nmultsubs_ldl >= 0 && nmultsubs_lu >= 0)
    {
	SUITESPARSE_PRINTF (("\n"
	"    chol flop count for real A, sqrt counted as 1 flop: %.20g\n"
	"    LDL' flop count for real A:                         %.20g\n"
	"    LDL' flop count for complex A:                      %.20g\n"
	"    LU flop count for real A (with no pivoting):        %.20g\n"
	"    LU flop count for complex A (with no pivoting):     %.20g\n\n",
	n + ndiv + 2*nmultsubs_ldl,
	    ndiv + 2*nmultsubs_ldl,
	  9*ndiv + 8*nmultsubs_ldl,
	    ndiv + 2*nmultsubs_lu,
	  9*ndiv + 8*nmultsubs_lu)) ;
    }
}
