# Supplementary material for: Inference for Stochastic Chemical Kinetics Using Moment Equations and System Size Expansion
Source: PLoS Comput Biol. 2016 Jul 22;12(7):e1005030. doi: 10.1371/journal.pcbi.1005030 (PMC4957800; doi:10.1371/journal.pcbi.1005030)
Supplement: S1 Code — This zip-file contains the MATLAB code for the simulation and application example presented in the paper. We provide implementations of all models, parameter estimation and uncertainty analysis to allow everybody to reproduce the results. (ZIP) [file pcbi.1005030.s002.zip › S1code/cvodewrap/SuiteSparse/AMD/Source/amd_order.c]

/* ========================================================================= */
/* === AMD_order =========================================================== */
/* ========================================================================= */

/* ------------------------------------------------------------------------- */
/* AMD, Copyright (c) Timothy A. Davis,					     */
/* Patrick R. Amestoy, and Iain S. Duff.  See ../README.txt for License.     */
/* email: DrTimothyAldenDavis@gmail.com                                      */
/* ------------------------------------------------------------------------- */

/* User-callable AMD minimum degree ordering routine.  See amd.h for
 * documentation.
 */

#include "amd_internal.h"

/* ========================================================================= */
/* === AMD_order =========================================================== */
/* ========================================================================= */

GLOBAL Int AMD_order
(
    Int n,
    const Int Ap [ ],
    const Int Ai [ ],
    Int P [ ],
    double Control [ ],
    double Info [ ]
)
{
    Int *Len, *S, nz, i, *Pinv, info, status, *Rp, *Ri, *Cp, *Ci, ok ;
    size_t nzaat, slen ;
    double mem = 0 ;

#ifndef NDEBUG
    AMD_debug_init ("amd") ;
#endif

    /* clear the Info array, if it exists */
    info = Info != (double *) NULL ;
    if (info)
    {
	for (i = 0 ; i < AMD_INFO ; i++)
	{
	    Info [i] = EMPTY ;
	}
	Info [AMD_N] = n ;
	Info [AMD_STATUS] = AMD_OK ;
    }

    /* make sure inputs exist and n is >= 0 */
    if (Ai == (Int *) NULL || Ap == (Int *) NULL || P == (Int *) NULL || n < 0)
    {
	if (info) Info [AMD_STATUS] = AMD_INVALID ;
	return (AMD_INVALID) ;	    /* arguments are invalid */
    }

    if (n == 0)
    {
	return (AMD_OK) ;	    /* n is 0 so there's nothing to do */
    }

    nz = Ap [n] ;
    if (info)
    {
	Info [AMD_NZ] = nz ;
    }
    if (nz < 0)
    {
	if (info) Info [AMD_STATUS] = AMD_INVALID ;
	return (AMD_INVALID) ;
    }

    /* check if n or nz will cause size_t overflow */
    if (((size_t) n) >= SIZE_T_MAX / sizeof (Int)
     || ((size_t) nz) >= SIZE_T_MAX / sizeof (Int))
    {
	if (info) Info [AMD_STATUS] = AMD_OUT_OF_MEMORY ;
	return (AMD_OUT_OF_MEMORY) ;	    /* problem too large */
    }

    /* check the input matrix:	AMD_OK, AMD_INVALID, or AMD_OK_BUT_JUMBLED */
    status = AMD_valid (n, n, Ap, Ai) ;

    if (status == AMD_INVALID)
    {
	if (info) Info [AMD_STATUS] = AMD_INVALID ;
	return (AMD_INVALID) ;	    /* matrix is invalid */
    }

    /* allocate two size-n integer workspaces */
    Len  = SuiteSparse_malloc (n, sizeof (Int)) ;
    Pinv = SuiteSparse_malloc (n, sizeof (Int)) ;
    mem += n ;
    mem += n ;
    if (!Len || !Pinv)
    {
	/* :: out of memory :: */
	SuiteSparse_free (Len) ;
	SuiteSparse_free (Pinv) ;
	if (info) Info [AMD_STATUS] = AMD_OUT_OF_MEMORY ;
	return (AMD_OUT_OF_MEMORY) ;
    }

    if (status == AMD_OK_BUT_JUMBLED)
    {
	/* sort the input matrix and remove duplicate entries */
	AMD_DEBUG1 (("Matrix is jumbled\n")) ;
	Rp = SuiteSparse_malloc (n+1, sizeof (Int)) ;
	Ri = SuiteSparse_malloc (nz,  sizeof (Int)) ;
	mem += (n+1) ;
	mem += MAX (nz,1) ;
	if (!Rp || !Ri)
	{
	    /* :: out of memory :: */
	    SuiteSparse_free (Rp) ;
	    SuiteSparse_free (Ri) ;
	    SuiteSparse_free (Len) ;
	    SuiteSparse_free (Pinv) ;
	    if (info) Info [AMD_STATUS] = AMD_OUT_OF_MEMORY ;
	    return (AMD_OUT_OF_MEMORY) ;
	}
	/* use Len and Pinv as workspace to create R = A' */
	AMD_preprocess (n, Ap, Ai, Rp, Ri, Len, Pinv) ;
	Cp = Rp ;
	Ci = Ri ;
    }
    else
    {
	/* order the input matrix as-is.  No need to compute R = A' first */
	Rp = NULL ;
	Ri = NULL ;
	Cp = (Int *) Ap ;
	Ci = (Int *) Ai ;
    }

    /* --------------------------------------------------------------------- */
    /* determine the symmetry and count off-diagonal nonzeros in A+A' */
    /* --------------------------------------------------------------------- */

    nzaat = AMD_aat (n, Cp, Ci, Len, P, Info) ;
    AMD_DEBUG1 (("nzaat: %g\n", (double) nzaat)) ;
    ASSERT ((MAX (nz-n, 0) <= nzaat) && (nzaat <= 2 * (size_t) nz)) ;

    /* --------------------------------------------------------------------- */
    /* allocate workspace for matrix, elbow room, and 6 size-n vectors */
    /* --------------------------------------------------------------------- */

    S = NULL ;
    slen = nzaat ;			/* space for matrix */
    ok = ((slen + nzaat/5) >= slen) ;	/* check for size_t overflow */
    slen += nzaat/5 ;			/* add elbow room */
    for (i = 0 ; ok && i < 7 ; i++)
    {
	ok = ((slen + n) > slen) ;	/* check for size_t overflow */
	slen += n ;			/* size-n elbow room, 6 size-n work */
    }
    mem += slen ;
    ok = ok && (slen < SIZE_T_MAX / sizeof (Int)) ; /* check for overflow */
    ok = ok && (slen < Int_MAX) ;	/* S[i] for Int i must be OK */
    if (ok)
    {
	S = SuiteSparse_malloc (slen, sizeof (Int)) ;
    }
    AMD_DEBUG1 (("slen %g\n", (double) slen)) ;
    if (!S)
    {
	/* :: out of memory :: (or problem too large) */
	SuiteSparse_free (Rp) ;
	SuiteSparse_free (Ri) ;
	SuiteSparse_free (Len) ;
	SuiteSparse_free (Pinv) ;
	if (info) Info [AMD_STATUS] = AMD_OUT_OF_MEMORY ;
	return (AMD_OUT_OF_MEMORY) ;
    }
    if (info)
    {
	/* memory usage, in bytes. */
	Info [AMD_MEMORY] = mem * sizeof (Int) ;
    }

    /* --------------------------------------------------------------------- */
    /* order the matrix */
    /* --------------------------------------------------------------------- */

    AMD_1 (n, Cp, Ci, P, Pinv, Len, slen, S, Control, Info) ;

    /* --------------------------------------------------------------------- */
    /* free the workspace */
    /* --------------------------------------------------------------------- */

    SuiteSparse_free (Rp) ;
    SuiteSparse_free (Ri) ;
    SuiteSparse_free (Len) ;
    SuiteSparse_free (Pinv) ;
    SuiteSparse_free (S) ;
    if (info) Info [AMD_STATUS] = status ;
    return (status) ;	    /* successful ordering */
}
