# Supplementary material for: Inference for Stochastic Chemical Kinetics Using Moment Equations and System Size Expansion
Source: PLoS Comput Biol. 2016 Jul 22;12(7):e1005030. doi: 10.1371/journal.pcbi.1005030 (PMC4957800; doi:10.1371/journal.pcbi.1005030)
Supplement: S1 Code — This zip-file contains the MATLAB code for the simulation and application example presented in the paper. We provide implementations of all models, parameter estimation and uncertainty analysis to allow everybody to reproduce the results. (ZIP) [file pcbi.1005030.s002.zip › S1code/cvodewrap/SuiteSparse/AMD/Source/amd_post_tree.c]

/* ========================================================================= */
/* === AMD_post_tree ======================================================= */
/* ========================================================================= */

/* ------------------------------------------------------------------------- */
/* AMD, Copyright (c) Timothy A. Davis,					     */
/* Patrick R. Amestoy, and Iain S. Duff.  See ../README.txt for License.     */
/* email: DrTimothyAldenDavis@gmail.com                                      */
/* ------------------------------------------------------------------------- */

/* Post-ordering of a supernodal elimination tree.  */

#include "amd_internal.h"

GLOBAL Int AMD_post_tree
(
    Int root,			/* root of the tree */
    Int k,			/* start numbering at k */
    Int Child [ ],		/* input argument of size nn, undefined on
				 * output.  Child [i] is the head of a link
				 * list of all nodes that are children of node
				 * i in the tree. */
    const Int Sibling [ ],	/* input argument of size nn, not modified.
				 * If f is a node in the link list of the
				 * children of node i, then Sibling [f] is the
				 * next child of node i.
				 */
    Int Order [ ],		/* output order, of size nn.  Order [i] = k
				 * if node i is the kth node of the reordered
				 * tree. */
    Int Stack [ ]		/* workspace of size nn */
#ifndef NDEBUG
    , Int nn			/* nodes are in the range 0..nn-1. */
#endif
)
{
    Int f, head, h, i ;

#if 0
    /* --------------------------------------------------------------------- */
    /* recursive version (Stack [ ] is not used): */
    /* --------------------------------------------------------------------- */

    /* this is simple, but can caouse stack overflow if nn is large */
    i = root ;
    for (f = Child [i] ; f != EMPTY ; f = Sibling [f])
    {
	k = AMD_post_tree (f, k, Child, Sibling, Order, Stack, nn) ;
    }
    Order [i] = k++ ;
    return (k) ;
#endif

    /* --------------------------------------------------------------------- */
    /* non-recursive version, using an explicit stack */
    /* --------------------------------------------------------------------- */

    /* push root on the stack */
    head = 0 ;
    Stack [0] = root ;

    while (head >= 0)
    {
	/* get head of stack */
	ASSERT (head < nn) ;
	i = Stack [head] ;
	AMD_DEBUG1 (("head of stack "ID" \n", i)) ;
	ASSERT (i >= 0 && i < nn) ;

	if (Child [i] != EMPTY)
	{
	    /* the children of i are not yet ordered */
	    /* push each child onto the stack in reverse order */
	    /* so that small ones at the head of the list get popped first */
	    /* and the biggest one at the end of the list gets popped last */
	    for (f = Child [i] ; f != EMPTY ; f = Sibling [f])
	    {
		head++ ;
		ASSERT (head < nn) ;
		ASSERT (f >= 0 && f < nn) ;
	    }
	    h = head ;
	    ASSERT (head < nn) ;
	    for (f = Child [i] ; f != EMPTY ; f = Sibling [f])
	    {
		ASSERT (h > 0) ;
		Stack [h--] = f ;
		AMD_DEBUG1 (("push "ID" on stack\n", f)) ;
		ASSERT (f >= 0 && f < nn) ;
	    }
	    ASSERT (Stack [h] == i) ;

	    /* delete child list so that i gets ordered next time we see it */
	    Child [i] = EMPTY ;
	}
	else
	{
	    /* the children of i (if there were any) are already ordered */
	    /* remove i from the stack and order it.  Front i is kth front */
	    head-- ;
	    AMD_DEBUG1 (("pop "ID" order "ID"\n", i, k)) ;
	    Order [i] = k++ ;
	    ASSERT (k <= nn) ;
	}

#ifndef NDEBUG
	AMD_DEBUG1 (("\nStack:")) ;
	for (h = head ; h >= 0 ; h--)
	{
	    Int j = Stack [h] ;
	    AMD_DEBUG1 ((" "ID, j)) ;
	    ASSERT (j >= 0 && j < nn) ;
	}
	AMD_DEBUG1 (("\n\n")) ;
	ASSERT (head < nn) ;
#endif

    }
    return (k) ;
}
