# Supplementary material for: Inference for Stochastic Chemical Kinetics Using Moment Equations and System Size Expansion
Source: PLoS Comput Biol. 2016 Jul 22;12(7):e1005030. doi: 10.1371/journal.pcbi.1005030 (PMC4957800; doi:10.1371/journal.pcbi.1005030)
Supplement: S1 Code — This zip-file contains the MATLAB code for the simulation and application example presented in the paper. We provide implementations of all models, parameter estimation and uncertainty analysis to allow everybody to reproduce the results. (ZIP) [file pcbi.1005030.s002.zip › S1code/cvodewrap/SuiteSparse/AMD/Source/amd_postorder.c]

/* ========================================================================= */
/* === AMD_postorder ======================================================= */
/* ========================================================================= */

/* ------------------------------------------------------------------------- */
/* AMD, Copyright (c) Timothy A. Davis,					     */
/* Patrick R. Amestoy, and Iain S. Duff.  See ../README.txt for License.     */
/* email: DrTimothyAldenDavis@gmail.com                                      */
/* ------------------------------------------------------------------------- */

/* Perform a postordering (via depth-first search) of an assembly tree. */

#include "amd_internal.h"

GLOBAL void AMD_postorder
(
    /* inputs, not modified on output: */
    Int nn,		/* nodes are in the range 0..nn-1 */
    Int Parent [ ],	/* Parent [j] is the parent of j, or EMPTY if root */
    Int Nv [ ],		/* Nv [j] > 0 number of pivots represented by node j,
			 * or zero if j is not a node. */
    Int Fsize [ ],	/* Fsize [j]: size of node j */

    /* output, not defined on input: */
    Int Order [ ],	/* output post-order */

    /* workspaces of size nn: */
    Int Child [ ],
    Int Sibling [ ],
    Int Stack [ ]
)
{
    Int i, j, k, parent, frsize, f, fprev, maxfrsize, bigfprev, bigf, fnext ;

    for (j = 0 ; j < nn ; j++)
    {
	Child [j] = EMPTY ;
	Sibling [j] = EMPTY ;
    }

    /* --------------------------------------------------------------------- */
    /* place the children in link lists - bigger elements tend to be last */
    /* --------------------------------------------------------------------- */

    for (j = nn-1 ; j >= 0 ; j--)
    {
	if (Nv [j] > 0)
	{
	    /* this is an element */
	    parent = Parent [j] ;
	    if (parent != EMPTY)
	    {
		/* place the element in link list of the children its parent */
		/* bigger elements will tend to be at the end of the list */
		Sibling [j] = Child [parent] ;
		Child [parent] = j ;
	    }
	}
    }

#ifndef NDEBUG
    {
	Int nels, ff, nchild ;
	AMD_DEBUG1 (("\n\n================================ AMD_postorder:\n"));
	nels = 0 ;
	for (j = 0 ; j < nn ; j++)
	{
	    if (Nv [j] > 0)
	    {
		AMD_DEBUG1 (( ""ID" :  nels "ID" npiv "ID" size "ID
		    " parent "ID" maxfr "ID"\n", j, nels,
		    Nv [j], Fsize [j], Parent [j], Fsize [j])) ;
		/* this is an element */
		/* dump the link list of children */
		nchild = 0 ;
		AMD_DEBUG1 (("    Children: ")) ;
		for (ff = Child [j] ; ff != EMPTY ; ff = Sibling [ff])
		{
		    AMD_DEBUG1 ((ID" ", ff)) ;
		    ASSERT (Parent [ff] == j) ;
		    nchild++ ;
		    ASSERT (nchild < nn) ;
		}
		AMD_DEBUG1 (("\n")) ;
		parent = Parent [j] ;
		if (parent != EMPTY)
		{
		    ASSERT (Nv [parent] > 0) ;
		}
		nels++ ;
	    }
	}
    }
    AMD_DEBUG1 (("\n\nGo through the children of each node, and put\n"
		 "the biggest child last in each list:\n")) ;
#endif

    /* --------------------------------------------------------------------- */
    /* place the largest child last in the list of children for each node */
    /* --------------------------------------------------------------------- */

    for (i = 0 ; i < nn ; i++)
    {
	if (Nv [i] > 0 && Child [i] != EMPTY)
	{

#ifndef NDEBUG
	    Int nchild ;
	    AMD_DEBUG1 (("Before partial sort, element "ID"\n", i)) ;
	    nchild = 0 ;
	    for (f = Child [i] ; f != EMPTY ; f = Sibling [f])
	    {
		ASSERT (f >= 0 && f < nn) ;
		AMD_DEBUG1 (("      f: "ID"  size: "ID"\n", f, Fsize [f])) ;
		nchild++ ;
		ASSERT (nchild <= nn) ;
	    }
#endif

	    /* find the biggest element in the child list */
	    fprev = EMPTY ;
	    maxfrsize = EMPTY ;
	    bigfprev = EMPTY ;
	    bigf = EMPTY ;
	    for (f = Child [i] ; f != EMPTY ; f = Sibling [f])
	    {
		ASSERT (f >= 0 && f < nn) ;
		frsize = Fsize [f] ;
		if (frsize >= maxfrsize)
		{
		    /* this is the biggest seen so far */
		    maxfrsize = frsize ;
		    bigfprev = fprev ;
		    bigf = f ;
		}
		fprev = f ;
	    }
	    ASSERT (bigf != EMPTY) ;

	    fnext = Sibling [bigf] ;

	    AMD_DEBUG1 (("bigf "ID" maxfrsize "ID" bigfprev "ID" fnext "ID
		" fprev " ID"\n", bigf, maxfrsize, bigfprev, fnext, fprev)) ;

	    if (fnext != EMPTY)
	    {
		/* if fnext is EMPTY then bigf is already at the end of list */

		if (bigfprev == EMPTY)
		{
		    /* delete bigf from the element of the list */
		    Child [i] = fnext ;
		}
		else
		{
		    /* delete bigf from the middle of the list */
		    Sibling [bigfprev] = fnext ;
		}

		/* put bigf at the end of the list */
		Sibling [bigf] = EMPTY ;
		ASSERT (Child [i] != EMPTY) ;
		ASSERT (fprev != bigf) ;
		ASSERT (fprev != EMPTY) ;
		Sibling [fprev] = bigf ;
	    }

#ifndef NDEBUG
	    AMD_DEBUG1 (("After partial sort, element "ID"\n", i)) ;
	    for (f = Child [i] ; f != EMPTY ; f = Sibling [f])
	    {
		ASSERT (f >= 0 && f < nn) ;
		AMD_DEBUG1 (("        "ID"  "ID"\n", f, Fsize [f])) ;
		ASSERT (Nv [f] > 0) ;
		nchild-- ;
	    }
	    ASSERT (nchild == 0) ;
#endif

	}
    }

    /* --------------------------------------------------------------------- */
    /* postorder the assembly tree */
    /* --------------------------------------------------------------------- */

    for (i = 0 ; i < nn ; i++)
    {
	Order [i] = EMPTY ;
    }

    k = 0 ;

    for (i = 0 ; i < nn ; i++)
    {
	if (Parent [i] == EMPTY && Nv [i] > 0)
	{
	    AMD_DEBUG1 (("Root of assembly tree "ID"\n", i)) ;
	    k = AMD_post_tree (i, k, Child, Sibling, Order, Stack
#ifndef NDEBUG
		, nn
#endif
		) ;
	}
    }
}
