# Supplementary material for: Inference for Stochastic Chemical Kinetics Using Moment Equations and System Size Expansion
Source: PLoS Comput Biol. 2016 Jul 22;12(7):e1005030. doi: 10.1371/journal.pcbi.1005030 (PMC4957800; doi:10.1371/journal.pcbi.1005030)
Supplement: S1 Code — This zip-file contains the MATLAB code for the simulation and application example presented in the paper. We provide implementations of all models, parameter estimation and uncertainty analysis to allow everybody to reproduce the results. (ZIP) [file pcbi.1005030.s002.zip › S1code/cvodewrap/SuiteSparse/AMD/Source/amd_preprocess.c]

/* ========================================================================= */
/* === AMD_preprocess ====================================================== */
/* ========================================================================= */

/* ------------------------------------------------------------------------- */
/* AMD, Copyright (c) Timothy A. Davis,					     */
/* Patrick R. Amestoy, and Iain S. Duff.  See ../README.txt for License.     */
/* email: DrTimothyAldenDavis@gmail.com                                      */
/* ------------------------------------------------------------------------- */

/* Sorts, removes duplicate entries, and transposes from the nonzero pattern of
 * a column-form matrix A, to obtain the matrix R.  The input matrix can have
 * duplicate entries and/or unsorted columns (AMD_valid (n,Ap,Ai) must not be
 * AMD_INVALID).
 *
 * This input condition is NOT checked.  This routine is not user-callable.
 */

#include "amd_internal.h"

/* ========================================================================= */
/* === AMD_preprocess ====================================================== */
/* ========================================================================= */

/* AMD_preprocess does not check its input for errors or allocate workspace.
 * On input, the condition (AMD_valid (n,n,Ap,Ai) != AMD_INVALID) must hold.
 */

GLOBAL void AMD_preprocess
(
    Int n,		/* input matrix: A is n-by-n */
    const Int Ap [ ],	/* size n+1 */
    const Int Ai [ ],	/* size nz = Ap [n] */

    /* output matrix R: */
    Int Rp [ ],		/* size n+1 */
    Int Ri [ ],		/* size nz (or less, if duplicates present) */

    Int W [ ],		/* workspace of size n */
    Int Flag [ ]	/* workspace of size n */
)
{

    /* --------------------------------------------------------------------- */
    /* local variables */
    /* --------------------------------------------------------------------- */

    Int i, j, p, p2 ;

    ASSERT (AMD_valid (n, n, Ap, Ai) != AMD_INVALID) ;

    /* --------------------------------------------------------------------- */
    /* count the entries in each row of A (excluding duplicates) */
    /* --------------------------------------------------------------------- */

    for (i = 0 ; i < n ; i++)
    {
	W [i] = 0 ;		/* # of nonzeros in row i (excl duplicates) */
	Flag [i] = EMPTY ;	/* Flag [i] = j if i appears in column j */
    }
    for (j = 0 ; j < n ; j++)
    {
	p2 = Ap [j+1] ;
	for (p = Ap [j] ; p < p2 ; p++)
	{
	    i = Ai [p] ;
	    if (Flag [i] != j)
	    {
		/* row index i has not yet appeared in column j */
		W [i]++ ;	    /* one more entry in row i */
		Flag [i] = j ;	    /* flag row index i as appearing in col j*/
	    }
	}
    }

    /* --------------------------------------------------------------------- */
    /* compute the row pointers for R */
    /* --------------------------------------------------------------------- */

    Rp [0] = 0 ;
    for (i = 0 ; i < n ; i++)
    {
	Rp [i+1] = Rp [i] + W [i] ;
    }
    for (i = 0 ; i < n ; i++)
    {
	W [i] = Rp [i] ;
	Flag [i] = EMPTY ;
    }

    /* --------------------------------------------------------------------- */
    /* construct the row form matrix R */
    /* --------------------------------------------------------------------- */

    /* R = row form of pattern of A */
    for (j = 0 ; j < n ; j++)
    {
	p2 = Ap [j+1] ;
	for (p = Ap [j] ; p < p2 ; p++)
	{
	    i = Ai [p] ;
	    if (Flag [i] != j)
	    {
		/* row index i has not yet appeared in column j */
		Ri [W [i]++] = j ;  /* put col j in row i */
		Flag [i] = j ;	    /* flag row index i as appearing in col j*/
	    }
	}
    }

#ifndef NDEBUG
    ASSERT (AMD_valid (n, n, Rp, Ri) == AMD_OK) ;
    for (j = 0 ; j < n ; j++)
    {
	ASSERT (W [j] == Rp [j+1]) ;
    }
#endif
}
