# Supplementary material for: Inference for Stochastic Chemical Kinetics Using Moment Equations and System Size Expansion
Source: PLoS Comput Biol. 2016 Jul 22;12(7):e1005030. doi: 10.1371/journal.pcbi.1005030 (PMC4957800; doi:10.1371/journal.pcbi.1005030)
Supplement: S1 Code — This zip-file contains the MATLAB code for the simulation and application example presented in the paper. We provide implementations of all models, parameter estimation and uncertainty analysis to allow everybody to reproduce the results. (ZIP) [file pcbi.1005030.s002.zip › S1code/cvodewrap/SuiteSparse/AMD/Source/amd_valid.c]

/* ========================================================================= */
/* === AMD_valid =========================================================== */
/* ========================================================================= */

/* ------------------------------------------------------------------------- */
/* AMD, Copyright (c) Timothy A. Davis,					     */
/* Patrick R. Amestoy, and Iain S. Duff.  See ../README.txt for License.     */
/* email: DrTimothyAldenDavis@gmail.com                                      */
/* ------------------------------------------------------------------------- */

/* Check if a column-form matrix is valid or not.  The matrix A is
 * n_row-by-n_col.  The row indices of entries in column j are in
 * Ai [Ap [j] ... Ap [j+1]-1].  Required conditions are:
 *
 *	n_row >= 0
 *	n_col >= 0
 *	nz = Ap [n_col] >= 0	    number of entries in the matrix
 *	Ap [0] == 0
 *	Ap [j] <= Ap [j+1] for all j in the range 0 to n_col.
 *      Ai [0 ... nz-1] must be in the range 0 to n_row-1.
 *
 * If any of the above conditions hold, AMD_INVALID is returned.  If the
 * following condition holds, AMD_OK_BUT_JUMBLED is returned (a warning,
 * not an error):
 *
 *	row indices in Ai [Ap [j] ... Ap [j+1]-1] are not sorted in ascending
 *	    order, and/or duplicate entries exist.
 *
 * Otherwise, AMD_OK is returned.
 *
 * In v1.2 and earlier, this function returned TRUE if the matrix was valid
 * (now returns AMD_OK), or FALSE otherwise (now returns AMD_INVALID or
 * AMD_OK_BUT_JUMBLED).
 */

#include "amd_internal.h"

GLOBAL Int AMD_valid
(
    /* inputs, not modified on output: */
    Int n_row,		/* A is n_row-by-n_col */
    Int n_col,
    const Int Ap [ ],	/* column pointers of A, of size n_col+1 */
    const Int Ai [ ]	/* row indices of A, of size nz = Ap [n_col] */
)
{
    Int nz, j, p1, p2, ilast, i, p, result = AMD_OK ;

    if (n_row < 0 || n_col < 0 || Ap == NULL || Ai == NULL)
    {
	return (AMD_INVALID) ;
    }
    nz = Ap [n_col] ;
    if (Ap [0] != 0 || nz < 0)
    {
	/* column pointers must start at Ap [0] = 0, and Ap [n] must be >= 0 */
	AMD_DEBUG0 (("column 0 pointer bad or nz < 0\n")) ;
	return (AMD_INVALID) ;
    }
    for (j = 0 ; j < n_col ; j++)
    {
	p1 = Ap [j] ;
	p2 = Ap [j+1] ;
	AMD_DEBUG2 (("\nColumn: "ID" p1: "ID" p2: "ID"\n", j, p1, p2)) ;
	if (p1 > p2)
	{
	    /* column pointers must be ascending */
	    AMD_DEBUG0 (("column "ID" pointer bad\n", j)) ;
	    return (AMD_INVALID) ;
	}
	ilast = EMPTY ;
	for (p = p1 ; p < p2 ; p++)
	{
	    i = Ai [p] ;
	    AMD_DEBUG3 (("row: "ID"\n", i)) ;
	    if (i < 0 || i >= n_row)
	    {
		/* row index out of range */
		AMD_DEBUG0 (("index out of range, col "ID" row "ID"\n", j, i));
		return (AMD_INVALID) ;
	    }
	    if (i <= ilast)
	    {
		/* row index unsorted, or duplicate entry present */
		AMD_DEBUG1 (("index unsorted/dupl col "ID" row "ID"\n", j, i));
		result = AMD_OK_BUT_JUMBLED ;
	    }
	    ilast = i ;
	}
    }
    return (result) ;
}
