# Supplementary material for: Inference for Stochastic Chemical Kinetics Using Moment Equations and System Size Expansion
Source: PLoS Comput Biol. 2016 Jul 22;12(7):e1005030. doi: 10.1371/journal.pcbi.1005030 (PMC4957800; doi:10.1371/journal.pcbi.1005030)
Supplement: S1 Code — This zip-file contains the MATLAB code for the simulation and application example presented in the paper. We provide implementations of all models, parameter estimation and uncertainty analysis to allow everybody to reproduce the results. (ZIP) [file pcbi.1005030.s002.zip › S1code/cvodewrap/SuiteSparse/BTF/Doc/ChangeLog]

Oct 10, 2014: version 1.2.1

    modified MATLAB/btf_make.m.  No change to C code except version number.

Jun 1, 2012: version 1.2.0

    * changed from UFconfig to SuiteSparse_config

Dec 7, 2011: version 1.1.3

    * fixed the Makefile to better align with CFLAGS and other standards

Jan 25, 2011: version 1.1.2

    * minor fix to "make install"

Nov 30, 2009: version 1.1.1

    * added "make install" and "make uninstall"

Mar 24, 2009: version 1.1.0

    * tabs expanded to 8 spaces; version number updated to stay in sync with KLU

Nov 1, 2007: version 1.0.1

    * trivial change to BTF/MATLAB/btf.c mexFunction: unused variable removed.

May 31, 2007:  version 1.0 released

    * the C application program interface has been modified (see below)

    * maxtrans function renamed to btf_maxtrans

    * strongcomp function renamed to btf_strongcomp

    * full statement coverage tests (KLU/Tcov)

    * maxwork parameter added to btf_maxtrans and btf_order

    * btf_maxtrans modified; now returns Q[i] = -1 if row i is unmatched;
        code to complete the permutation moved to btf_order.  This also
        changes the maxtrans mexFunction.

    * btf_install added for easy MATLAB installation

    * illustrative recursive version of maxtrans removed (see the recursive
        version of cs_maxtrans in CSparse instead)

    * MAXTRANS_* macros renamed BTF_*

    * no bug fixes in this release

Dec 12, 2006: version 0.11

    * minor MATLAB cleanup

Apr 30, 2006:

    * minor editing of comments.  dmperm.c moved to MATLAB directory, since
        it requires MATLAB.  Version number not changed.
