# Supplementary material for: Inference for Stochastic Chemical Kinetics Using Moment Equations and System Size Expansion
Source: PLoS Comput Biol. 2016 Jul 22;12(7):e1005030. doi: 10.1371/journal.pcbi.1005030 (PMC4957800; doi:10.1371/journal.pcbi.1005030)
Supplement: S1 Code — This zip-file contains the MATLAB code for the simulation and application example presented in the paper. We provide implementations of all models, parameter estimation and uncertainty analysis to allow everybody to reproduce the results. (ZIP) [file pcbi.1005030.s002.zip › S1code/cvodewrap/SuiteSparse/BTF/Include/btf_internal.h]

/* ========================================================================== */
/* === btf_internal include file ============================================ */
/* ========================================================================== */

#ifndef _BTF_INTERNAL_H
#define _BTF_INTERNAL_H

/*
 * By Tim Davis.  Copyright (c) 2004-2007, University of Florida.
 * with support from Sandia National Laboratories.  All Rights Reserved.
 */

/* Not to be included in any user program. */

#ifdef DLONG
#define Int SuiteSparse_long
#define Int_id SuiteSparse_long_id
#define BTF(name) btf_l_ ## name
#else
#define Int int
#define Int_id "%d"
#define BTF(name) btf_ ## name
#endif

/* ========================================================================== */
/* make sure debugging and printing is turned off */

#ifndef NDEBUG
#define NDEBUG
#endif
#ifndef NPRINT
#define NPRINT
#endif

/* To enable debugging and assertions, uncomment this line: 
 #undef NDEBUG
*/
/* To enable diagnostic printing, uncomment this line: 
 #undef NPRINT
*/

/* ========================================================================== */

#include <stdio.h>
#include <assert.h>
#define ASSERT(a) assert(a)

#undef TRUE
#undef FALSE
#undef PRINTF
#undef MIN

#ifndef NPRINT
#define PRINTF(s) { printf s ; } ;
#else
#define PRINTF(s)
#endif

#define TRUE 1
#define FALSE 0
#define EMPTY (-1)
#define MIN(a,b) (((a) < (b)) ?  (a) : (b))

#endif
