# Supplementary material for: Inference for Stochastic Chemical Kinetics Using Moment Equations and System Size Expansion
Source: PLoS Comput Biol. 2016 Jul 22;12(7):e1005030. doi: 10.1371/journal.pcbi.1005030 (PMC4957800; doi:10.1371/journal.pcbi.1005030)
Supplement: S1 Code — This zip-file contains the MATLAB code for the simulation and application example presented in the paper. We provide implementations of all models, parameter estimation and uncertainty analysis to allow everybody to reproduce the results. (ZIP) [file pcbi.1005030.s002.zip › S1code/cvodewrap/SuiteSparse/BTF/Lib/Makefile]

default: all

ccode: all

include ../../SuiteSparse_config/SuiteSparse_config.mk

# for testing only:
# TEST = -DTESTING

C = $(CC) $(CF)

INC = ../Include/btf.h ../Include/btf_internal.h

I = -I../Include -I../../SuiteSparse_config

all: library

library: libbtf.a

OBJ = btf_order.o btf_maxtrans.o btf_strongcomp.o \
    btf_l_order.o btf_l_maxtrans.o btf_l_strongcomp.o

libbtf.a: $(OBJ)
	$(ARCHIVE)  libbtf.a $(OBJ)
	- $(RANLIB) libbtf.a

$(OBJ): $(INC)

#-------------------------------------------------------------------------------

btf_order.o: ../Source/btf_order.c
	$(C) -c $(I) $< -o $@

btf_maxtrans.o: ../Source/btf_maxtrans.c
	$(C) -c $(I) $< -o $@

btf_strongcomp.o: ../Source/btf_strongcomp.c
	$(C) -c $(I) $< -o $@

#-------------------------------------------------------------------------------

btf_l_order.o: ../Source/btf_order.c
	$(C) -c $(I) -DDLONG $< -o $@

btf_l_maxtrans.o: ../Source/btf_maxtrans.c
	$(C) -c $(I) -DDLONG $< -o $@

btf_l_strongcomp.o: ../Source/btf_strongcomp.c
	$(C) -c $(I) -DDLONG $< -o $@

#-------------------------------------------------------------------------------

purge: distclean

distclean: clean
	- $(RM) libbtf.a 

clean:
	- $(RM) $(CLEAN)
