# Supplementary material for: Inference for Stochastic Chemical Kinetics Using Moment Equations and System Size Expansion
Source: PLoS Comput Biol. 2016 Jul 22;12(7):e1005030. doi: 10.1371/journal.pcbi.1005030 (PMC4957800; doi:10.1371/journal.pcbi.1005030)
Supplement: S1 Code — This zip-file contains the MATLAB code for the simulation and application example presented in the paper. We provide implementations of all models, parameter estimation and uncertainty analysis to allow everybody to reproduce the results. (ZIP) [file pcbi.1005030.s002.zip › S1code/cvodewrap/SuiteSparse/BTF/MATLAB/btf.c]

/* ========================================================================== */
/* === btf mexFunction ====================================================== */
/* ========================================================================== */

/* BTF: Permute a square matrix to upper block triangular form with a zero-free
 * diagonal, or with a maximum number of nonzeros along the diagonal if a
 * zero-free permutation does not exist.
 *
 * Usage:
 *
 *      [p,q,r] = btf (A) ;
 *      [p,q,r] = btf (A, maxwork) ;
 *
 * If the matrix has structural full rank, this is essentially identical to
 *
 *      [p,q,r] = dmperm (A)
 *
 * except that p, q, and r will differ in trivial ways.  Both return an upper
 * block triangular form with a zero-free diagonal, if the matrix is
 * structurally non-singular.  The number and sizes of the blocks will be
 * identical, but the order of the blocks, and the ordering within the blocks,
 * can be different.
 * 
 * If the matrix is structurally singular, q will contain negative entries.
 * The permuted matrix is C = A(p,abs(q)), and find(q<0) gives a list of
 * indices of the diagonal of C that are equal to zero.  This differs from
 * dmperm, which does not place the maximum matching along the main diagonal
 * of C=A(p,q), but places it above the diagonal instead.
 *
 * See maxtrans, or btf.m, for a description of maxwork.
 *
 * An optional fourth output [p,q,r,work] = btf (...) returns the amount of
 * work performed, or -1 if the maximum work limit is reached (in which case
 * the maximum matching might not have been found).
 *
 * By Tim Davis.  Copyright (c) 2004-2007, University of Florida.
 * with support from Sandia National Laboratories.  All Rights Reserved.
 *
 * See also maxtrans, strongcomp, dmperm
 */

/* ========================================================================== */

#include "mex.h"
#include "btf.h"
#define Long SuiteSparse_long

void mexFunction
(
    int nargout,
    mxArray *pargout [ ],
    int nargin,
    const mxArray *pargin [ ]
)
{
    double work, maxwork ;
    Long b, n, k, *Ap, *Ai, *P, *R, nblocks, *Work, *Q, nmatch ;
    double *Px, *Rx, *Qx, *w ;

    /* ---------------------------------------------------------------------- */
    /* get inputs and allocate workspace */
    /* ---------------------------------------------------------------------- */

    if (nargin < 1 || nargin > 2 || nargout > 4)
    {
        mexErrMsgTxt ("Usage: [p,q,r] = btf (A)") ;
    }
    n = mxGetM (pargin [0]) ;
    if (!mxIsSparse (pargin [0]) || n != mxGetN (pargin [0]))
    {
        mexErrMsgTxt ("btf: A must be sparse, square, and non-empty") ;
    }

    /* get sparse matrix A */
    Ap = (Long *) mxGetJc (pargin [0]) ;
    Ai = (Long *) mxGetIr (pargin [0]) ;

    /* get output arrays */
    Q = mxMalloc (n * sizeof (Long)) ;
    P = mxMalloc (n * sizeof (Long)) ;
    R = mxMalloc ((n+1) * sizeof (Long)) ;

    /* get workspace */
    Work = mxMalloc (5*n * sizeof (Long)) ;

    maxwork = 0 ;
    if (nargin > 1)
    {
        maxwork = mxGetScalar (pargin [1]) ;
    }
    work = 0 ;

    /* ---------------------------------------------------------------------- */
    /* find the permutation to BTF */
    /* ---------------------------------------------------------------------- */

    nblocks = btf_l_order (n, Ap, Ai, maxwork, &work, P, Q, R, &nmatch, Work) ;

    /* ---------------------------------------------------------------------- */
    /* create outputs and free workspace */
    /* ---------------------------------------------------------------------- */

    /* create P */
    pargout [0] = mxCreateDoubleMatrix (1, n, mxREAL) ;
    Px = mxGetPr (pargout [0]) ;
    for (k = 0 ; k < n ; k++)
    {
        Px [k] = P [k] + 1 ;    /* convert to 1-based */
    }

    /* create Q */
    if (nargout > 1)
    {
        pargout [1] = mxCreateDoubleMatrix (1, n, mxREAL) ;
        Qx = mxGetPr (pargout [1]) ;
        for (k = 0 ; k < n ; k++)
        {
            Qx [k] = Q [k] + 1 ;        /* convert to 1-based */
        }
    }

    /* create R */
    if (nargout > 2)
    {
        pargout [2] = mxCreateDoubleMatrix (1, nblocks+1, mxREAL) ;
        Rx = mxGetPr (pargout [2]) ;
        for (b = 0 ; b <= nblocks ; b++)
        {
            Rx [b] = R [b] + 1 ;        /* convert to 1-based */
        }
    }

    /* create work output */
    if (nargout > 3)
    {
        pargout [3] = mxCreateDoubleMatrix (1, 1, mxREAL) ;
        w = mxGetPr (pargout [3]) ;
        w [0] = work ;
    }

    mxFree (P) ;
    mxFree (R) ;
    mxFree (Work) ;
    mxFree (Q) ;
}
