# Supplementary material for: Inference for Stochastic Chemical Kinetics Using Moment Equations and System Size Expansion
Source: PLoS Comput Biol. 2016 Jul 22;12(7):e1005030. doi: 10.1371/journal.pcbi.1005030 (PMC4957800; doi:10.1371/journal.pcbi.1005030)
Supplement: S1 Code — This zip-file contains the MATLAB code for the simulation and application example presented in the paper. We provide implementations of all models, parameter estimation and uncertainty analysis to allow everybody to reproduce the results. (ZIP) [file pcbi.1005030.s002.zip › S1code/cvodewrap/SuiteSparse/BTF/MATLAB/btf.m]

function [p,q,r] = btf (A)                                                  %#ok
%BTF permute a square sparse matrix into upper block triangular form
% with a zero-free diagonal, or with a maximum number of nonzeros along the
% diagonal if a zero-free permutation does not exist.
%
% Example:
%       [p,q,r] = btf (A) ;
%       [p,q,r] = btf (A,maxwork) ;
%
% If the matrix has structural full rank, this is essentially identical to
%
%       [p,q,r] = dmperm (A)
%
% except that p, q, and r will differ in trivial ways.  Both return an upper
% block triangular form with a zero-free diagonal, if the matrix is
% structurally non-singular.  The number and sizes of the blocks will be
% identical, but the order of the blocks, and the ordering within the blocks,
% can be different.
% 
% If the matrix is structurally singular, the q from btf will contain negative
% entries.  The permuted matrix is C = A(p,abs(q)), and find(q<0) gives a list
% of indices of the diagonal of C that are equal to zero.  This differs from
% dmperm, which does not place the maximum matching along the main diagonal
% of C=A(p,q), but places it above the diagonal instead.
%
% The second input limits the maximum amount of work the function does to
% be maxwork*nnz(A), or no limit at all if maxwork <= 0.  If the function
% terminates early as a result, a maximum matching may not be found, and the
% diagonal of A(p,abs(q)) might not have the maximum number of nonzeros
% possible.  Also, the number of blocks (length(r)-1) may be larger than
% what btf(A) or dmperm(A) would compute.
%
% See also maxtrans, strongcomp, dmperm, sprank

% Copyright 2004-2007, University of Florida
% with support from Sandia National Laboratories.  All Rights Reserved.

error ('btf mexFunction not found') ;
