# Supplementary material for: Inference for Stochastic Chemical Kinetics Using Moment Equations and System Size Expansion
Source: PLoS Comput Biol. 2016 Jul 22;12(7):e1005030. doi: 10.1371/journal.pcbi.1005030 (PMC4957800; doi:10.1371/journal.pcbi.1005030)
Supplement: S1 Code — This zip-file contains the MATLAB code for the simulation and application example presented in the paper. We provide implementations of all models, parameter estimation and uncertainty analysis to allow everybody to reproduce the results. (ZIP) [file pcbi.1005030.s002.zip › S1code/cvodewrap/SuiteSparse/BTF/MATLAB/btf_make.m]

function btf_make
%BTF_MAKE compile BTF for use in MATLAB
% Your current working directory must be BTF/MATLAB for this function to work.
%
% Example:
%   btf_make
%
% See also btf, maxtrans, stroncomp, dmperm.

% Copyright 2004-2007, University of Florida

details = 0 ;       % if 1, print details of each command

mexcmd = 'mex -O -DDLONG -I../Include -I../../SuiteSparse_config ' ;
if (~isempty (strfind (computer, '64')))
    mexcmd = [mexcmd '-largeArrayDims '] ;
end

% MATLAB 8.3.0 now has a -silent option to keep 'mex' from burbling too much
if (~verLessThan ('matlab', '8.3.0'))
    mexcmd = [mexcmd ' -silent '] ;
end

s = [mexcmd 'maxtrans.c ../Source/btf_maxtrans.c'] ;
if (details)
    fprintf ('%s\n', s) ;
end
eval (s) ;

s = [mexcmd 'strongcomp.c ../Source/btf_strongcomp.c'] ;
if (details)
    fprintf ('%s\n', s) ;
end
eval (s) ;

s = [mexcmd 'btf.c ../Source/btf_maxtrans.c ../Source/btf_strongcomp.c ../Source/btf_order.c'] ;
if (details)
    fprintf ('%s\n', s) ;
end
eval (s) ;

fprintf ('BTF successfully compiled.\n') ;
