# Supplementary material for: Inference for Stochastic Chemical Kinetics Using Moment Equations and System Size Expansion
Source: PLoS Comput Biol. 2016 Jul 22;12(7):e1005030. doi: 10.1371/journal.pcbi.1005030 (PMC4957800; doi:10.1371/journal.pcbi.1005030)
Supplement: S1 Code — This zip-file contains the MATLAB code for the simulation and application example presented in the paper. We provide implementations of all models, parameter estimation and uncertainty analysis to allow everybody to reproduce the results. (ZIP) [file pcbi.1005030.s002.zip › S1code/cvodewrap/SuiteSparse/BTF/MATLAB/Contents.m]

% BTF ordering toolbox:
%
% Primary functions:
%
%   btf        - permute a square sparse matrix into upper block triangular form
%   maxtrans   - permute the columns of a sparse matrix so it has a zero-free diagonal
%   strongcomp - symmetric permutation to upper block triangular form
%
% Other:
%   btf_install - compile and install BTF for use in MATLAB.
%   btf_demo    - demo for BTF
%   drawbtf     - plot the BTF form of a matrix
%   btf_make    - compile BTF for use in MATLAB
%
% Example:
%   q = maxtrans (A)
%   [p,q,r] = btf (A)
%   [p,r] = strongcomp (A)

% Copyright 2004-2007, University of Florida
