# Supplementary material for: Inference for Stochastic Chemical Kinetics Using Moment Equations and System Size Expansion
Source: PLoS Comput Biol. 2016 Jul 22;12(7):e1005030. doi: 10.1371/journal.pcbi.1005030 (PMC4957800; doi:10.1371/journal.pcbi.1005030)
Supplement: S1 Code — This zip-file contains the MATLAB code for the simulation and application example presented in the paper. We provide implementations of all models, parameter estimation and uncertainty analysis to allow everybody to reproduce the results. (ZIP) [file pcbi.1005030.s002.zip › S1code/cvodewrap/SuiteSparse/BTF/MATLAB/drawbtf.m]

function drawbtf (A, p, q, r)
%DRAWBTF plot the BTF form of a matrix
%
% A(p,q) is in BTF form, r the block boundaries
%
% Example:
%   [p,q,r] = dmperm (A)
%   drawbtf (A, p, q, r)
%
% See also btf, maxtrans, strongcomp, dmperm.

% Copyright 2004-2007, University of Florida

nblocks = length (r) - 1 ;

hold off
spy (A (p,abs(q)))
hold on

for k = 1:nblocks
    k1 = r (k) ;
    k2 = r (k+1) ;
    nk = k2 - k1 ;
    if (nk > 1)
        plot ([k1 k2 k2 k1 k1]-.5, [k1 k1 k2 k2 k1]-.5, 'r') ;
    end
end
