# Supplementary material for: Inference for Stochastic Chemical Kinetics Using Moment Equations and System Size Expansion
Source: PLoS Comput Biol. 2016 Jul 22;12(7):e1005030. doi: 10.1371/journal.pcbi.1005030 (PMC4957800; doi:10.1371/journal.pcbi.1005030)
Supplement: S1 Code — This zip-file contains the MATLAB code for the simulation and application example presented in the paper. We provide implementations of all models, parameter estimation and uncertainty analysis to allow everybody to reproduce the results. (ZIP) [file pcbi.1005030.s002.zip › S1code/cvodewrap/SuiteSparse/BTF/MATLAB/maxtrans.c]

/* ========================================================================== */
/* === maxtrans mexFunction ================================================= */
/* ========================================================================== */

#define MIN(a,b) (((a) < (b)) ?  (a) : (b))

/* MAXTRANS: Find a column permutation for a zero-free diagonal.
 *
 * Usage:
 *
 * q = maxtrans (A) ;
 * q = maxtrans (A,maxwork) ;
 *
 * A (:,q) has a zero-free diagonal if sprank(A) == n.
 * If the matrix is structurally singular, q will contain zeros.  Similar
 * to p = dmperm (A), except that dmperm returns a row permutation.
 *
 * An optional second output [q,work] = maxtrans (...) returns the amount of
 * work performed, or -1 if the maximum work limit is reached (in which case
 * the maximum matching might not have been found).
 *
 * By Tim Davis.  Copyright (c) 2004-2007, University of Florida.
 * with support from Sandia National Laboratories.  All Rights Reserved.
 */

/* ========================================================================== */

#include "mex.h"
#include "btf.h"
#define Long SuiteSparse_long

void mexFunction
(
    int nargout,
    mxArray *pargout [ ],
    int nargin,
    const mxArray *pargin [ ]
)
{
    double maxwork, work ;
    Long nrow, ncol, i, *Ap, *Ai, *Match, nmatch, *Work ;
    double *Matchx, *w ;

    /* ---------------------------------------------------------------------- */
    /* get inputs and allocate workspace */
    /* ---------------------------------------------------------------------- */

    if (nargin < 1 || nargin > 2 || nargout > 2)
    {
        mexErrMsgTxt ("Usage: q = maxtrans (A)") ;
    }
    nrow = mxGetM (pargin [0]) ;
    ncol = mxGetN (pargin [0]) ;
    if (!mxIsSparse (pargin [0]))
    {
        mexErrMsgTxt ("maxtrans: A must be sparse, and non-empty") ;
    }

    /* get sparse matrix A */
    Ap = (Long *) mxGetJc (pargin [0]) ;
    Ai = (Long *) mxGetIr (pargin [0]) ;

    /* get output array */
    Match = mxMalloc (nrow * sizeof (Long)) ;

    /* get workspace of size 5n (recursive version needs only 2n) */
    Work = mxMalloc (5*ncol * sizeof (Long)) ;

    maxwork = 0 ;
    if (nargin > 1)
    {
        maxwork = mxGetScalar (pargin [1]) ;
    }
    work = 0 ;

    /* ---------------------------------------------------------------------- */
    /* perform the maximum transversal */
    /* ---------------------------------------------------------------------- */

    nmatch = btf_l_maxtrans (nrow, ncol, Ap, Ai, maxwork, &work, Match, Work) ;

    /* ---------------------------------------------------------------------- */
    /* create outputs and free workspace */
    /* ---------------------------------------------------------------------- */

    pargout [0] = mxCreateDoubleMatrix (1, nrow, mxREAL) ;
    Matchx = mxGetPr (pargout [0]) ;
    for (i = 0 ; i < nrow ; i++)
    {
        Matchx [i] = Match [i] + 1 ;    /* convert to 1-based */
    }

    if (nargout > 1)
    {
        pargout [1] = mxCreateDoubleMatrix (1, 1, mxREAL) ;
        w = mxGetPr (pargout [1]) ;
        w [0] = work ;
    }

    mxFree (Work) ;
    mxFree (Match) ;
}
