# Supplementary material for: Inference for Stochastic Chemical Kinetics Using Moment Equations and System Size Expansion
Source: PLoS Comput Biol. 2016 Jul 22;12(7):e1005030. doi: 10.1371/journal.pcbi.1005030 (PMC4957800; doi:10.1371/journal.pcbi.1005030)
Supplement: S1 Code — This zip-file contains the MATLAB code for the simulation and application example presented in the paper. We provide implementations of all models, parameter estimation and uncertainty analysis to allow everybody to reproduce the results. (ZIP) [file pcbi.1005030.s002.zip › S1code/cvodewrap/SuiteSparse/BTF/MATLAB/maxtrans.m]

function q = maxtrans (A)                                                   %#ok
%MAXTRANS permute the columns of a sparse matrix so it has a zero-free diagonal
% (if it exists).   If no zero-free diagonal exists, then a maximum matching is
% found.  Note that this differs from p=dmperm(A), which returns a row
% permutation.
%
% Example:
%   q = maxtrans (A)
%   q = maxtrans (A,maxwork)
%
% If row i and column j are matched, then q(i) = j.  Otherwise, if row is
% unmatched, then q(i) = 0.  This is similar to dmperm, except that
% p = dmperm(A) returns p(j)=i if row i and column j are matched, or p(j)=0 if
% column j is unmatched.
%
% If A is structurally nonsingular, then A(:,maxtrans(A)) has a zero-free
% diagonal, as does A (dmperm(A),:).
%
% The second input limits the maximum amount of work the function does
% (excluding the O(nnz(A)) cheap match phase) to be maxwork*nnz(A), or no limit
% at all if maxwork <= 0.  If the function terminates early as a result, a
% maximum matching may not be found.  An optional second output
% [q,work] = maxtrans (...) returns the amount of work performed, or -1 if the
% maximum work limit is reached.
%
% See also: btf, strongcomp, dmperm, sprank

% Copyright 2004-2007, University of Florida

error ('maxtrans mexfunction not found') ;
