# Supplementary material for: Inference for Stochastic Chemical Kinetics Using Moment Equations and System Size Expansion
Source: PLoS Comput Biol. 2016 Jul 22;12(7):e1005030. doi: 10.1371/journal.pcbi.1005030 (PMC4957800; doi:10.1371/journal.pcbi.1005030)
Supplement: S1 Code — This zip-file contains the MATLAB code for the simulation and application example presented in the paper. We provide implementations of all models, parameter estimation and uncertainty analysis to allow everybody to reproduce the results. (ZIP) [file pcbi.1005030.s002.zip › S1code/cvodewrap/SuiteSparse/BTF/MATLAB/strongcomp.c]

/* ========================================================================== */
/* === stongcomp mexFunction ================================================ */
/* ========================================================================== */

/* STRONGCOMP: Find a symmetric permutation to upper block triangular form of
 * a sparse square matrix.
 *
 * Usage:
 *
 *      [p,r] = strongcomp (A) ;
 *
 *      [p,q,r] = strongcomp (A,qin) ;
 *
 * In the first usage, the permuted matrix is C = A (p,p).  In the second usage,
 * the matrix A (:,qin) is symmetrically permuted to upper block triangular
 * form, where qin is an input column permutation, and the final permuted
 * matrix is C = A (p,q).  This second usage is equivalent to
 *
 *      [p,r] = strongcomp (A (:,qin)) ;
 *      q = qin (p) ;
 *
 * That is, if qin is not present it is assumed to be qin = 1:n.
 *
 * C is the permuted matrix, with a number of blocks equal to length(r)-1.
 * The kth block is from row/col r(k) to row/col r(k+1)-1 of C.
 * r(1) is one and the last entry in r is equal to n+1.
 * The diagonal of A (or A (:,qin)) is ignored.
 *
 * strongcomp is normally proceeded by a maximum transversal:
 *
 *      [p,q,r] = strongcomp (A, maxtrans (A))
 *
 * if the matrix has full structural rank.  This is identical to
 *
 *      [p,q,r] = btf (A)
 *
 * (except that btf handles the case when A is structurally rank-deficient).
 * It essentially the same as
 *
 *      [p,q,r] = dmperm (A)
 *
 * except that p, q, and r will differ between btf and dmperm.  Both return an
 * upper block triangular form with a zero-free diagonal.  The number and sizes
 * of the blocks will be identical, but the order of the blocks, and the
 * ordering within the blocks, can be different.  For structurally rank
 * deficient matrices, dmpmerm returns the maximum matching as a zero-free 
 * diagonal that is above the main diagonal; btf always returns the matching as
 * the main diagonal (which will thus contain zeros).
 *
 * By Tim Davis.  Copyright (c) 2004-2007, University of Florida.
 * with support from Sandia National Laboratories.  All Rights Reserved.
 *
 * See also maxtrans, btf, dmperm
 */

/* ========================================================================== */

#include "mex.h"
#include "btf.h"
#define Long SuiteSparse_long

void mexFunction
(
    int nargout,
    mxArray *pargout[],
    int nargin,
    const mxArray *pargin[]
)
{
    Long b, n, i, k, j, *Ap, *Ai, *P, *R, nblocks, *Work, *Q, jj ;
    double *Px, *Rx, *Qx ;

    /* ---------------------------------------------------------------------- */
    /* get inputs and allocate workspace */
    /* ---------------------------------------------------------------------- */

    if (!((nargin == 1 && nargout <= 2) || (nargin == 2 && nargout <= 3)))
    {
        mexErrMsgTxt ("Usage: [p,r] = strongcomp (A)"
                      " or [p,q,r] = strongcomp (A,qin)") ;
    }
    n = mxGetM (pargin [0]) ;
    if (!mxIsSparse (pargin [0]) || n != mxGetN (pargin [0]))
    {
        mexErrMsgTxt ("strongcomp: A must be sparse, square, and non-empty") ;
    }

    /* get sparse matrix A */
    Ap = (Long *) mxGetJc (pargin [0]) ;
    Ai = (Long *) mxGetIr (pargin [0]) ;

    /* get output arrays */
    P = mxMalloc (n * sizeof (Long)) ;
    R = mxMalloc ((n+1) * sizeof (Long)) ;

    /* get workspace of size 4n (recursive code only needs 2n) */
    Work = mxMalloc (4*n * sizeof (Long)) ;

    /* get the input column permutation Q */
    if (nargin == 2)
    {
        if (mxGetNumberOfElements (pargin [1]) != n)
        {
            mexErrMsgTxt
                ("strongcomp: qin must be a permutation vector of size n") ;
        }
        Qx = mxGetPr (pargin [1]) ;
        Q = mxMalloc (n * sizeof (Long)) ;
        /* connvert Qin to 0-based and check validity */
        for (i = 0 ; i < n ; i++)
        {
            Work [i] = 0 ;
        }
        for (k = 0 ; k < n ; k++)
        {
            j = Qx [k] - 1 ;    /* convert to 0-based */
            jj = BTF_UNFLIP (j) ;
            if (jj < 0 || jj >= n || Work [jj] == 1)
            {
                mexErrMsgTxt
                    ("strongcomp: qin must be a permutation vector of size n") ;
            }
            Work [jj] = 1 ;
            Q [k] = j ;
        }
    }
    else
    {
        /* no input column permutation */
        Q = (Long *) NULL ;
    }

    /* ---------------------------------------------------------------------- */
    /* find the strongly-connected components of A */
    /* ---------------------------------------------------------------------- */

    nblocks = btf_l_strongcomp (n, Ap, Ai, Q, P, R, Work) ;

    /* ---------------------------------------------------------------------- */
    /* create outputs and free workspace */
    /* ---------------------------------------------------------------------- */

    /* create P */
    pargout [0] = mxCreateDoubleMatrix (1, n, mxREAL) ;
    Px = mxGetPr (pargout [0]) ;
    for (k = 0 ; k < n ; k++)
    {
        Px [k] = P [k] + 1 ;            /* convert to 1-based */
    }

    /* create Q */
    if (nargin == 2 && nargout > 1)
    {
        pargout [1] = mxCreateDoubleMatrix (1, n, mxREAL) ;
        Qx = mxGetPr (pargout [1]) ;
        for (k = 0 ; k < n ; k++)
        {
            Qx [k] = Q [k] + 1 ;        /* convert to 1-based */
        }
    }

    /* create R */
    if (nargout == nargin + 1)
    {
        pargout [nargin] = mxCreateDoubleMatrix (1, nblocks+1, mxREAL) ;
        Rx = mxGetPr (pargout [nargin]) ;
        for (b = 0 ; b <= nblocks ; b++)
        {
            Rx [b] = R [b] + 1 ;                /* convert to 1-based */
        }
    }

    mxFree (P) ;
    mxFree (R) ;
    mxFree (Work) ;
    if (nargin == 2)
    {
        mxFree (Q) ;
    }
}
