# Supplementary material for: Inference for Stochastic Chemical Kinetics Using Moment Equations and System Size Expansion
Source: PLoS Comput Biol. 2016 Jul 22;12(7):e1005030. doi: 10.1371/journal.pcbi.1005030 (PMC4957800; doi:10.1371/journal.pcbi.1005030)
Supplement: S1 Code — This zip-file contains the MATLAB code for the simulation and application example presented in the paper. We provide implementations of all models, parameter estimation and uncertainty analysis to allow everybody to reproduce the results. (ZIP) [file pcbi.1005030.s002.zip › S1code/cvodewrap/SuiteSparse/BTF/MATLAB/strongcomp.m]

function [p,q,r] = strongcomp (A, qin)                                      %#ok
%STRONGCOMP symmetric permutation to upper block triangular form
% The matrix must be sparse and square.
%
% Example:
%    [p,r] = strongcomp (A) ;
%    [p,q,r] = strongcomp (A,qin) ;
%
% In the first usage, the permuted matrix is C = A (p,p).  In the second usage,
% the matrix A (:,qin) is symmetrically permuted to upper block triangular
% form, where qin is an input column permutation, and the final permuted
% matrix is C = A (p,q).  This second usage is equivalent to
%
%    [p,r] = strongcomp (A (:,qin)) ;
%    q = qin (p) ;
%
% That is, if qin is not present it is assumed to be qin = 1:n.
%
% C is the permuted matrix, with a number of blocks equal to length(r)-1.
% The kth block is from row/col r(k) to row/col r(k+1)-1 of C.
% r(1) is one and the last entry in r is equal to n+1.
% The diagonal of A (or A (:,qin)) is ignored.
%
% strongcomp is normally proceeded by a maximum transversal.
% Assuming A is square and structurally nonsingular,
%
%    [p,q,r] = strongcomp (A, maxtrans (A))
%
% is essentially identical to
%
%    [p,q,r] = dmperm (A)
%
% except that p, q, and r will differ.  Both return an upper block triangular
% form with a zero-free diagonal.  The number and sizes of the blocks will be
% identical, but the order of the blocks, and the ordering within the blocks,
% can be different.  If the matrix is structurally singular, both strongcomp
% and maxtrans return a vector q containing negative entries.  abs(q) is a
% permutation of 1:n, and find(q<0) gives a list of the indices of the
% diagonal of A(p,q) that are zero.
%
% See also btf, maxtrans, dmperm

% Copyright 2004-2007, University of Florida

error ('strongcomp mexFunction not found') ;
