# Supplementary material for: Inference for Stochastic Chemical Kinetics Using Moment Equations and System Size Expansion
Source: PLoS Comput Biol. 2016 Jul 22;12(7):e1005030. doi: 10.1371/journal.pcbi.1005030 (PMC4957800; doi:10.1371/journal.pcbi.1005030)
Supplement: S1 Code — This zip-file contains the MATLAB code for the simulation and application example presented in the paper. We provide implementations of all models, parameter estimation and uncertainty analysis to allow everybody to reproduce the results. (ZIP) [file pcbi.1005030.s002.zip › S1code/cvodewrap/SuiteSparse/BTF/MATLAB/Test/checkbtf.m]

function checkbtf (A, p, q, r)
%CHECKBTF ensure A(p,q) is in BTF form
%
% A(p,q) is in BTF form, r the block boundaries
%
% Example:
%   [p,q,r] = dmperm (A)
%   checkbtf (A, p, q, r)
%
% See also drawbtf, maxtrans, strongcomp.

% Copyright 2007, Timothy A. Davis, http://www.suitesparse.com

[m n] = size (A) ;
if (m ~= n)
    error ('A must be square') ;
end

if (any (sort (p) ~= 1:n))
    error ('p not a permutation') ;
end

if (any (sort (q) ~= 1:n))
    error ('q not a permutation') ;
end

nblocks = length (r) - 1 ;

if (r (1) ~= 1)
    error ('r(1) not one') ;
end

if (r (end) ~= n+1)
    error ('r(end) not n+1') ;
end

if (nblocks < 1 | nblocks > n)                                              %#ok
    error ('nblocks wrong') ;
end

nblocks = length (r) - 1 ;
rdiff = r (2:(nblocks+1)) - r (1:nblocks) ;
if (any (rdiff < 1) | any (rdiff > n))                                      %#ok
    error ('r bad')
end
