# Supplementary material for: Inference for Stochastic Chemical Kinetics Using Moment Equations and System Size Expansion
Source: PLoS Comput Biol. 2016 Jul 22;12(7):e1005030. doi: 10.1371/journal.pcbi.1005030 (PMC4957800; doi:10.1371/journal.pcbi.1005030)
Supplement: S1 Code — This zip-file contains the MATLAB code for the simulation and application example presented in the paper. We provide implementations of all models, parameter estimation and uncertainty analysis to allow everybody to reproduce the results. (ZIP) [file pcbi.1005030.s002.zip › S1code/cvodewrap/SuiteSparse/BTF/MATLAB/Test/test1.m]

function test1 (nmat)
%TEST1 test for BTF
% Requires CSparse and UFget
% Example:
%   test1
% See also btf, maxtrans, strongcomp, dmperm, UFget,
%   test1, test2, test3, test4, test5.

% Copyright 2007, Timothy A. Davis, http://www.suitesparse.com

index = UFget ;
% f = find (index.sprank < min (index.nrows, index.ncols)) ;
f = 1:length (index.nrows) ;

% too much time:
skip = [1514 1297 1876 1301] ;

f = setdiff (f, skip) ;

[ignore i] = sort (index.nnz (f)) ;
f = f (i) ;

if (nargin < 1)
    nmat = 1000 ;
end
nmat = min (nmat, length (f)) ;
f = f (1:nmat) ;

T0 = zeros (nmat,1) ;
T1 = zeros (nmat,1) ;
Anz = zeros (nmat,1) ;
MN = zeros (nmat, 2) ;
Nzdiag = zeros (nmat,1) ;
clf

% warmup
p = maxtrans (sparse (1)) ;         %#ok
p = cs_dmperm (sparse (1)) ;        %#ok
a = cs_transpose (sparse (1)) ;     %#ok

h = waitbar (0, 'BTF test 1 of 6') ;

try

    for k = 1:nmat

        Prob = UFget (f (k), index) ;
        A = Prob.A ;
        clear Prob
        t = 0 ;

        waitbar (k/nmat, h) ;

        r = full (sum (spones (A), 2)) ;
        c = full (sum (spones (A))) ;
        m2 = length (find (r > 0)) ;
        n2 = length (find (c > 0)) ;

        if (m2 < n2)
            tic
            A = cs_transpose (A) ;
            t = toc ;
        end

        Nzdiag (k) = nnz (diag (A)) ;

        [m n] = size (A) ;
        Anz (k) = nnz (A) ;
        MN (k,:) = [m n] ;

        tic
        q = maxtrans (A) ;
        t0 = toc ;
        s0 = sum (q > 0) ;
        T0 (k) = max (1e-9, t0) ;

        tic
        p = cs_dmperm (A) ;
        t1 = toc ;
        s1 = sum (p > 0) ;
        T1 (k) = max (1e-9, t1) ;

        fprintf (...
            '%4d maxtrans %10.6f %10.6f  cs_dmperm %10.6f m/n %8.2f', ...
            f(k), t, t0, t1, m/n) ;
        if (t1 ~= 0)
            fprintf (' rel: %8.4f', t0 / t1) ;
        end
        fprintf ('\n') ;
        if (s0 ~= s1)
            error ('!') ;
        end

        if (s0 == n & m == n)                                               %#ok
            B = A (:, q) ;
            subplot (2,2,1) ;
            cspy (B) ;
            if (nnz (diag (B)) ~= n)
                error ('?')
            end
            clear B
        else
            cspy (0) ;
        end

        maxnz = nnz (A) ;

        zfree  = find (MN (1:k,1) == MN (1:k,2) & Nzdiag (1:k) == MN(1:k,1)) ;
        square = find (MN (1:k,1) == MN (1:k,2) & Nzdiag (1:k) ~= MN(1:k,1)) ;
        tall   = find (MN (1:k,1) >  MN (1:k,2)) ;
        squat  = find (MN (1:k,1) <  MN (1:k,2)) ;

        subplot (2,2,2) ;
        loglog (Anz (square), T0 (square) ./ T1 (square), ...
            'o', [1 maxnz], [1 1], 'r-') ;
        title ('square') ;
        subplot (2,2,3) ;
        loglog (Anz (tall), T0 (tall) ./ T1 (tall), ...
            'o', [1 maxnz], [1 1], 'r-') ;
        title ('tall') ;
        subplot (2,2,4) ;
        title ('square, intially zero-free') ;
        loglog (Anz (zfree), T0 (zfree) ./ T1 (zfree), ...
            'o', [1 maxnz], [1 1], 'r-') ;
        title ('square, zero-free diag') ;

        drawnow

    end

catch
    % out-of-memory is OK, other errors are not
    disp (lasterr) ;
    if (isempty (strfind (lasterr, 'Out of memory')))
        error (lasterr) ;                                                   %#ok
    else
        fprintf ('test terminated early, but otherwise OK\n') ;
    end
end

close (h) ;
