# Supplementary material for: Inference for Stochastic Chemical Kinetics Using Moment Equations and System Size Expansion
Source: PLoS Comput Biol. 2016 Jul 22;12(7):e1005030. doi: 10.1371/journal.pcbi.1005030 (PMC4957800; doi:10.1371/journal.pcbi.1005030)
Supplement: S1 Code — This zip-file contains the MATLAB code for the simulation and application example presented in the paper. We provide implementations of all models, parameter estimation and uncertainty analysis to allow everybody to reproduce the results. (ZIP) [file pcbi.1005030.s002.zip › S1code/cvodewrap/SuiteSparse/BTF/MATLAB/Test/test3.m]

function test3 (nmat)
%TEST3 test for BTF
% Requires UFget
% Example:
%   test3
% See also btf, maxtrans, strongcomp, dmperm, UFget,
%   test1, test2, test3, test4, test5.

% Copyright 2007, Timothy A. Davis, http://www.suitesparse.com

doplot = 1 ;
dopause = 0 ;
dostrong = 1 ;

index = UFget ;
f = find (index.nrows == index.ncols) ;
[ignore i] = sort (index.nnz (f)) ;
f = f (i) ;
clear i

% short test set: seg faults, lots of blocks, lots of work, and so on:
nasty = [
        % --- various test matrices (no seg fault, quick run time)
    -(1:8)'  % generated matrices
    904 % vanHeukelum/cage3 (5-by-5)
    819 % Simon/raefsky6 (permuted triangular matrix)
        %
        % --- older seg faults:
    264 % HB/west0156, causes older strongcomp_recursive to fail
    824 % TOKAMAK/utm300 (300-by-300), causes older code to fail
    868 % Pothen/bodyy4
        %
        % --- seg faults in old MATLAB dmperm
    290 % Averous/epb3
    983 % Sanghavi/ecl32
    885 % Pothen/tandem_dual
    879 % Pothen/onera_dual
    955 % Schenk_IBMSDS/2D_54019_highK
    957 % Schenk_IBMSDS/3D_51448_3D
    958 % Schenk_IBMSDS/ibm_matrix_2
    912 % vanHeukelum/cage11
    924 % Andrews/Andrews
    960 % Schenk_IBMSDS/matrix-new_3
    862 % Kim/kim1
    544 % Hamm/scircuit
    897 % Norris/torso2
    801 % Ronis/xenon1
     53 % HB/bcsstk31
    958 % Schenk_IBMSDS/matrix_9
    844 % Cunningham/qa8fk
    845 % Cunningham/qa8fk
    821 % Simon/venkat25
    822 % Simon/venkat50
    820 % Simon/venkat01
    812 % Simon/bbmat
    804 % Rothberg/cfd1
     54 % HB/bcsstk32
    913 % vanHeukelum/cage12
    846 % Boeing/bcsstk39
    972 % Schenk_IBMSDS/para-10
    974 % Schenk_IBMSDS/para-5
    975 % Schenk_IBMSDS/para-6
    976 % Schenk_IBMSDS/para-7
    977 % Schenk_IBMSDS/para-8
    978 % Schenk_IBMSDS/para-9
    961 % Schenk_ISEI/barrier2-10
    962 % Schenk_ISEI/barrier2-11
    963 % Schenk_ISEI/barrier2-12
    964 % Schenk_ISEI/barrier2-1
    965 % Schenk_ISEI/barrier2-2
    966 % Schenk_ISEI/barrier2-3
    967 % Schenk_ISEI/barrier2-4
    968 % Schenk_ISEI/barrier2-9
    851 % Chen/pkustk05
    979 % Kamvar/Stanford
    374 % Bova/rma10
        %
        % --- lots of time:
    395 % DRIVCAV/cavity16
    396 % DRIVCAV/cavity17
    397 % DRIVCAV/cavity18
    398 % DRIVCAV/cavity19
    399 % DRIVCAV/cavity20
    400 % DRIVCAV/cavity21
    401 % DRIVCAV/cavity22
    402 % DRIVCAV/cavity23
    403 % DRIVCAV/cavity24
    404 % DRIVCAV/cavity25
    405 % DRIVCAV/cavity26
    1109 % Sandia/mult_dcop_01
    1110 % Sandia/mult_dcop_02
    1111 % Sandia/mult_dcop_03
    376 % Brethour/coater2
    284 % ATandT/onetone2
    588 % Hollinger/mark3jac100
    589 % Hollinger/mark3jac100sc
    452 % Grund/bayer01
    920 % Hohn/sinc12
    590 % Hollinger/mark3jac120
    591 % Hollinger/mark3jac120sc
    809 % Shyy/shyy161
    448 % Graham/graham1
    283 % ATandT/onetone1
    445 % Garon/garon2
    541 % Hamm/bcircuit
    592 % Hollinger/mark3jac140
    593 % Hollinger/mark3jac140sc
    435 % FIDAP/ex40
    912 % Hohn/sinc15
    894 % Norris/lung2
    542 % Hamm/hcircuit
    752 % Mulvey/finan512
    753 % Mulvey/pfinan512
    564 % Hollinger/g7jac180
    565 % Hollinger/g7jac180sc
    566 % Hollinger/g7jac200
    567 % Hollinger/g7jac200sc
    748 % Mallya/lhr34
    749 % Mallya/lhr34c
    922 % Hohn/sinc18
    447 % Goodwin/rim
    807 % Rothberg/struct3
    286 % ATandT/twotone
    982 % Tromble/language
    953 % Schenk_IBMNA/c-73
    890 % Norris/heart1
    750 % Mallya/lhr71
    751 % Mallya/lhr71c
    925 % FEMLAB/ns3Da
    827 % Vavasis/av41092
    931 % FEMLAB/sme3Db
   1297 % GHS_index/boyd2
   1301 % GHS_indef/cont-300
        %
        % --- lots of time, and seg faults:
    285 % ATandT/pre2
        % --- huge matrix, turn off plotting
    940 % Shenk/af_shell1, memory leak in plot, after call to btf, once.
        % ----
]' ;

% maxtrans_recursive causes a seg fault on these matrices, because of
% stack overflow (this is expected)
skip_list_maxtrans_recursive = 285 ;

% p = dmperm (A) in MATLAB 7.4 causes a seg fault on these matrices:
skip_list_dmperm = [285 1301 1231 1251 1232 1241] ;

% [p,q,r] = dmperm (A) in MATLAB 7.4 causes a seg fault on these matrices:
skip_list_dmperm_btf = ...
[    285 879 885 290 955 957 958     924 960         897        959 844 845 ...
 821 822 820     804    913 846 972 974:978 961:968  979 940 ...
 1422 1513 1412 1510 1301 1231 1251 1434 1213 1232 1241 1357 1579 1431 1281] ;
% length(skip_list_dmperm_btf)

% time intensive
skip_costly = [1514 1297 1876 1301] ;

% strongcomp (recursive) causes a seg fault on these matrices because of
% stack overflow (this is expected).
skip_list_strongcomp_recursive     = ...
[983 285 879 885 290 955 957 958 912 924 960 862 544 897 801 53 959 844 845 ...
 821 822 820 812 804 54 913 846 972 974:978 961:968 851     374 940] ;
skip_list_strongcomp_recursive     = ...
[ skip_list_strongcomp_recursive 592 593 752 753 807 286 982 855 566 567 ] ;

% matrices with the largest # of nonzeros in the set (untested)
toobig = [
928   853   852   356   761   368   973   895   805   849   932 ...
803   854   936   802   850   537   856   898   857   859   971   937 ...
914   858   980   896   806   538   863   369   938   860   941   942 ...
943   944   945   946   947   948   915   939   916 ] ;

f = [ -(1:8) f ] ;
% f = nasty ;

h = waitbar (0, 'BTF test 3 of 6') ;

if (nargin < 1)
    nmat = 1000 ;
end
nmat = min (nmat, length (f)) ;
f = f (1:nmat) ;

try

    for matnum = 1:nmat

        waitbar (matnum/nmat, h) ;

        j = f (matnum) ;

        if (any (j == toobig) | any (j == skip_costly))                     %#ok
            fprintf ('\n%4d: %3d %s/%s too big\n', ...
                matnum, j, index.Group{j}, index.Name{j}) ;
            continue ;
        end

        rand ('state', 0) ;

        % clear all unused variables.
        % nothing here is left that is proportional to the matrix size
        clear A p1 p2 p3 q3 r3 match1 match2 match4 pa ra sa qa B C pb rb pc rc
        clear jumble B11 B12 B13 B21 B22 B23 B31 B32 B33 pjumble qjumble ans
        clear c kbad kgood
        % whos
        % pause

        if (j > 0)
            Problem = UFget (j, index) ;
            name = Problem.name ;
            A = Problem.A ;
            clear Problem
        else
            % construct the jth test matrix
            j = -j ;
            if (j == 1 | j == 2)                                            %#ok
                B11 = UFget ('Grund/b1_ss') ;       % 7-by-7 diagonal block
                B11 = B11.A ;
                B12 = sparse (zeros (7,2)) ;
                B12 (3,2) = 1 ;
                B13 = sparse (ones  (7,5)) ;
                B21 = sparse (zeros (2,7)) ;
                B22 = sparse (ones  (2,2)) ;        % 2-by-2 diagonal block
                B23 = sparse (ones  (2,5)) ;
                B31 = sparse (zeros (5,7)) ;
                B32 = sparse (zeros (5,2)) ;
                B33 = UFget ('vanHeukelum/cage3') ;    % 5-by-5 diagonal block
                B33 = B33.A ;
                A = [ B11 B12 B13 ; B21 B22 B23 ; B31 B32 B33 ] ;
                name = '(j=1 test matrix)' ;
            end
            if (j == 2)
                pjumble = [ 10 7 11 1 13 12 8 2 5 14 9 6 4 3 ] ;
                qjumble = [ 3 14 2 11 1 8 5 7 10 12 4 13 9 6 ] ;
                A = A (pjumble, qjumble) ;
                name = '(j=2 test matrix)' ;
            elseif (j == 3)
                A = sparse (1) ;
            elseif (j == 4)
                A = sparse (0) ;
            elseif (j == 5)
                A = sparse (ones (2)) ;
            elseif (j == 6)
                A = sparse (2,2) ;
            elseif (j == 7)
                A = speye (2) ;
            elseif (j == 8)
                A = sparse (2,2) ;
                A (2,1) = 1 ;
            end
            if (j > 2)
                full (A)
            end
        end

        [m n] = size (A) ;
        if (m ~= n)
            continue ;
        end
        fprintf ('\n%4d: ', matnum) ;
        fprintf (' =========================== Matrix: %3d %s\n', j, name) ;
        fprintf ('n: %d nz: %d\n', n, nnz (A)) ;

        if (nnz (A) > 6e6)
            doplot = 0 ;
        end

        %-----------------------------------------------------------------------
        % now try maxtrans
        tic
        match1 = maxtrans (A) ;
        t = toc ;
        s1 = sum (match1 > 0) ;
        fprintf ('n-sprank: %d\n', n-s1) ;
        fprintf ('maxtrans:                %8.2f seconds\n', t) ;
        singular = s1 < n ;

        if (doplot)
            clf
            subplot (2,4,1)
            spy (A)
            title (name) ;
        end

        p1 = match1 ;
        if (any (p1 <= 0))
            % complete the permutation
            badrow = find (p1 <= 0) ;

            badcol = ones (1,n) ;
            badcol (p1 (p1 > 0)) = 0 ;
            badcol = find (badcol) ;

            p1 (badrow) = badcol ;

            % construct the older form of match1
            match1 (badrow) = -p1 (badrow) ;
        end
        if (any (sort (p1) ~= 1:n))
            error ('!!') ;
        end

        B = A (:,p1) ;

        if (doplot)
            subplot (2,4,2)
            hold off
            spy (B)
            hold on
            badcol = find (match1 < 0) ;
            Junk = sparse (badcol, badcol, ones (length (badcol), 1), n, n) ;
            % if (~isempty (A))
                % spy (Junk, 'ro') ;
            % end
            title ('maxtrans') ;
        end

        d = nnz (diag (B)) ;
        if (d ~= s1)
            error ('bad sprank') ;
        end
        clear B

        %-----------------------------------------------------------------------
        % try p = dmperm(A)
        skip_dmperm = any (j == skip_list_dmperm) ;

        if (~skip_dmperm)
            tic
            match4 = dmperm (A) ;
            t = toc ;
            fprintf ('p=dmperm(A):             %8.2f seconds\n', t) ;
            s4 = sum (match4 > 0) ;
            singular4 = (s4 < n) ;

            if (doplot)
                if (~singular4)
                    subplot (2,4,3)
                    spy (A (match4,:))
                    title ('dmperm') ;
                end
            end
            if (singular ~= singular4)
                error ('s4?') ; 
            end
            if (s1 ~= s4)
                error ('bad sprank') ;
            end
        else
            fprintf ('p=dmperm(A): skip\n') ;
        end

        %-----------------------------------------------------------------------
        nblocks = -1 ;
        skip_dmperm_btf = any (j == skip_list_dmperm_btf) ;
        if (~skip_dmperm_btf)
            % get btf form
            tic
            [pa,qa,ra,sa] = dmperm (A) ;
            t = toc ;
            fprintf ('[p,q,r,s]=dmperm(A):     %8.2f seconds\n', t) ;
            nblocks = length (ra) - 1 ;
            fprintf ('nblocks: %d\n', nblocks) ;
            if (~singular4)
                checkbtf (A, pa, qa, ra) ;
                if (doplot)
                    subplot (2,4,4)
                    drawbtf (A, pa, qa, ra)
                    title ('dmperm blocks') 
                end
            end
        else
            fprintf ('[p,q,r,s]=dmperm(A): skip\n') ;
        end

        jumble = randperm (n) ;

        %-----------------------------------------------------------------------
        % try strongcomp, non-recursive version

            %-------------------------------------------------------------------
            % try strongcomp on original matrix
            B = A (:,p1) ;
            tic ;
            [pb,rb] = strongcomp (B) ;
            t = toc ;
            fprintf ('strongcomp               %8.2f seconds\n', t) ;
            if (~singular & ~skip_dmperm_btf & (length (rb) ~= nblocks+1))  %#ok
                error ('BTF:invalid (rb)') ;
            end
            checkbtf (B, pb, pb, rb) ;
            if (doplot)
                subplot (2,4,5)
                drawbtf (B, pb, pb, rb) ;
                title ('strongcomp') ;
            end

            %-------------------------------------------------------------------
            % try btf on original matrix
            tic ;
            [pw,qw,rw] = btf (A) ;
            t = toc ;
            fprintf ('btf                      %8.2f seconds nblocks %d\n', ...
                t, length (rw)-1) ;

            if (any (pw ~= pb))
                error ('pw') ;
            end
            if (any (rw ~= rb))
                error ('rw') ;
            end
            if (any (abs (qw) ~= p1 (pw)))
                error ('qw') ;
            end
            c = diag (A (pw,abs (qw))) ;
            if (~singular & ~skip_dmperm_btf & (length (rw) ~= nblocks+1))  %#ok
                error ('BTF:invalid (rw)') ;
            end
            checkbtf (A, pw, abs (qw), rw) ;

            kbad  = find (qw < 0) ;
            kgood = find (qw > 0) ;
            if (any (c (kbad) ~= 0))
                error ('kbad') ;
            end
            if (any (c (kgood) == 0))       %#ok
                error ('kgood') ;
            end

            if (doplot)
                subplot (2,4,6)
                drawbtf (A, pw, abs (qw), rw) ;
                if (n < 500)
                    for k = kbad
                        plot ([k (k+1) (k+1) k k]-.5, ...
                            [k k (k+1) (k+1) k]-.5, 'r') ;
                    end
                end
                title ('btf') ;
            end

            %-------------------------------------------------------------------
            % try [p,q,r] = strongcomp (A, qin) form
            tic
            [pz,qz,rz] = strongcomp (A, match1) ;
            t = toc ;
            fprintf ('[p,q,r]=strongcomp(A,qin)%8.2f seconds\n', t) ;
            if (any (pz ~= pb))
                error ('pz') ;
            end
            if (any (rz ~= rb))
                error ('rz') ;
            end
            if (any (abs (qz) ~= p1 (pz)))
                error ('qz') ;
            end
            c = diag (A (pz,abs (qz))) ;
            if (~singular & ~skip_dmperm_btf & (length (rz) ~= nblocks+1))  %#ok
                error ('BTF:invalid (rz)') ;
            end
            checkbtf (A, pz, abs (qz), rz) ;

            kbad  = find (qz < 0) ;
            kgood = find (qz > 0) ;
            if (any (c (kbad) ~= 0))
                error ('kbad') ;
            end
            if (any (c (kgood) == 0))                                       %#ok
                error ('kgood') ;
            end

            if (doplot)
                subplot (2,4,7)
                drawbtf (A, pz, abs (qz), rz) ;
                if (n < 500)
                    for k = kbad
                        plot ([k (k+1) (k+1) k k]-.5, ...
                            [k k (k+1) (k+1) k]-.5, 'r') ;
                    end
                end
                title ('strongcomp(A,qin)') ;
            end

            %-------------------------------------------------------------------
            % try strongcomp again, on a randomly jumbled matrix
            C = sparse (B (jumble, jumble)) ;
            tic ;
            [pc,rc] = strongcomp (C) ;
            t = toc ;
            fprintf ('strongcomp       (rand)  %8.2f seconds\n', t) ;
            if (~singular & ~skip_dmperm_btf & (length (rc) ~= nblocks+1))  %#ok
                error ('BTF:invalid (rc)') ;
            end
            checkbtf (C, pc, pc, rc) ;
            if (doplot)
                subplot (2,4,8)
                drawbtf (C, pc, pc, rc) ;
                title ('strongcomp(rand)') ;
            end

            if (length (rc) ~= length (rb))
                error ('strongcomp random mismatch') ;
            end

        %-----------------------------------------------------------------------
        if (doplot)
            drawnow
        end

        if (matnum ~= nmat & dopause)                                       %#ok
            input ('Hit enter: ') ;
        end

    end

catch
    % out-of-memory is OK, other errors are not
    disp (lasterr) ;
    if (isempty (strfind (lasterr, 'Out of memory')))
        error (lasterr) ;                                                   %#ok
    else
        fprintf ('test terminated early, but otherwise OK\n') ;
    end
end

close (h) ;
