# Supplementary material for: Inference for Stochastic Chemical Kinetics Using Moment Equations and System Size Expansion
Source: PLoS Comput Biol. 2016 Jul 22;12(7):e1005030. doi: 10.1371/journal.pcbi.1005030 (PMC4957800; doi:10.1371/journal.pcbi.1005030)
Supplement: S1 Code — This zip-file contains the MATLAB code for the simulation and application example presented in the paper. We provide implementations of all models, parameter estimation and uncertainty analysis to allow everybody to reproduce the results. (ZIP) [file pcbi.1005030.s002.zip › S1code/cvodewrap/SuiteSparse/BTF/MATLAB/Test/test6.m]

function test6
%TEST6 test for BTF
% Requires UFget
% Example:
%   test6
% See also btf, maxtrans, strongcomp, dmperm, UFget,
%   test1, test2, test3, test4, test5.

% Copyright 2007, Timothy A. Davis, http://www.suitesparse.com

quick2 = [ ...
 1522 -272  1463  1521   460 1507  -838 1533 -1533 -1456 -1512   734   211 ...
 -385 -735   394  -397  1109 -744  ...
 -734 -375 -1200 -1536  -837  519  -519  520  -520   189  -189   454   385 ...
  387 -387   384  -384   386 -386   388 -388   525  -525   526  -526   735 ...
 1508  209   210  1243 -1243 1534  -840 1234 -1234   390  -390   392  -392 ...
 -394 1472  1242 -1242   389 -389   391 -391   393  -393  1215 -1215  1216 ...
-1216  736  -736   737  -737  455  -455 -224  -839  1426 -1426 -1473   396 ...
 -396  398  -398   400  -400  402  -402  404  -404 -1531   395  -395   397 ...
  399 -399   401  -401   403 -403   405 -405  -738  -739  1459 -1459  1111 ...
 1110  376  -376   284  -284 -740  -742 -741  -743  1293 -1293   452   920 ...
 -745 -446  1462 -1461   448 -448   283 -283  1502 -1502  1292 -1292  1503 ...
-1503 1291 -1291   445  -445 -746  -747 1300 -1300   435  -435 -1343 -1345 ...
-1344 1305 -1305   921 -1513 1307 -1307 1369 -1369  1374 -1374  1377 ...
-1377  748  -748  -749  1510  922  -922 ] ;

index = UFget ;
nmat = length (quick2) ;
dopause = 0 ;

h = waitbar (0, 'BTF test 6 of 6') ;

try

    for k = 1:nmat

        waitbar (k/nmat, h) ;

        i = quick2 (k) ;
        Prob = UFget (abs (i), index) ;
        disp (Prob) ;
        if (i < 0)
            fprintf ('transposed\n') ;
            A = Prob.A' ;
            [m n] = size (A) ;
            if (m == n)
                if (nnz (spones (A) - spones (Prob.A)) == 0)
                    fprintf ('skip...\n') ;
                    continue ;
                end
            end
        else
            A = Prob.A ;
        end

        tic
        [p1,q1,r1,work1] = btf (A) ;
        t1 = toc ;
        n1 = length (r1) - 1 ;
        m1 = nnz (diag (A (p1, abs (q1)))) ;

        limit = work1/nnz(A) ;

        fprintf ('full search: %g * nnz(A)\n', limit) ;

        works = linspace(0,limit,9) ;
        works (1) = eps ;
        nw = length (works) ;

        T2 = zeros (nw, 1) ;
        N2 = zeros (nw, 1) ;
        M2 = zeros (nw, 1) ;

        T2 (end) = t1 ;
        N2 (end) = n1 ;
        M2 (end) = m1 ;

        fprintf ('full time %10.4f   blocks %8d  nnz(diag) %8d\n\n', t1, n1, m1) ;

        subplot (3,4,4) ;
        drawbtf (A, p1, abs (q1), r1) ;
        title (Prob.name, 'Interpreter', 'none') ;

        for j = 1:nw-1

            maxwork = works (j) ;

            tic
            [p2,q2,r2,work2] = btf (A, maxwork) ;
            t2 = toc ;
            n2 = length (r2) - 1 ;
            m2 = nnz (diag (A (p2, abs (q2)))) ;
            T2 (j) = t2 ;
            N2 (j) = n2 ;
            M2 (j) = m2 ;

            fprintf ('%9.1f %10.4f   blocks %8d  nnz(diag) %8d\n', ...
                maxwork, t2, n2, m2) ;

            subplot (3,4,4+j) ;
            drawbtf (A, p2, abs (q2), r2) ;
            title (sprintf ('%g', maxwork)) ;

            ss = [1:j nw] ;

            subplot (3,4,1) ;
            plot (works(ss), T2(ss), 'o-') ;  title ('time vs work') ;
            axis ([0 limit 0 max(0.1,max(T2))]) ;

            subplot (3,4,2) ;
            plot (works(ss), N2(ss), 'o-') ; title ('blocks vs work') ;
            axis ([0 limit 0 n1]) ;

            subplot (3,4,3) ;
            plot (works(ss), M2(ss), 'o-') ; title ('nnz(diag) vs work') ;
            axis ([0 limit 0 m1]) ;
            drawnow

        end
        fprintf ('full time %10.4f   blocks %8d  nnz(diag) %8d\n', t1, n1, m1) ;

        if (dopause)
            input ('hit enter: ') ;
        end

    end

catch
    % out-of-memory is OK, other errors are not
    disp (lasterr) ;
    if (isempty (strfind (lasterr, 'Out of memory')))
        error (lasterr) ;                                                   %#ok
    else
        fprintf ('test terminated early, but otherwise OK\n') ;
    end
end

close (h) ;
