# Supplementary material for: Inference for Stochastic Chemical Kinetics Using Moment Equations and System Size Expansion
Source: PLoS Comput Biol. 2016 Jul 22;12(7):e1005030. doi: 10.1371/journal.pcbi.1005030 (PMC4957800; doi:10.1371/journal.pcbi.1005030)
Supplement: S1 Code — This zip-file contains the MATLAB code for the simulation and application example presented in the paper. We provide implementations of all models, parameter estimation and uncertainty analysis to allow everybody to reproduce the results. (ZIP) [file pcbi.1005030.s002.zip › S1code/cvodewrap/SuiteSparse/BTF/Source/btf_maxtrans.c]

/* ========================================================================== */
/* === BTF_MAXTRANS ========================================================= */
/* ========================================================================== */

/* Finds a column permutation that maximizes the number of entries on the
 * diagonal of a sparse matrix.  See btf.h for more information.
 *
 * This function is identical to cs_maxtrans in CSparse, with the following
 * exceptions:
 *
 *  (1) cs_maxtrans finds both jmatch and imatch, where jmatch [i] = j and
 *      imatch [j] = i if row i is matched to column j.  This function returns
 *      just jmatch (the Match array).  The MATLAB interface to cs_maxtrans
 *      (the single-output cs_dmperm) returns imatch, not jmatch to the MATLAB
 *      caller.
 *
 *  (2) cs_maxtrans includes a pre-pass that counts the number of non-empty
 *      rows and columns (m2 and n2, respectively), and computes the matching
 *      using the transpose of A if m2 < n2.  cs_maxtrans also returns quickly
 *      if the diagonal of the matrix is already zero-free.  This pre-pass
 *      allows cs_maxtrans to be much faster than maxtrans, if the use of the
 *      transpose is warranted.
 *
 *      However, for square structurally non-singular matrices with one or more
 *      zeros on the diagonal, the pre-pass is a waste of time, and for these
 *      matrices, maxtrans can be twice as fast as cs_maxtrans.  Since the
 *      maxtrans function is intended primarily for square matrices that are
 *      typically structurally nonsingular, the pre-pass is not included here.
 *      If this maxtrans function is used on a matrix with many more columns
 *      than rows, consider passing the transpose to this function, or use
 *      cs_maxtrans instead.
 *
 *  (3) cs_maxtrans can operate as a randomized algorithm, to help avoid
 *      rare cases of excessive run-time.
 *
 *  (4) this maxtrans function includes an option that limits the total work
 *      performed.  If this limit is reached, the maximum transveral might not
 *      be found.
 *
 * Thus, for general usage, cs_maxtrans is preferred.  For square matrices that
 * are typically structurally non-singular, maxtrans is preferred.  A partial
 * maxtrans can still be very useful when solving a sparse linear system.
 *
 * By Tim Davis.  Copyright (c) 2004-2007, University of Florida.
 * with support from Sandia National Laboratories.  All Rights Reserved.
 */ 

#include "btf.h"
#include "btf_internal.h"


/* ========================================================================== */
/* === augment ============================================================== */
/* ========================================================================== */

/* Perform a depth-first-search starting at column k, to find an augmenting
 * path.  An augmenting path is a sequence of row/column pairs (i1,k), (i2,j1),
 * (i3,j2), ..., (i(s+1), js), such that all of the following properties hold:
 *
 *      * column k is not matched to any row
 *      * entries in the path are nonzero
 *      * the pairs (i1,j1), (i2,j2), (i3,j3) ..., (is,js) have been 
 *          previously matched to each other
 *      * (i(s+1), js) is nonzero, and row i(s+1) is not matched to any column
 *
 * Once this path is found, the matching can be changed to the set of pairs
 * path.  An augmenting path is a sequence of row/column pairs
 *
 *      (i1,k), (i2,j1), (i3,j2), ..., (i(s+1), js)
 *
 * Once a row is matched with a column it remains matched with some column, but
 * not necessarily the column it was first matched with.
 *
 * In the worst case, this function can examine every nonzero in A.  Since it
 * is called n times by maxtrans, the total time of maxtrans can be as high as
 * O(n*nnz(A)).  To limit this work, pass a value of maxwork > 0.  Then at
 * most O((maxwork+1)*nnz(A)) work will be performed; the maximum matching might
 * not be found, however.
 *
 * This routine is very similar to the dfs routine in klu_kernel.c, in the
 * KLU sparse LU factorization package.  It is essentially identical to the
 * cs_augment routine in CSparse, and its recursive version (augment function
 * in cs_maxtransr_mex.c), except that this routine allows for the search to be
 * terminated early if too much work is being performed.
 *
 * The algorithm is based on the paper "On Algorithms for obtaining a maximum
 * transversal" by Iain Duff, ACM Trans. Mathematical Software, vol 7, no. 1,
 * pp. 315-330, and "Algorithm 575: Permutations for a zero-free diagonal",
 * same issue, pp. 387-390.  The code here is a new implementation of that
 * algorithm, with different data structures and control flow.  After writing
 * this code, I carefully compared my algorithm with MC21A/B (ACM Algorithm 575)
 * Some of the comparisons are partial because I didn't dig deeply into all of
 * the details of MC21A/B, such as how the stack is maintained.  The following
 * arguments are essentially identical between this code and MC21A:
 *
 * maxtrans     MC21A,B
 * --------     -------
 * n            N           identical
 * k            JORD        identical
 * Ap           IP          column / row pointers
 * Ai           ICN         row / column indices
 * Ap[n]        LICN        length of index array (# of nonzeros in A)
 * Match        IPERM       output column / row permutation
 * nmatch       NUMNZ       # of nonzeros on diagonal of permuted matrix
 * Flag         CV          mark a node as visited by the depth-first-search
 *
 * The following are different, but analogous:
 *
 * Cheap        ARP         indicates what part of the a column / row has
 *                          already been matched.
 *
 * The following arguments are very different:
 *
 * -            LENR        # of entries in each row/column (unused in maxtrans)
 * Pstack       OUT         Pstack keeps track of where we are in the depth-
 *                          first-search scan of column j.  I think that OUT
 *                          plays a similar role in MC21B, but I'm unsure.
 * Istack       PR          keeps track of the rows in the path.  PR is a link
 *                          list, though, whereas Istack is a stack.  Maxtrans
 *                          does not use any link lists.
 * Jstack       OUT? PR?    the stack for nodes in the path (unsure)
 *
 * The following control structures are roughly comparable:
 *
 * maxtrans                     MC21B
 * --------                     -----
 * for (k = 0 ; k < n ; k++)    DO 100 JORD=1,N
 * while (head >= 0)            DO 70 K=1,JORD
 * for (p = Cheap [j] ; ...)    DO 20 II=IN1,IN2
 * for (p = head ; ...)         DO 90 K=1,JORD
 */

static Int augment
(
    Int k,              /* which stage of the main loop we're in */
    Int Ap [ ],         /* column pointers, size n+1 */
    Int Ai [ ],         /* row indices, size nz = Ap [n] */
    Int Match [ ],      /* size n,  Match [i] = j if col j matched to i */
    Int Cheap [ ],      /* rows Ai [Ap [j] .. Cheap [j]-1] alread matched */
    Int Flag [ ],       /* Flag [j] = k if j already visited this stage */
    Int Istack [ ],     /* size n.  Row index stack. */
    Int Jstack [ ],     /* size n.  Column index stack. */
    Int Pstack [ ],     /* size n.  Keeps track of position in adjacency list */
    double *work,       /* work performed by the depth-first-search */
    double maxwork      /* maximum work allowed */
)
{
    /* local variables, but "global" to all DFS levels: */
    Int found ; /* true if match found.  */
    Int head ;  /* top of stack */

    /* variables that are purely local to any one DFS level: */
    Int j2 ;    /* the next DFS goes to node j2 */
    Int pend ;  /* one past the end of the adjacency list for node j */
    Int pstart ;
    Int quick ;

    /* variables that need to be pushed then popped from the stack: */
    Int i ;     /* the row tentatively matched to i if DFS successful */
    Int j ;     /* the DFS is at the current node j */
    Int p ;     /* current index into the adj. list for node j */
    /* the variables i, j, and p are stacked in Istack, Jstack, and Pstack */

    quick = (maxwork > 0) ;

    /* start a DFS to find a match for column k */
    found = FALSE ;
    i = EMPTY ;
    head = 0 ;
    Jstack [0] = k ;
    ASSERT (Flag [k] != k) ;

    while (head >= 0)
    {
        j = Jstack [head] ;
        pend = Ap [j+1] ;

        if (Flag [j] != k)          /* a node is not yet visited */
        {

            /* -------------------------------------------------------------- */
            /* prework for node j */
            /* -------------------------------------------------------------- */

            /* first time that j has been visited */
            Flag [j] = k ;
            /* cheap assignment: find the next unmatched row in col j.  This
             * loop takes at most O(nnz(A)) time for the sum total of all
             * calls to augment. */
            for (p = Cheap [j] ; p < pend && !found ; p++)
            {
                i = Ai [p] ;
                found = (Match [i] == EMPTY) ;
            }
            Cheap [j] = p ;

            /* -------------------------------------------------------------- */

            /* prepare for DFS */
            if (found)
            {
                /* end of augmenting path, column j matched with row i */
                Istack [head] = i ;
                break ;
            }
            /* set Pstack [head] to the first entry in column j to scan */
            Pstack [head] = Ap [j] ;
        }

        /* ------------------------------------------------------------------ */
        /* quick return if too much work done */
        /* ------------------------------------------------------------------ */

        if (quick && *work > maxwork)
        {
            /* too much work has been performed; abort the search */
            return (EMPTY) ;
        }

        /* ------------------------------------------------------------------ */
        /* DFS for nodes adjacent to j */
        /* ------------------------------------------------------------------ */

        /* If cheap assignment not made, continue the depth-first search.  All
         * rows in column j are already matched.  Add the adjacent nodes to the
         * stack by iterating through until finding another non-visited node.
         *
         * It is the following loop that can force maxtrans to take
         * O(n*nnz(A)) time. */

        pstart = Pstack [head] ;
        for (p = pstart ; p < pend ; p++)
        {
            i = Ai [p] ;
            j2 = Match [i] ;
            ASSERT (j2 != EMPTY) ;
            if (Flag [j2] != k)
            {
                /* Node j2 is not yet visited, start a depth-first search on
                 * node j2.  Keep track of where we left off in the scan of adj
                 * list of node j so we can restart j where we left off. */
                Pstack [head] = p + 1 ;
                /* Push j2 onto the stack and immediately break so we can
                 * recurse on node j2.  Also keep track of row i which (if this
                 * search for an augmenting path works) will be matched with the
                 * current node j. */
                Istack [head] = i ;
                Jstack [++head] = j2 ;
                break ;
            }
        }

        /* ------------------------------------------------------------------ */
        /* determine how much work was just performed */
        /* ------------------------------------------------------------------ */

        *work += (p - pstart + 1) ;

        /* ------------------------------------------------------------------ */
        /* node j is done, but the postwork is postponed - see below */
        /* ------------------------------------------------------------------ */

        if (p == pend)
        {
            /* If all adjacent nodes of j are already visited, pop j from
             * stack and continue.  We failed to find a match. */
            head-- ;
        }
    }

    /* postwork for all nodes j in the stack */
    /* unwind the path and make the corresponding matches */
    if (found)
    {
        for (p = head ; p >= 0 ; p--)
        {
            j = Jstack [p] ;
            i = Istack [p] ;

            /* -------------------------------------------------------------- */
            /* postwork for node j */
            /* -------------------------------------------------------------- */
            /* if found, match row i with column j */
            Match [i] = j ;
        }
    }
    return (found) ;
}


/* ========================================================================== */
/* === maxtrans ============================================================= */
/* ========================================================================== */

Int BTF(maxtrans)   /* returns # of columns in the matching */
(
    /* --- input --- */
    Int nrow,       /* A is nrow-by-ncol in compressed column form */
    Int ncol,
    Int Ap [ ],     /* size ncol+1 */
    Int Ai [ ],     /* size nz = Ap [ncol] */
    double maxwork, /* do at most maxwork*nnz(A) work; no limit if <= 0.  This
                     * work limit excludes the O(nnz(A)) cheap-match phase. */

    /* --- output --- */
    double *work,   /* work = -1 if maxwork > 0 and the total work performed
                     * reached the maximum of maxwork*nnz(A)).
                     * Otherwise, work = the total work performed. */

    Int Match [ ],  /* size nrow.  Match [i] = j if column j matched to row i */

    /* --- workspace --- */
    Int Work [ ]    /* size 5*ncol */
)
{
    Int *Cheap, *Flag, *Istack, *Jstack, *Pstack ;
    Int i, j, k, nmatch, work_limit_reached, result ;

    /* ---------------------------------------------------------------------- */
    /* get workspace and initialize */
    /* ---------------------------------------------------------------------- */

    Cheap  = Work ; Work += ncol ;
    Flag   = Work ; Work += ncol ;

    /* stack for non-recursive depth-first search in augment function */
    Istack = Work ; Work += ncol ;
    Jstack = Work ; Work += ncol ;
    Pstack = Work ;

    /* in column j, rows Ai [Ap [j] .. Cheap [j]-1] are known to be matched */
    for (j = 0 ; j < ncol ; j++)
    {
        Cheap [j] = Ap [j] ;
        Flag [j] = EMPTY ; 
    }

    /* all rows and columns are currently unmatched */
    for (i = 0 ; i < nrow ; i++)
    {
        Match [i] = EMPTY ;
    }

    if (maxwork > 0)
    {
        maxwork *= Ap [ncol] ;
    }
    *work = 0 ;

    /* ---------------------------------------------------------------------- */
    /* find a matching row for each column k */
    /* ---------------------------------------------------------------------- */

    nmatch = 0 ;
    work_limit_reached = FALSE ;
    for (k = 0 ; k < ncol ; k++)
    {
        /* find an augmenting path to match some row i to column k */
        result = augment (k, Ap, Ai, Match, Cheap, Flag, Istack, Jstack, Pstack,
            work, maxwork) ;
        if (result == TRUE)
        {
            /* we found it.  Match [i] = k for some row i has been done. */
            nmatch++ ;
        }
        else if (result == EMPTY)
        {
            /* augment gave up because of too much work, and no match found */
            work_limit_reached = TRUE ;
        }
    }

    /* ---------------------------------------------------------------------- */
    /* return the Match, and the # of matches made */
    /* ---------------------------------------------------------------------- */

    /* At this point, row i is matched to j = Match [i] if j >= 0.  i is an
     * unmatched row if Match [i] == EMPTY. */

    if (work_limit_reached)
    {
        /* return -1 if the work limit of maxwork*nnz(A) was reached */
        *work = EMPTY ;
    }

    return (nmatch) ;
}
