# Supplementary material for: Inference for Stochastic Chemical Kinetics Using Moment Equations and System Size Expansion
Source: PLoS Comput Biol. 2016 Jul 22;12(7):e1005030. doi: 10.1371/journal.pcbi.1005030 (PMC4957800; doi:10.1371/journal.pcbi.1005030)
Supplement: S1 Code — This zip-file contains the MATLAB code for the simulation and application example presented in the paper. We provide implementations of all models, parameter estimation and uncertainty analysis to allow everybody to reproduce the results. (ZIP) [file pcbi.1005030.s002.zip › S1code/cvodewrap/SuiteSparse/BTF/Source/btf_order.c]

/* ========================================================================== */
/* === BTF_ORDER ============================================================ */
/* ========================================================================== */

/* Find a permutation P and Q to permute a square sparse matrix into upper block
 * triangular form.  A(P,Q) will contain a zero-free diagonal if A has
 * structural full-rank.  Otherwise, the number of nonzeros on the diagonal of
 * A(P,Q) will be maximized, and will equal the structural rank of A.
 *
 * Q[k] will be "flipped" if a zero-free diagonal was not found.  Q[k] will be
 * negative, and j = BTF_UNFLIP (Q [k]) gives the corresponding permutation.
 *
 * R defines the block boundaries of A(P,Q).  The kth block consists of rows
 * and columns R[k] to R[k+1]-1.
 *
 * If maxwork > 0 on input, then the work performed in btf_maxtrans is limited
 * to maxwork*nnz(A) (excluding the "cheap match" phase, which can take another
 * nnz(A) work).  On output, the work parameter gives the actual work performed,
 * or -1 if the limit was reached.  In the latter case, the diagonal of A(P,Q)
 * might not be zero-free, and the number of nonzeros on the diagonal of A(P,Q)
 * might not be equal to the structural rank.
 *
 * See btf.h for more details.
 *
 * By Tim Davis.  Copyright (c) 2004-2007, University of Florida.
 * with support from Sandia National Laboratories.  All Rights Reserved.
 */

#include "btf.h"
#include "btf_internal.h"

/* This function only operates on square matrices (either structurally full-
 * rank, or structurally rank deficient). */

Int BTF(order)      /* returns number of blocks found */
(
    /* input, not modified: */
    Int n,          /* A is n-by-n in compressed column form */
    Int Ap [ ],     /* size n+1 */
    Int Ai [ ],     /* size nz = Ap [n] */
    double maxwork, /* do at most maxwork*nnz(A) work in the maximum
                     * transversal; no limit if <= 0 */

    /* output, not defined on input */
    double *work,   /* work performed in maxtrans, or -1 if limit reached */
    Int P [ ],      /* size n, row permutation */
    Int Q [ ],      /* size n, column permutation */
    Int R [ ],      /* size n+1.  block b is in rows/cols R[b] ... R[b+1]-1 */
    Int *nmatch,    /* # nonzeros on diagonal of P*A*Q */

    /* workspace, not defined on input or output */
    Int Work [ ]    /* size 5n */
)
{
    Int *Flag ;
    Int nblocks, i, j, nbadcol ;

    /* ---------------------------------------------------------------------- */
    /* compute the maximum matching */
    /* ---------------------------------------------------------------------- */

    /* if maxwork > 0, then a maximum matching might not be found */

    *nmatch = BTF(maxtrans) (n, n, Ap, Ai, maxwork, work, Q, Work) ;

    /* ---------------------------------------------------------------------- */
    /* complete permutation if the matrix is structurally singular */
    /* ---------------------------------------------------------------------- */

    /* Since the matrix is square, ensure BTF_UNFLIP(Q[0..n-1]) is a
     * permutation of the columns of A so that A has as many nonzeros on the
     * diagonal as possible.
     */

    if (*nmatch < n)
    {
        /* get a size-n work array */
        Flag = Work + n ;
        for (j = 0 ; j < n ; j++)
        {
            Flag [j] = 0 ;
        }

        /* flag all matched columns */
        for (i = 0 ; i < n ; i++)
        {
            j = Q [i] ;
            if (j != EMPTY)
            {
                /* row i and column j are matched to each other */
                Flag [j] = 1 ;
            }
        }

        /* make a list of all unmatched columns, in Work [0..nbadcol-1]  */
        nbadcol = 0 ;
        for (j = n-1 ; j >= 0 ; j--)
        {
            if (!Flag [j])
            {
                /* j is matched to nobody */
                Work [nbadcol++] = j ;
            }
        }
        ASSERT (*nmatch + nbadcol == n) ;

        /* make an assignment for each unmatched row */
        for (i = 0 ; i < n ; i++)
        {
            if (Q [i] == EMPTY && nbadcol > 0)
            {
                /* get an unmatched column j */
                j = Work [--nbadcol] ;
                /* assign j to row i and flag the entry by "flipping" it */
                Q [i] = BTF_FLIP (j) ;
            }
        }
    }

    /* The permutation of a square matrix can be recovered as follows: Row i is
     * matched with column j, where j = BTF_UNFLIP (Q [i]) and where j
     * will always be in the valid range 0 to n-1.  The entry A(i,j) is zero
     * if BTF_ISFLIPPED (Q [i]) is true, and nonzero otherwise.  nmatch
     * is the number of entries in the Q array that are non-negative. */

    /* ---------------------------------------------------------------------- */
    /* find the strongly connected components */
    /* ---------------------------------------------------------------------- */

    nblocks = BTF(strongcomp) (n, Ap, Ai, Q, P, R, Work) ;
    return (nblocks) ;
}
