# Supplementary material for: Inference for Stochastic Chemical Kinetics Using Moment Equations and System Size Expansion
Source: PLoS Comput Biol. 2016 Jul 22;12(7):e1005030. doi: 10.1371/journal.pcbi.1005030 (PMC4957800; doi:10.1371/journal.pcbi.1005030)
Supplement: S1 Code — This zip-file contains the MATLAB code for the simulation and application example presented in the paper. We provide implementations of all models, parameter estimation and uncertainty analysis to allow everybody to reproduce the results. (ZIP) [file pcbi.1005030.s002.zip › S1code/cvodewrap/SuiteSparse/BTF/Source/btf_strongcomp.c]

/* ========================================================================== */
/* === BTF_STRONGCOMP ======================================================= */
/* ========================================================================== */

/* Finds the strongly connected components of a graph, or equivalently, permutes
 * the matrix into upper block triangular form.  See btf.h for more details.
 * Input matrix and Q are not checked on input.
 *
 * By Tim Davis.  Copyright (c) 2004-2007, University of Florida.
 * with support from Sandia National Laboratories.  All Rights Reserved.
 */

#include "btf.h"
#include "btf_internal.h"

#define UNVISITED (-2)      /* Flag [j] = UNVISITED if node j not visited yet */
#define UNASSIGNED (-1)     /* Flag [j] = UNASSIGNED if node j has been visited,
                             * but not yet assigned to a strongly-connected
                             * component (aka block).  Flag [j] = k (k in the
                             * range 0 to nblocks-1) if node j has been visited
                             * (and completed, with its postwork done) and
                             * assigned to component k. */

/* This file contains two versions of the depth-first-search, a recursive one
 * and a non-recursive one.  By default, the non-recursive one is used. */

#ifndef RECURSIVE

/* ========================================================================== */
/* === dfs: non-recursive version (default) ================================= */
/* ========================================================================== */

/* Perform a depth-first-search of a graph, stored in an adjacency-list form.
 * The row indices of column j (equivalently, the out-adjacency list of node j)
 * are stored in Ai [Ap[j] ... Ap[j+1]-1].  Self-edge (diagonal entries) are
 * ignored.  Ap[0] must be zero, and thus nz = Ap[n] is the number of entries
 * in the matrix (or edges in the graph).  The row indices in each column need
 * not be in any particular order.  If an input column permutation is given,
 * node j (in the permuted matrix A*Q) is located in
 * Ai [Ap[Q[j]] ... Ap[Q[j]+1]-1].  This Q can be the same as the Match array
 * output from the maxtrans routine, for a square matrix that is structurally
 * full rank.
 *
 * The algorithm is from the paper by Robert E. Tarjan, "Depth-first search and
 * linear graph algorithms," SIAM Journal on Computing, vol. 1, no. 2,
 * pp. 146-160, 1972.  The time taken by strongcomp is O(nnz(A)).
 *
 * See also MC13A/B in the Harwell subroutine library (Iain S. Duff and John
 * K. Reid, "Algorithm 529: permutations to block triangular form," ACM Trans.
 * on Mathematical Software, vol. 4, no. 2, pp. 189-192, 1978, and "An
 * implementation of Tarjan's algorithm for the block triangular form of a
 * matrix," same journal, pp. 137-147.  This code is implements the same
 * algorithm as MC13A/B, except that the data structures are very different.
 * Also, unlike MC13A/B, the output permutation preserves the natural ordering
 * within each block.
 */

static void dfs
(
    /* inputs, not modified on output: */
    Int j,              /* start the DFS at node j */
    Int Ap [ ],         /* size n+1, column pointers for the matrix A */
    Int Ai [ ],         /* row indices, size nz = Ap [n] */
    Int Q [ ],          /* input column permutation */

    /* inputs, modified on output (each array is of size n): */
    Int Time [ ],       /* Time [j] = "time" that node j was first visited */
    Int Flag [ ],       /* Flag [j]: see above */
    Int Low [ ],        /* Low [j]: see definition below */
    Int *p_nblocks,     /* number of blocks (aka strongly-connected-comp.)*/
    Int *p_timestamp,   /* current "time" */

    /* workspace, not defined on input or output: */
    Int Cstack [ ],     /* size n, output stack to hold nodes of components */
    Int Jstack [ ],     /* size n, stack for the variable j */
    Int Pstack [ ]      /* size n, stack for the variable p */
)
{
    /* ---------------------------------------------------------------------- */
    /* local variables, and initializations */
    /* ---------------------------------------------------------------------- */

    /* local variables, but "global" to all DFS levels: */
    Int chead ;     /* top of Cstack */
    Int jhead ;     /* top of Jstack and Pstack */

    /* variables that are purely local to any one DFS level: */
    Int i ;         /* edge (j,i) considered; i can be next node to traverse */
    Int parent ;    /* parent of node j in the DFS tree */
    Int pend ;      /* one past the end of the adjacency list for node j */
    Int jj ;        /* column j of A*Q is column jj of the input matrix A */

    /* variables that need to be pushed then popped from the stack: */
    Int p ;         /* current index into the adj. list for node j */
    /* the variables j and p are stacked in Jstack and Pstack */

    /* local copies of variables in the calling routine */
    Int nblocks   = *p_nblocks ;
    Int timestamp = *p_timestamp ;

    /* ---------------------------------------------------------------------- */
    /* start a DFS at node j (same as the recursive call dfs (EMPTY, j)) */
    /* ---------------------------------------------------------------------- */

    chead = 0 ;             /* component stack is empty */
    jhead = 0 ;             /* Jstack and Pstack are empty */
    Jstack [0] = j ;        /* put the first node j on the Jstack */
    ASSERT (Flag [j] == UNVISITED) ;

    while (jhead >= 0)
    {
        j = Jstack [jhead] ;        /* grab the node j from the top of Jstack */

        /* determine which column jj of the A is column j of A*Q */
        jj = (Q == (Int *) NULL) ? (j) : (BTF_UNFLIP (Q [j])) ;
        pend = Ap [jj+1] ;          /* j's row index list ends at Ai [pend-1] */

        if (Flag [j] == UNVISITED)
        {

            /* -------------------------------------------------------------- */
            /* prework at node j */
            /* -------------------------------------------------------------- */

            /* node j is being visited for the first time */
            Cstack [++chead] = j ;          /* push j onto the stack */
            timestamp++ ;                   /* get a timestamp */
            Time [j] = timestamp ;          /* give the timestamp to node j */
            Low [j] = timestamp ;
            Flag [j] = UNASSIGNED ;         /* flag node j as visited */

            /* -------------------------------------------------------------- */
            /* set Pstack [jhead] to the first entry in column j to scan */
            /* -------------------------------------------------------------- */

            Pstack [jhead] = Ap [jj] ;
        }

        /* ------------------------------------------------------------------ */
        /* DFS rooted at node j (start it, or continue where left off) */
        /* ------------------------------------------------------------------ */

        for (p = Pstack [jhead] ; p < pend ; p++)
        {
            i = Ai [p] ;    /* examine the edge from node j to node i */
            if (Flag [i] == UNVISITED)
            {
                /* Node i has not been visited - start a DFS at node i.
                 * Keep track of where we left off in the scan of adjacency list
                 * of node j so we can restart j where we left off. */
                Pstack [jhead] = p + 1 ;
                /* Push i onto the stack and immediately break
                 * so we can recurse on node i. */
                Jstack [++jhead] = i ;
                ASSERT (Time [i] == EMPTY) ;
                ASSERT (Low [i] == EMPTY) ;
                /* break here to do what the recursive call dfs (j,i) does */
                break ;
            }
            else if (Flag [i] == UNASSIGNED)
            {
                /* Node i has been visited, but still unassigned to a block
                 * this is a back or cross edge if Time [i] < Time [j].
                 * Note that i might equal j, in which case this code does
                 * nothing. */
                ASSERT (Time [i] > 0) ;
                ASSERT (Low [i] > 0) ;
                Low [j] = MIN (Low [j], Time [i]) ;
            }
        }

        if (p == pend)
        {
            /* If all adjacent nodes of j are already visited, pop j from
             * Jstack and do the post work for node j.  This also pops p
             * from the Pstack. */
            jhead-- ;

            /* -------------------------------------------------------------- */
            /* postwork at node j */
            /* -------------------------------------------------------------- */

            /* determine if node j is the head of a component */
            if (Low [j] == Time [j])
            {
                /* pop all nodes in this SCC from Cstack */
                while (TRUE)
                {
                    ASSERT (chead >= 0) ;       /* stack not empty (j in it) */
                    i = Cstack [chead--] ;      /* pop a node from the Cstack */
                    ASSERT (i >= 0) ;
                    ASSERT (Flag [i] == UNASSIGNED) ;
                    Flag [i] = nblocks ;        /* assign i to current block */
                    if (i == j) break ;         /* current block ends at j */
                }
                nblocks++ ;     /* one more block has been found */
            }
            /* update Low [parent], if the parent exists */
            if (jhead >= 0)
            {
                parent = Jstack [jhead] ;
                Low [parent] = MIN (Low [parent], Low [j]) ;
            }
        }
    }

    /* ---------------------------------------------------------------------- */
    /* cleanup: update timestamp and nblocks */
    /* ---------------------------------------------------------------------- */

    *p_timestamp = timestamp ;
    *p_nblocks   = nblocks ;
}

#else

/* ========================================================================== */
/* === dfs: recursive version (only for illustration) ======================= */
/* ========================================================================== */

/* The following is a recursive version of dfs, which computes identical results
 * as the non-recursive dfs.  It is included here because it is easier to read.
 * Compare the comments in the code below with the identical comments in the
 * non-recursive code above, and that will help you see the correlation between
 * the two routines.
 *
 * This routine can cause stack overflow, and is thus not recommended for heavy
 * usage, particularly for large matrices.  To help in delaying stack overflow,
 * global variables are used, reducing the amount of information each call to
 * dfs places on the call/return stack (the integers i, j, p, parent, and the
 * return address).  Note that this means the recursive code is not thread-safe.
 * To try this version, compile the code with -DRECURSIVE or include the
 * following line at the top of this file:

#define RECURSIVE

 */

static Int  /* for recursive illustration only, not for production use */
    chead, timestamp, nblocks, n, *Ap, *Ai, *Flag, *Cstack, *Time, *Low,
    *P, *R, *Q ;

static void dfs
(
    Int parent,         /* came from parent node */
    Int j               /* at node j in the DFS */
)
{
    Int p ;         /* current index into the adj. list for node j */
    Int i ;         /* edge (j,i) considered; i can be next node to traverse */
    Int jj ;        /* column j of A*Q is column jj of the input matrix A */

    /* ---------------------------------------------------------------------- */
    /* prework at node j */
    /* ---------------------------------------------------------------------- */

    /* node j is being visited for the first time */
    Cstack [++chead] = j ;          /* push j onto the stack */
    timestamp++ ;                   /* get a timestamp */
    Time [j] = timestamp ;          /* give the timestamp to node j */
    Low [j] = timestamp ;
    Flag [j] = UNASSIGNED ;         /* flag node j as visited */

    /* ---------------------------------------------------------------------- */
    /* DFS rooted at node j */
    /* ---------------------------------------------------------------------- */

    /* determine which column jj of the A is column j of A*Q */
    jj = (Q == (Int *) NULL) ? (j) : (BTF_UNFLIP (Q [j])) ;
    for (p = Ap [jj] ; p < Ap [jj+1] ; p++)
    {
        i = Ai [p] ;    /* examine the edge from node j to node i */
        if (Flag [i] == UNVISITED)
        {
            /* Node i has not been visited - start a DFS at node i. */
            dfs (j, i) ;
        }
        else if (Flag [i] == UNASSIGNED)
        {
            /* Node i has been visited, but still unassigned to a block
             * this is a back or cross edge if Time [i] < Time [j].
             * Note that i might equal j, in which case this code does
             * nothing. */
            Low [j] = MIN (Low [j], Time [i]) ;
        }
    }

    /* ---------------------------------------------------------------------- */
    /* postwork at node j */
    /* ---------------------------------------------------------------------- */

    /* determine if node j is the head of a component */
    if (Low [j] == Time [j])
    {
        /* pop all nodes in this strongly connected component from Cstack */
        while (TRUE)
        {
            i = Cstack [chead--] ;      /* pop a node from the Cstack */
            Flag [i] = nblocks ;        /* assign node i to current block */
            if (i == j) break ;         /* current block ends at node j */
        }
        nblocks++ ;     /* one more block has been found */
    }
    /* update Low [parent] */
    if (parent != EMPTY)
    {
        /* Note that this could be done with Low[j] = MIN(Low[j],Low[i]) just
         * after the dfs (j,i) statement above, and then parent would not have
         * to be an input argument.  Putting it here places all the postwork
         * for node j in one place, thus making the non-recursive DFS easier. */
        Low [parent] = MIN (Low [parent], Low [j]) ;
    }
}

#endif

/* ========================================================================== */
/* === btf_strongcomp ======================================================= */
/* ========================================================================== */

#ifndef RECURSIVE

Int BTF(strongcomp) /* return # of strongly connected components */
(
    /* input, not modified: */
    Int n,          /* A is n-by-n in compressed column form */
    Int Ap [ ],     /* size n+1 */
    Int Ai [ ],     /* size nz = Ap [n] */

    /* optional input, modified (if present) on output: */
    Int Q [ ],      /* size n, input column permutation.  The permutation Q can
                     * include a flag which indicates an unmatched row.
                     * jold = BTF_UNFLIP (Q [jnew]) is the permutation;
                     * this function ingnores these flags.  On output, it is
                     * modified according to the permutation P. */

    /* output, not defined on input: */
    Int P [ ],      /* size n.  P [k] = j if row and column j are kth row/col
                     * in permuted matrix. */
    Int R [ ],      /* size n+1.  kth block is in rows/cols R[k] ... R[k+1]-1
                     * of the permuted matrix. */

    /* workspace, not defined on input or output: */
    Int Work [ ]    /* size 4n */
)

#else

Int BTF(strongcomp) /* recursive version - same as above except for Work size */
(
    Int n_in,
    Int Ap_in [ ],
    Int Ai_in [ ],
    Int Q_in [ ],
    Int P_in [ ],
    Int R_in [ ],
    Int Work [ ]    /* size 2n */
)

#endif

{
    Int j, k, b ;

#ifndef RECURSIVE
    Int timestamp, nblocks, *Flag, *Cstack, *Time, *Low, *Jstack, *Pstack ;
#else
    n = n_in ;
    Ap = Ap_in ;
    Ai = Ai_in ;
    Q = Q_in ;
    P = P_in ;
    R = R_in ;
    chead = EMPTY ;
#endif

    /* ---------------------------------------------------------------------- */
    /* get and initialize workspace */
    /* ---------------------------------------------------------------------- */

    /* timestamp is incremented each time a new node is visited.
     *
     * Time [j] is the timestamp given to node j.
     *
     * Low [j] is the lowest timestamp of any node reachable from j via either
     * a path to any descendent of j in the DFS tree, or via a single edge to
     * an either an ancestor (a back edge) or another node that's neither an
     * ancestor nor a descendant (a cross edge).  If Low [j] is equal to
     * the timestamp of node j (Time [j]), then node j is the "head" of a
     * strongly connected component (SCC).  That is, it is the first node
     * visited in its strongly connected component, and the DFS subtree rooted
     * at node j spans all the nodes of the strongly connected component.
     *
     * The term "block" and "component" are used interchangebly in this code;
     * "block" being a matrix term and "component" being a graph term for the
     * same thing.
     *
     * When a node is visited, it is placed on the Cstack (for "component"
     * stack).  When node j is found to be an SCC head, all the nodes from the
     * top of the stack to node j itself form the nodes in the SCC.  This Cstack
     * is used for both the recursive and non-recursive versions.
     */

    Time   = Work ; Work += n ;
    Flag   = Work ; Work += n ;
    Low    = P ;                /* use output array P as workspace for Low */
    Cstack = R ;                /* use output array R as workspace for Cstack */

#ifndef RECURSIVE
    /* stack for non-recursive dfs */
    Jstack = Work ; Work += n ;     /* stack for j */
    Pstack = Work ;                 /* stack for p */
#endif

    for (j = 0 ; j < n ; j++)
    {
        Flag [j] = UNVISITED ;
        Low [j] = EMPTY ;
        Time [j] = EMPTY ;
#ifndef NDEBUG
        Cstack [j] = EMPTY ;
#ifndef RECURSIVE
        Jstack [j] = EMPTY ;
        Pstack [j] = EMPTY ;
#endif
#endif
    }

    timestamp = 0 ;     /* each node given a timestamp when it is visited */
    nblocks = 0 ;       /* number of blocks found so far */

    /* ---------------------------------------------------------------------- */
    /* find the connected components via a depth-first-search */
    /* ---------------------------------------------------------------------- */

    for (j = 0 ; j < n ; j++)
    {
        /* node j is unvisited or assigned to a block. Cstack is empty. */
        ASSERT (Flag [j] == UNVISITED || (Flag [j] >= 0 && Flag [j] < nblocks));
        if (Flag [j] == UNVISITED)
        {
#ifndef RECURSIVE
            /* non-recursive dfs (default) */
            dfs (j, Ap, Ai, Q, Time, Flag, Low, &nblocks, &timestamp,
                    Cstack, Jstack, Pstack) ;
#else
            /* recursive dfs (for illustration only) */
            ASSERT (chead == EMPTY) ;
            dfs (EMPTY, j) ;
            ASSERT (chead == EMPTY) ;
#endif
        }
    }
    ASSERT (timestamp == n) ;

    /* ---------------------------------------------------------------------- */
    /* construct the block boundary array, R */
    /* ---------------------------------------------------------------------- */

    for (b = 0 ; b < nblocks ; b++)
    {
        R [b] = 0 ;
    }
    for (j = 0 ; j < n ; j++)
    {
        /* node j has been assigned to block b = Flag [j] */
        ASSERT (Time [j] > 0 && Time [j] <= n) ;
        ASSERT (Low [j] > 0 && Low [j] <= n) ;
        ASSERT (Flag [j] >= 0 && Flag [j] < nblocks) ;
        R [Flag [j]]++ ;
    }
    /* R [b] is now the number of nodes in block b.  Compute cumulative sum
     * of R, using Time [0 ... nblocks-1] as workspace. */
    Time [0] = 0 ;
    for (b = 1 ; b < nblocks ; b++)
    {
        Time [b] = Time [b-1] + R [b-1] ;
    }
    for (b = 0 ; b < nblocks ; b++)
    {
        R [b] = Time [b] ;
    }
    R [nblocks] = n ;

    /* ---------------------------------------------------------------------- */
    /* construct the permutation, preserving the natural order */
    /* ---------------------------------------------------------------------- */

#ifndef NDEBUG
    for (k = 0 ; k < n ; k++)
    {
        P [k] = EMPTY ;
    }
#endif

    for (j = 0 ; j < n ; j++)
    {
        /* place column j in the permutation */
        P [Time [Flag [j]]++] = j ;
    }

#ifndef NDEBUG
    for (k = 0 ; k < n ; k++)
    {
        ASSERT (P [k] != EMPTY) ;
    }
#endif

    /* Now block b consists of the nodes k1 to k2-1 in the permuted matrix,
     * where k1 = R [b] and k2 = R [b+1].  Row and column j of the original
     * matrix becomes row and column P [k] of the permuted matrix.  The set of
     * of rows/columns (nodes) in block b is given by P [k1 ... k2-1], and this
     * set is sorted in ascending order.  Thus, if the matrix consists of just
     * one block, P is the identity permutation. */

    /* ---------------------------------------------------------------------- */
    /* if Q is present on input, set Q = Q*P' */
    /* ---------------------------------------------------------------------- */

    if (Q != (Int *) NULL)
    {
        /* We found a symmetric permutation P for the matrix A*Q.  The overall
         * permutation is thus P*(A*Q)*P'.  Set Q=Q*P' so that the final
         * permutation is P*A*Q.  Use Time as workspace.  Note that this
         * preserves the negative values of Q if the matrix is structurally
         * singular. */
        for (k = 0 ; k < n ; k++)
        {
            Time [k] = Q [P [k]] ;
        }
        for (k = 0 ; k < n ; k++)
        {
            Q [k] = Time [k] ;
        }
    }

    /* ---------------------------------------------------------------------- */
    /* how to traverse the permuted matrix */
    /* ---------------------------------------------------------------------- */

    /* If Q is not present, the following code can be used to traverse the
     * permuted matrix P*A*P'
     *
     *      // compute the inverse of P
     *      for (knew = 0 ; knew < n ; knew++)
     *      {
     *          // row and column kold in the old matrix is row/column knew
     *          // in the permuted matrix P*A*P'
     *          kold = P [knew] ;
     *          Pinv [kold] = knew ;
     *      }
     *      for (b = 0 ; b < nblocks ; b++)
     *      {
     *          // traverse block b of the permuted matrix P*A*P'
     *          k1 = R [b] ;
     *          k2 = R [b+1] ;
     *          nk = k2 - k1 ;
     *          for (jnew = k1 ; jnew < k2 ; jnew++)
     *          {
     *              jold = P [jnew] ;
     *              for (p = Ap [jold] ; p < Ap [jold+1] ; p++)
     *              {
     *                  iold = Ai [p] ;
     *                  inew = Pinv [iold] ;
     *                  // Entry in the old matrix is A (iold, jold), and its
     *                  // position in the new matrix P*A*P' is (inew, jnew).
     *                  // Let B be the bth diagonal block of the permuted
     *                  // matrix.  If inew >= k1, then this entry is in row/
     *                  // column (inew-k1, jnew-k1) of the nk-by-nk matrix B.
     *                  // Otherwise, the entry is in the upper block triangular
     *                  // part, not in any diagonal block.
     *              }
     *          }
     *      }
     *
     * If Q is present replace the above statement
     *          jold = P [jnew] ;
     * with
     *          jold = Q [jnew] ;
     * or
     *          jold = BTF_UNFLIP (Q [jnew]) ;
     *
     * then entry A (iold,jold) in the old (unpermuted) matrix is at (inew,jnew)
     * in the permuted matrix P*A*Q.  Everything else remains the same as the
     * above (simply replace P*A*P' with P*A*Q in the above comments).
     */

    /* ---------------------------------------------------------------------- */
    /* return # of blocks / # of strongly connected components */
    /* ---------------------------------------------------------------------- */

    return (nblocks) ;
}
