# Supplementary material for: Inference for Stochastic Chemical Kinetics Using Moment Equations and System Size Expansion
Source: PLoS Comput Biol. 2016 Jul 22;12(7):e1005030. doi: 10.1371/journal.pcbi.1005030 (PMC4957800; doi:10.1371/journal.pcbi.1005030)
Supplement: S1 Code — This zip-file contains the MATLAB code for the simulation and application example presented in the paper. We provide implementations of all models, parameter estimation and uncertainty analysis to allow everybody to reproduce the results. (ZIP) [file pcbi.1005030.s002.zip › S1code/cvodewrap/SuiteSparse/ChangeLog]

Mar 24, 2015: SuiteSparse version 4.4.4

    * CHOLMOD version number corrected.  In 4.4.3, the CHOLMOD_SUBSUB_VERSION
        string was left at '4' (it should have been '5', for CHOLMOD 3.0.5).
        This version of SuiteSparse corrects this glitch.
    * Minor changes to comments in SuiteSparse_config.
    * SPQR version 2.0.1 released (minor update to documentation)

Jan 19, 2015: SuiteSparse version 4.4.3

    * CHOLMOD 3.0.5: minor bug fix to MatrixOps/cholmod_symmetry

Jan 7, 2015: SuiteSparse version 4.4.2

    * CHOLMOD 3.0.4: serious bug fix in supernodal factorization,
	introduced in CHOLMOD 3.0.0 (SuiteSparse 4.3.0).  Can cause segfault,
	and has no user workaround.

Oct 23, 2014: SuiteSparse version 4.4.1
    Minor update:  two bug fixes (affecting Windows only)

    * CHOLMOD 3.0.3:
        minor update to CHOLMOD (non-ANSI C usage in one *.c file, affects
        Windows only)
    * KLU 1.3.2:
        minor fix to MATLAB install; no change to C except version nubmer


Oct 10, 2014: SuiteSparse version 4.4.0
    MAJOR UPDATE:  new GPU-acceleration for SPQR

    * AMD 2.4.1:
        minor fix to MATLAB install; no change to C except version nubmer
    * BTF 1.2.1:
        minor fix to MATLAB install; no change to C except version nubmer
    * CAMD 2.4.1:
        minor fix to MATLAB install; no change to C except version nubmer
    * CCOLAMD 2.9.1:
        minor fix to MATLAB install; no change to C except version nubmer
    * CHOLMOD 3.0.2:
        update to accomodate GPU-accelerated SPQR
        added CHOLMOD/Include/cholmod_function.h
    * COLAMD 2.9.1:
        minor fix to MATLAB install; no change to C except version nubmer
    * CSparse 3.1.4:
        minor fix to MATLAB install; no change to C except version nubmer
    * CXSparse 3.1.4:
        minor fix to MATLAB install; no change to C except version nubmer
    * GPUQREngine 1.0.0:
        FIRST RELEASE.  Used by SPQR 2.0.0
    * KLU 1.3.1:
        minor fix to MATLAB install; no change to C except version nubmer
        update to KLU/Tcov/Makefile
    * LDL 2.2.1:
        minor fix to MATLAB install; no change to C except version nubmer
    * RBio 2.2.1:
        minor fix to MATLAB install; no change to C except version nubmer
    * SPQR 2.0.0:
        MAJOR UPDATE.  added GPU support.  Up to 11x faster than on CPU
    * SuiteSparse_GPURuntime 1.0.0:
        FIRST RELEASE.  Used by SPQR 2.0.0
    * UMFPACK 5.7.1:
        minor fix to MATLAB install; no change to C except version nubmer
    * MATLAB_Tools:
        modified SSMULT/ssmult_install.m.  No change to C code


July 18, 2014: SuiteSparse version 4.3.1
    Minor update:  added cholmod_rowfac_mask2 function to CHOLMOD

    * CHOLMOD 3.0.1:
        added cholmod_rowfac_mask2 function.  Minor fix to build process
    * SPQR 1.3.3:
        minor fix to build process


March 26, 2014: SuiteSparse version 4.3.0
    MAJOR UPDATE: first release of CHOLMOD GPU acceleration
    minor update: modified all packages to use SuiteSparse_config for
        malloc/calloc/realloc/free, printf, hypot, and divcomplex
        function pointers.

    * AMD 2.4.0:
        changed malloc/printf pointers to use SuiteSparse_config
    * CAMD 2.4.0:
        changed malloc/printf pointers to use SuiteSparse_config
    * CCOLAMD 2.9.0:
        changed malloc/printf pointers to use SuiteSparse_config
    * CHOLMOD 3.0.0:
        MAJOR UPDATE to GPU acceleration.  Released at GTC 2014.
    * COLAMD 2.9.0:
        changed malloc/printf pointers to use SuiteSparse_config
    * CSparse 3.1.3:
        minor update to UFget
    * CXSparse 3.1.3:
        minor update to UFget
    * KLU 1.3.0:
        changed malloc/printf pointers to use SuiteSparse_config
    * LDL 2.2.0:
        changed malloc/printf pointers to use SuiteSparse_config
    * RBio 2.2.0:
        changed malloc/printf pointers to use SuiteSparse_config
    * SPQR 1.3.2:
        changed malloc/printf pointers to use SuiteSparse_config
    * UMFPACK 5.7.0:
        changed malloc/printf pointers to use SuiteSparse_config
    * MATLAB_Tools:
        added stats to UFcollection, revised commends in SFMULT,
        minor update to spok


April 25, 2013: SuiteSparse version 4.2.1
    minor update

    * CHOLMOD 2.1.2:
        minor update to Cholesky/*solve*c (for Windows compiler)
    * UMFPACK 5.6.2:
        bug fix in Demo/Makefile for Fortran interface
    * MATLAB_Tools:
        minor update to sparseinv


April 16, 2013: SuiteSparse version 4.2.0
    minor update and bug fix

    * CHOLMOD 2.1.1:
        minor changes to GPU accelerated version, fixed GPU memory leak
    * CSparse 3.1.2:
        minor update to cs_sqr.c; no affect on functionality
    * CXSparse 3.1.2:
        minor update to cs_sqr.c; no affect on functionality

March 27, 2013: SuiteSparse version 4.1.0
    new features added to CHOLMOD

    * CHOLMOD 2.1.0:
        added new features and functions to forward/backsolve:
        cholmod_lsolve_pattern, cholmod_solve2, cholmod_ensure_dense.
    * MATLAB_Tools:
        added SFMULT.  minor update to Factorize, problems added to dimacs10

July 17, 2012: SuiteSparse version 4.0.2
    major update to MATLAB_Tools/Factorize.  No change to any C code.

    * MATLAB_Tools:
        major update to Factorize, minor update to sparseinv


June 20, 2012: SuiteSparse version 4.0.1

    * AMD 2.3.1:
        minor fix to MATLAB install; no change to C except version nubmer
    * CAMD 2.3.1:
        minor fix to MATLAB install; no change to C except version nubmer
    * CHOLMOD 2.0.1:
        bug fix for GPU code, when the matrix is singular
        minor fix to MATLAB install
    * CSparse 3.1.1:
        minor fix to MATLAB install; no change to C except version nubmer
    * CXSparse 3.1.1:
        minor fix to MATLAB install; no change to C except version nubmer
    * KLU 1.2.1:
        minor fix to MATLAB install; no change to C except version nubmer
    * RBio 2.1.1:
        minor fix to MATLAB install; no change to C except version nubmer
    * SPQR 1.3.1:
        minor fix to MATLAB install; no change to C except version nubmer
    * UMFPACK 5.6.1:
        minor fix to MATLAB install; no change to C except version nubmer
    * MATLAB_Tools:
        update to UFcollection (filesep) 


June 1, 2012: SuiteSparse version 4.0.0
    MAJOR UPDATE: First GPU version for CHOLMOD.
    UFconfig renamed to SuiteSparse_config.

    * AMD 2.3.0:
        replaced UFconfig with SuiteSparse_config
    * BTF 1.2.0:
        replaced UFconfig with SuiteSparse_config
    * CAMD 2.3.0:
        replaced UFconfig with SuiteSparse_config
    * CCOLAMD 2.8.0:
        replaced UFconfig with SuiteSparse_config
    * CHOLMOD 2.0.0:
        replaced UFconfig with SuiteSparse_config
        first GPU-accelerated version.
    * COLAMD 2.8.0:
        replaced UFconfig with SuiteSparse_config
    * CSparse 3.1.0:
        minor changes to enable creation of CXSparse 3.1.0
    * CXSparse 3.1.0:
        replaced UFconfig with SuiteSparse_config
    * KLU 1.2.0:
        replaced UFconfig with SuiteSparse_config
    * LDL 2.1.0:
        replaced UFconfig with SuiteSparse_config
    * RBio 2.1.0:
        replaced UFconfig with SuiteSparse_config
    * SPQR 1.3.0:
        replaced UFconfig with SuiteSparse_config
        removed spqr_time; using SuiteSparse timing routines instead
    * UMFPACK 5.6.0:
        replaced UFconfig with SuiteSparse_config
    * MATLAB_Tools:
        update to documentation for Factorize, update to UFcollection

May 15, 2012: SuiteSparse version 3.7.1
    minor update

    * AMD 2.2.4:
        minor compiler workaround
    * CAMD 2.2.4:
        minor compiler workaround
    * KLU 1.1.4:
        bug fix in the case of Int overflow
    * MATLAB_Tools:
        minor update to spqr_rank and UFcollection

Dec 15, 2011: SuiteSparse version 3.7.0
    MAJOR UPDATE: added spqr_rank and sparseinv to MATLAB_Tools
    major update to Factorize package in MATLAB_Tools
    minor update to Makefiles for C code.

    * AMD 2.2.3:
        Makefile updated
    * BTF 1.1.3:
        Makefile updated
    * CAMD 2.2.3:
        Makefile updated
    * CCOLAMD 2.7.4:
        Makefile updated
    * CHOLMOD 1.7.4:
        Makefile updated
    * COLAMD 2.7.4:
        Makefile updated
    * CSparse 3.0.2:
        Makefile updated.  Fix to MATLAB install.  Now as CSparse (not CSparse3)
    * KLU 1.1.3:
        Makefile updated.  minor fix to MATLAB mexFunction
    * LDL 2.0.4:
        Makefile updated.  Update to demo program
    * RBio 2.0.2:
        Makefile updated.  Update to MATLAB mexFunction
    * SPQR 1.2.3
        Makefile updated.  Update to MATLAB install
    * UMFPACK 5.5.2:
        Makefile updated.  Update to MATLAB install
    * MATLAB_Tools:
        added spqr_rank and sparseinv.  Major update to Factorize, dimacs10


May 10, 2011: SuiteSparse version 3.6.1
    minor update

    * SPQR 1.2.2:
        minor fix, compiler workaround
    * CSparse 3.0.1:
        Added as the CSparse3 directory (original date Jan 19, 2010;
        added to SuiteSparse on May 10, 2011.  Note that CSparse v2.x.x.
        was also distributed)
    * MATLAB_Tools:
        added dimacs10.  Minor update to spok.


Jan 25, 2011: SuiteSparse version 3.6.0
    minor update

    * AMD 2.2.2:
        Makefile updated.
    * BTF 1.1.2:
        Makefile updated.
    * CAMD 2.2.2:
        Makefile updated.
    * CCOLAMD 2.7.3:
        Makefile updated.  Minor fix to stats printout
    * CHOLMOD 1.7.3:
        Makefile updated.  Minor fix, compiler workaround
    * COLAMD 2.7.3:
        Makefile updated
    * CSparse 2.2.5:
        Makefile updated.  minor fixes to UFget, cs_util.c.
    * KLU 1.1.2:
        Makefile updated.  ported Tcov to Mac.
    * LDL 2.0.3:
        Makefile updated.
    * RBio 2.0.1:
        Makefile updated.
    * SPQR 1.2.1:
        Makefile updated.  Added examples.  Fixed error handling.
    * UMFPACK 5.5.1:
        Makefile updated.
    * MATLAB_Tools:
        minor update to spok

Nov 30, 2009: SuiteSparse version 3.5.0
    major update to SPQR and RBio; minor updates to Makefiles.

    * AMD 2.2.1:
        Makefile updated.
    * BTF 1.1.1
        Makefile updated.
    * CAMD 2.2.1:
        Makefile updated.
    * CCOLAMD 2.7.2:
        Makefile updated.
    * CHOLMOD 1.7.2:
        Makefile updated.  Fixed 64-bit BLAS for MATLAB 7.8.
    * COLAMD 2.7.2:
        Makefile updated.
    * CSparse 2.2.4
        Makefile updated.  MATLAB install updated.
    * KLU 1.1.1:
        Makefile updated.
    * LDL 2.0.2:
        Makefile updated.
    * RBio 2.0.0:
        major update: rewritten in C.  No longer in Fortran.
        Makefile updated.
    * SPQR 1.2.0:
        major update: added features required by MATLAB package spqr_rank,
        changed default ordering to COLAMD.
        Makefile updated.
    * UMFPACK 5.5.0:
        major update.  Added user-ordering function, interface to CHOLMOD
        orderings, option to disable singleton search to allow L to be
        well-conditioned.
        Makefile updated.
    * MATLAB_Tools:
        major update to Factorize.  Minor updates to GEE, getversion, spok.


May 20, 2009: SuiteSparse version 3.4.0
    MAJOR UPDATE: added Factorize package to MATLAB_TOols
    major update to UMFPACK (removed 2-by-2 strategy)

    * RBio 1.1.2:
        update to MATLAB install
    * SPQR 1.1.2:
        added more examples.  Mac compiler workaround.
    * UMFPACK 5.4.0:
        removed 2-by-2 strategy.  update to MATLAB install.
    * MATLAB_Tools:
        added Factorize


March 24, 2009: SuiteSparse version 3.3.0
    minor update

    * BTF 1.1.0:
        minor update.
    * CHOLMOD 1.7.1:
        bug fix for cholmod_symmetry
    * CSparse 2.2.3:
        cs_gaxpy example fixed.  Minor change to MATLAB cs_sparse interface
    * CXSparse 2.2.3:
        cs_gaxpy example fixed.  Minor change to MATLAB cs_sparse interface
    * KLU 1.1.0:
        minor update.
    * SPQR 1.1.1:
        minor update (compiler workaround)
    * UMFPACK 5.3.0:
        compiler workaround.  added timer options.
        bug fix for 2-by-2 strategy (subsequently removed in v5.4.0)

Sept 20, 2008: SuiteSparse version 3.2.0
    MAJOR UPDATE: first release of SPQR

    * CHOLMOD 1.7.0:
        major update for SPQR.
    * CXSparse 2.2.2:
        update to MATLAB install
    * CSparse 2.2.2:
        update to MATLAB install
    * SPQR 1.1.0:
        FIRST RELEASE in SuiteSparse.
    * MATLAB_TOOLS:
        added: GEE, find_components, spok

Nov 1, 2007: SuiteSparse version 3.1.0
    minor update

    * BTF 1.0.1:
        minor update.
    * CCOLAMD 2.7.1:
        minor changes to MATLAB test code.
    * CHOLMOD 1.6.0:
        bug fix to cholmod_symmetry.  Performance fix for cholmod_nesdis.
        port to MATLAB 7.5 and many minor changes in MATLAB interface.
    * COLAMD 2.7.1:
        minor changes to MATLAB test code.
    * CSparse 2.2.1:
        minor update.
    * CXSparse 2.2.1:
    * KLU 1.0.1:
        minor lint cleanup.
    * RBio 1.1.1:
        minor lint cleanup.
        minor update.
    * UMFPACK 5.2.0:
        change of license from LGPL to GPL.  minor lint cleanup.
        port to MATLAB 7.5.
    * MATLAB_Tools:
        added: LINFACTOR, MESHND, SSMULT, getversion, gipper, hprintf,
            pagerankdemo, shellgui, and waitmex

May 31, 2007: SuiteSparse version 3.0.0
    MAJOR UPDATE: first stable release of KLU and BTF
    other packages ported to 64-bit MATLAB.

    * AMD 2.2.0:
        port to 64-bit MATLAB.  minor changes in printing.
    * BTF 1.0.0:
        FIRST STABLE RELEASE
    * CAMD 2.2.0:
        port to 64-bit MATLAB.  minor changes in printing.
    * CCOLAMD 2.7.0:
        port to 64-bit MATLAB.  restructured directories
    * CHOLMOD 1.5.0:
        port to 64-bit MATLAB.  update to Makefile.
        bug fix for BLAS int, update to cholmod_updown.
    * COLAMD 2.7.0:
        port to 64-bit MATLAB.  restructured directories
    * CSparse 2.2.0:
        update to MATLAB interface.  restructured directories
    * LDL 2.0.0:
        major update:  added 64bit version, restructured directories
    * RBio 1.1.0:
        port to 64-bit MATLAB.
    * UMFPACK 5.1.0:
        port to 64-bit MATLAB.  minor changes in printing.

Dec 13, 2006: SuiteSparse version 2.4.0
    minor update

    * AMD 2.0.4:
        minor MATLAB cleanup
    * CAMD 2.1.2:
        minor MATLAB cleanup
    * CCOLAMD 2.5.2
        minor MATLAB cleanup
    * CHOLMOD 1.4.0:
        added support for large files.  Renamed MATLAB interface to cholmod2.
        minor MATLAB cleanup.
    * COLAMD 2.5.2:
        minor MATLAB cleanup
    * CSparse 2.0.7:
        minor MATLAB cleanup
    * CXSparse 2.0.7:
        minor MATLAB cleanup
    * LDL 1.3.4:
        minor MATLAB cleanup
    * UMFPACK 5.0.3:
        minor MATLAB cleanup

Dec 7, 2006: SuiteSparse version 2.3.1
    minor update

    * CSparse 2.0.6:
        update to UFget
    * CXSparse 2.0.6:
        update to UFget

Dec 2, 2006: SuiteSparse version 2.3.0
    MAJOR UPDATE

    * CHOLMOD 1.3.0:
        major update to file IO functions, added cholmod_symmetry,
        minor fix to cholmod_analyze_odering and cholmod_dense.c.
    * MATLAB_Tools:
        added UFcollection

Sept 11, 2006: SuiteSparse version 2.1.1

    * AMD 2.0.1:
        minor update
    * CAMD 2.1.1:
        minor update
    * CHOLMOD 1.2.0:
        performance improvements.  Added ordering options to MATLAB interface
    * COLAMD 2.5.1:
        minor update
    * CCOLAMD 2.5.1:
        minor update
    * CSparse 2.0.2:
        minor update to MATLAB interface
    * CXSparse 2.0.2:
        minor update to MATLAB interface
    * LDL 1.3.1:
        minor update to MATLAB interface
    * UMFPACK 5.0.1:
        minor update
