# Supplementary material for: Inference for Stochastic Chemical Kinetics Using Moment Equations and System Size Expansion
Source: PLoS Comput Biol. 2016 Jul 22;12(7):e1005030. doi: 10.1371/journal.pcbi.1005030 (PMC4957800; doi:10.1371/journal.pcbi.1005030)
Supplement: S1 Code — This zip-file contains the MATLAB code for the simulation and application example presented in the paper. We provide implementations of all models, parameter estimation and uncertainty analysis to allow everybody to reproduce the results. (ZIP) [file pcbi.1005030.s002.zip › S1code/cvodewrap/SuiteSparse/COLAMD/Demo/colamd_example.c]

/* ========================================================================== */
/* === colamd and symamd example ============================================ */
/* ========================================================================== */

/* COLAMD / SYMAMD example

    colamd example of use, to order the columns of a 5-by-4 matrix with
    11 nonzero entries in the following nonzero pattern, with default knobs.

       x 0 x 0
       x 0 x x
       0 x x 0
       0 0 x x
       x x 0 0

    symamd example of use, to order the rows and columns of a 5-by-5
    matrix with 13 nonzero entries in the following nonzero pattern,
    with default knobs.

       x x 0 0 0
       x x x x 0
       0 x x 0 0
       0 x 0 x x
       0 0 0 x x

    (where x denotes a nonzero value).

    See the colamd.c for the routines this program calls, and for the License.
*/

/* ========================================================================== */

#include <stdio.h>
#include "colamd.h"

#define A_NNZ 11
#define A_NROW 5
#define A_NCOL 4
#define ALEN 150

#define B_NNZ 4
#define B_N 5

int main (void)
{

    /* ====================================================================== */
    /* input matrix A definition */
    /* ====================================================================== */

    int A [ALEN] = {

    	0, 1, 4,		/* row indices of nonzeros in column 0 */
	2, 4,			/* row indices of nonzeros in column 1 */
	0, 1, 2, 3,		/* row indices of nonzeros in column 2 */
	1, 3} ;			/* row indices of nonzeros in column 3 */

    int p [ ] = {

    	0,			/* column 0 is in A [0..2] */
	3,			/* column 1 is in A [3..4] */ 
	5,			/* column 2 is in A [5..8] */
	9,			/* column 3 is in A [9..10] */
	A_NNZ} ;		/* number of nonzeros in A */

    /* ====================================================================== */
    /* input matrix B definition */
    /* ====================================================================== */

    int B [ ] = {		/* Note: only strictly lower triangular part */
    				/* is included, since symamd ignores the */
				/* diagonal and upper triangular part of B. */

    	1,			/* row indices of nonzeros in column 0 */
    	2, 3,			/* row indices of nonzeros in column 1 */
    				/* row indices of nonzeros in column 2 (none) */
    	4			/* row indices of nonzeros in column 3 */
    	} ;			/* row indices of nonzeros in column 4 (none) */

    int q [ ] = {

    	0,			/* column 0 is in B [0] */
	1,			/* column 1 is in B [1..2] */ 
	3,			/* column 2 is empty */
	3,			/* column 3 is in B [3] */
	4,			/* column 4 is empty */
	B_NNZ} ;		/* number of nonzeros in strictly lower B */

    /* ====================================================================== */
    /* other variable definitions */
    /* ====================================================================== */

    int perm [B_N+1] ;		/* note the size is N+1 */
    int stats [COLAMD_STATS] ;	/* for colamd and symamd output statistics */

    int row, col, pp, length, ok ;

    /* ====================================================================== */
    /* dump the input matrix A */
    /* ====================================================================== */

    printf ("colamd %d-by-%d input matrix:\n", A_NROW, A_NCOL) ;
    for (col = 0 ; col < A_NCOL ; col++)
    {
	length = p [col+1] - p [col] ;
    	printf ("Column %d, with %d entries:\n", col, length) ;
	for (pp = p [col] ; pp < p [col+1] ; pp++)
	{
	    row = A [pp] ;
	    printf ("    row %d\n", row) ;
	}
    }

    /* ====================================================================== */
    /* order the matrix.  Note that this destroys A and overwrites p */
    /* ====================================================================== */

    ok = colamd (A_NROW, A_NCOL, ALEN, A, p, (double *) NULL, stats) ;
    colamd_report (stats) ;

    if (!ok)
    {
	printf ("colamd error!\n") ;
	exit (1) ;
    }

    /* ====================================================================== */
    /* print the column ordering */
    /* ====================================================================== */

    printf ("colamd column ordering:\n") ;
    printf ("1st column: %d\n", p [0]) ;
    printf ("2nd column: %d\n", p [1]) ;
    printf ("3rd column: %d\n", p [2]) ;
    printf ("4th column: %d\n", p [3]) ;

    /* ====================================================================== */
    /* dump the strictly lower triangular part of symmetric input matrix B */
    /* ====================================================================== */

    printf ("\n\nsymamd %d-by-%d input matrix:\n", B_N, B_N) ;
    printf ("Entries in strictly lower triangular part:\n") ;
    for (col = 0 ; col < B_N ; col++)
    {
	length = q [col+1] - q [col] ;
    	printf ("Column %d, with %d entries:\n", col, length) ;
	for (pp = q [col] ; pp < q [col+1] ; pp++)
	{
	    row = B [pp] ;
	    printf ("    row %d\n", row) ;
	}
    }

    /* ====================================================================== */
    /* order the matrix B.  Note that this does not modify B or q. */
    /* ====================================================================== */

    ok = symamd (B_N, B, q, perm, (double *) NULL, stats, &calloc, &free) ;
    symamd_report (stats) ;

    if (!ok)
    {
	printf ("symamd error!\n") ;
	exit (1) ;
    }

    /* ====================================================================== */
    /* print the symmetric ordering */
    /* ====================================================================== */

    printf ("symamd column ordering:\n") ;
    printf ("1st row/column: %d\n", perm [0]) ;
    printf ("2nd row/column: %d\n", perm [1]) ;
    printf ("3rd row/column: %d\n", perm [2]) ;
    printf ("4th row/column: %d\n", perm [3]) ;
    printf ("5th row/column: %d\n", perm [4]) ;

    exit (0) ;
}
