# Supplementary material for: Inference for Stochastic Chemical Kinetics Using Moment Equations and System Size Expansion
Source: PLoS Comput Biol. 2016 Jul 22;12(7):e1005030. doi: 10.1371/journal.pcbi.1005030 (PMC4957800; doi:10.1371/journal.pcbi.1005030)
Supplement: S1 Code — This zip-file contains the MATLAB code for the simulation and application example presented in the paper. We provide implementations of all models, parameter estimation and uncertainty analysis to allow everybody to reproduce the results. (ZIP) [file pcbi.1005030.s002.zip › S1code/cvodewrap/SuiteSparse/COLAMD/Demo/colamd_example.out]

colamd 5-by-4 input matrix:
Column 0, with 3 entries:
    row 0
    row 1
    row 4
Column 1, with 2 entries:
    row 2
    row 4
Column 2, with 4 entries:
    row 0
    row 1
    row 2
    row 3
Column 3, with 2 entries:
    row 1
    row 3

colamd version 2.9, Oct 10, 2014: OK.  
colamd: number of dense or empty rows ignored:           0
colamd: number of dense or empty columns ignored:        0
colamd: number of garbage collections performed:         0
colamd column ordering:
1st column: 1
2nd column: 0
3rd column: 2
4th column: 3


symamd 5-by-5 input matrix:
Entries in strictly lower triangular part:
Column 0, with 1 entries:
    row 1
Column 1, with 2 entries:
    row 2
    row 3
Column 2, with 0 entries:
Column 3, with 1 entries:
    row 4
Column 4, with 0 entries:

symamd version 2.9, Oct 10, 2014: OK.  
symamd: number of dense or empty rows ignored:           0
symamd: number of dense or empty columns ignored:        0
symamd: number of garbage collections performed:         0
symamd column ordering:
1st row/column: 0
2nd row/column: 2
3rd row/column: 1
4th row/column: 3
5th row/column: 4
