# Supplementary material for: Inference for Stochastic Chemical Kinetics Using Moment Equations and System Size Expansion
Source: PLoS Comput Biol. 2016 Jul 22;12(7):e1005030. doi: 10.1371/journal.pcbi.1005030 (PMC4957800; doi:10.1371/journal.pcbi.1005030)
Supplement: S1 Code — This zip-file contains the MATLAB code for the simulation and application example presented in the paper. We provide implementations of all models, parameter estimation and uncertainty analysis to allow everybody to reproduce the results. (ZIP) [file pcbi.1005030.s002.zip › S1code/cvodewrap/SuiteSparse/COLAMD/Demo/Makefile]

#-----------------------------------------------------------------------------
# compile the COLAMD demo
#-----------------------------------------------------------------------------

default: colamd_example colamd_l_example

include ../../SuiteSparse_config/SuiteSparse_config.mk

I = -I../Include -I../../SuiteSparse_config

C = $(CC) $(CF) $(I)

LIB2 = ../../SuiteSparse_config/libsuitesparseconfig.a $(LIB)

library:
	( cd ../../SuiteSparse_config ; $(MAKE) )
	( cd ../Lib ; $(MAKE) )

#------------------------------------------------------------------------------
# Create the demo program, run it, and compare the output
#------------------------------------------------------------------------------

dist:

colamd_example: colamd_example.c library
	$(C) -o colamd_example colamd_example.c ../Lib/libcolamd.a $(LIB2)
	- ./colamd_example > my_colamd_example.out
	- diff colamd_example.out my_colamd_example.out

colamd_l_example: colamd_l_example.c library
	$(C) -o colamd_l_example colamd_l_example.c ../Lib/libcolamd.a $(LIB2)
	- ./colamd_l_example > my_colamd_l_example.out
	- diff colamd_l_example.out my_colamd_l_example.out

#------------------------------------------------------------------------------
# Remove all but the files in the original distribution
#------------------------------------------------------------------------------

clean:
	- $(RM) $(CLEAN)

purge: distclean

distclean: clean
	- $(RM) colamd_example colamd_l_example
	- $(RM) my_colamd_example.out my_colamd_l_example.out
	- $(RM) -r *.dSYM
