# Supplementary material for: Inference for Stochastic Chemical Kinetics Using Moment Equations and System Size Expansion
Source: PLoS Comput Biol. 2016 Jul 22;12(7):e1005030. doi: 10.1371/journal.pcbi.1005030 (PMC4957800; doi:10.1371/journal.pcbi.1005030)
Supplement: S1 Code — This zip-file contains the MATLAB code for the simulation and application example presented in the paper. We provide implementations of all models, parameter estimation and uncertainty analysis to allow everybody to reproduce the results. (ZIP) [file pcbi.1005030.s002.zip › S1code/cvodewrap/SuiteSparse/COLAMD/Makefile]

#------------------------------------------------------------------------------
# COLAMD Makefile
#------------------------------------------------------------------------------

VERSION = 2.9.1

default: all

include ../SuiteSparse_config/SuiteSparse_config.mk

demos: all

# Compile all C code
all:
	( cd Lib    ; $(MAKE) )
	( cd Demo   ; $(MAKE) )

# compile just the C-callable libraries (not Demos)
library:
	( cd Lib    ; $(MAKE) )

# remove object files, but keep the compiled programs and library archives
clean:
	( cd Lib    ; $(MAKE) clean )
	( cd Demo   ; $(MAKE) clean )
	( cd MATLAB ; $(RM) $(CLEAN) )

# clean, and then remove compiled programs and library archives
purge:
	( cd Lib    ; $(MAKE) purge )
	( cd Demo   ; $(MAKE) purge )
	( cd MATLAB ; $(RM) $(CLEAN) ; $(RM) *.mex* )

distclean: purge

# get ready for distribution
dist: purge
	( cd Demo   ; $(MAKE) dist )

ccode: library

lib: library

# install COLAMD
install:
	$(CP) Lib/libcolamd.a $(INSTALL_LIB)/libcolamd.$(VERSION).a
	( cd $(INSTALL_LIB) ; ln -sf libcolamd.$(VERSION).a libcolamd.a )
	$(CP) Include/colamd.h $(INSTALL_INCLUDE)
	chmod 644 $(INSTALL_LIB)/libcolamd*.a
	chmod 644 $(INSTALL_INCLUDE)/colamd.h

# uninstall COLAMD
uninstall:
	$(RM) $(INSTALL_LIB)/libcolamd*.a
	$(RM) $(INSTALL_INCLUDE)/colamd.h
