# Supplementary material for: Inference for Stochastic Chemical Kinetics Using Moment Equations and System Size Expansion
Source: PLoS Comput Biol. 2016 Jul 22;12(7):e1005030. doi: 10.1371/journal.pcbi.1005030 (PMC4957800; doi:10.1371/journal.pcbi.1005030)
Supplement: S1 Code — This zip-file contains the MATLAB code for the simulation and application example presented in the paper. We provide implementations of all models, parameter estimation and uncertainty analysis to allow everybody to reproduce the results. (ZIP) [file pcbi.1005030.s002.zip › S1code/cvodewrap/SuiteSparse/COLAMD/MATLAB/colamd2.m]

function [p,stats] = colamd2 (S, knobs)
%COLAMD2 Column approximate minimum degree permutation.
%    P = COLAMD2(S) returns the column approximate minimum degree permutation
%    vector for the sparse matrix S.  For a non-symmetric matrix S, S(:,P)
%    tends to have sparser LU factors than S.  The Cholesky factorization of
%    S(:,P)'*S(:,P) also tends to be sparser than that of S'*S.  The ordering
%    is followed by a column elimination tree post-ordering.
%
%    Note that this function is the source code for the built-in MATLAB colamd
%    function.  It has been renamed here to colamd2 to avoid a filename clash.
%    colamd and colamd2 are identical.
%
%    See also COLAMD, AMD, SYMAMD, SYMAMD2.
%
%    Example:
%            P = colamd2 (S)
%            [P, stats] = colamd2 (S, knobs)
%
%    knobs is an optional one- to three-element input vector.  If S is m-by-n,
%    then rows with more than max(16,knobs(1)*sqrt(n)) entries are ignored.
%    Columns with more than max(16,knobs(2)*sqrt(min(m,n))) entries are
%    removed prior to ordering, and ordered last in the output permutation P.
%    Only completely dense rows or columns are removed if knobs(1) and knobs(2)
%    are < 0, respectively.  If knobs(3) is nonzero, stats and knobs are
%    printed.  The default is knobs = [10 10 0].  Note that knobs differs from
%    earlier versions of colamd.

%    Copyright 1998-2007, Timothy A. Davis, and Stefan Larimore
%    Developed in collaboration with J. Gilbert and E. Ng.
%
%    Acknowledgements: This work was supported by the National Science
%       Foundation, under grants DMS-9504974 and DMS-9803599.

%-------------------------------------------------------------------------------
% Perform the colamd ordering:
%-------------------------------------------------------------------------------

if (nargout <= 1 & nargin == 1)						    %#ok
    p = colamd2mex (S) ;
elseif (nargout <= 1 & nargin == 2)					    %#ok
    p = colamd2mex (S, knobs) ;
elseif (nargout == 2 & nargin == 1)					    %#ok
    [p, stats] = colamd2mex (S) ;
elseif (nargout == 2 & nargin == 2)					    %#ok
    [p, stats] = colamd2mex (S, knobs) ;
else
    error ('colamd:  incorrect number of input and/or output arguments') ;
end

%-------------------------------------------------------------------------------
% column elimination tree post-ordering:
%-------------------------------------------------------------------------------

[ignore, q] = etree (S (:,p), 'col') ;
p = p (q) ;

%    stats is an optional 20-element output vector that provides data about the
%    ordering and the validity of the input matrix S.  Ordering statistics are
%    in stats (1:3).  stats (1) and stats (2) are the number of dense or empty
%    rows and columns ignored by COLAMD and stats (3) is the number of
%    garbage collections performed on the internal data structure used by
%    COLAMD (roughly of size 2.2*nnz(S) + 4*m + 7*n integers).
%
%    MATLAB built-in functions are intended to generate valid sparse matrices,
%    with no duplicate entries, with ascending row indices of the nonzeros
%    in each column, with a non-negative number of entries in each column (!)
%    and so on.  If a matrix is invalid, then COLAMD may or may not be able
%    to continue.  If there are duplicate entries (a row index appears two or
%    more times in the same column) or if the row indices in a column are out
%    of order, then COLAMD can correct these errors by ignoring the duplicate
%    entries and sorting each column of its internal copy of the matrix S (the
%    input matrix S is not repaired, however).  If a matrix is invalid in other
%    ways then COLAMD cannot continue, an error message is printed, and no
%    output arguments (P or stats) are returned.  COLAMD is thus a simple way
%    to check a sparse matrix to see if it's valid.
%
%    stats (4:7) provide information if COLAMD was able to continue.  The
%    matrix is OK if stats (4) is zero, or 1 if invalid.  stats (5) is the
%    rightmost column index that is unsorted or contains duplicate entries,
%    or zero if no such column exists.  stats (6) is the last seen duplicate
%    or out-of-order row index in the column index given by stats (5), or zero
%    if no such row index exists.  stats (7) is the number of duplicate or
%    out-of-order row indices.
%
%    stats (8:20) is always zero in the current version of COLAMD (reserved
%    for future use).
