# Supplementary material for: Inference for Stochastic Chemical Kinetics Using Moment Equations and System Size Expansion
Source: PLoS Comput Biol. 2016 Jul 22;12(7):e1005030. doi: 10.1371/journal.pcbi.1005030 (PMC4957800; doi:10.1371/journal.pcbi.1005030)
Supplement: S1 Code — This zip-file contains the MATLAB code for the simulation and application example presented in the paper. We provide implementations of all models, parameter estimation and uncertainty analysis to allow everybody to reproduce the results. (ZIP) [file pcbi.1005030.s002.zip › S1code/cvodewrap/SuiteSparse/COLAMD/MATLAB/colamd_demo.m]

%COLAMD_DEMO demo for colamd, column approx minimum degree ordering algorithm
%
% Example:
%   colamd_demo
% 
% The following m-files and mexFunctions provide alternative sparse matrix
% ordering methods for MATLAB.  They are typically faster (sometimes much
% faster) and typically provide better orderings than their MATLAB counterparts:
% 
%       colamd          a replacement for colmmd.
%
%                       Typical usage:  p = colamd (A) ;
%
%       symamd          a replacement for symmmd.  Based on colamd.
%
%                       Typical usage:  p = symamd (A) ;
%
% For a description of the methods used, see the colamd.c file.
% http://www.suitesparse.com
%
% See also colamd, symamd

% Minor changes:  in MATLAB 7, symmmd and colmmd are flagged as "obsolete".
% This demo checks if they exist, so it should still work when they are removed.

%    Copyright 1998-2007, Timothy A. Davis, and Stefan Larimore
%    Developed in collaboration with J. Gilbert and E. Ng.

%-------------------------------------------------------------------------------
% Print the introduction, the help info, and compile the mexFunctions
%-------------------------------------------------------------------------------

fprintf (1, '\n-----------------------------------------------------------\n') ;
fprintf (1, 'Colamd2/symamd2 demo.') ;
fprintf (1, '\n-----------------------------------------------------------\n') ;
help colamd_demo ;

fprintf (1, '\n-----------------------------------------------------------\n') ;
fprintf (1, 'Colamd help information:') ;
fprintf (1, '\n-----------------------------------------------------------\n') ;
help colamd2 ;

fprintf (1, '\n-----------------------------------------------------------\n') ;
fprintf (1, 'Symamd help information:') ;
fprintf (1, '\n-----------------------------------------------------------\n') ;
help symamd2 ;

%-------------------------------------------------------------------------------
% Solving Ax=b
%-------------------------------------------------------------------------------

n = 100 ;
fprintf (1, '\n-----------------------------------------------------------\n') ;
fprintf (1, 'Solving Ax=b for a small %d-by-%d random matrix:', n, n) ;
fprintf (1, '\n-----------------------------------------------------------\n') ;
fprintf (1, '\nNote: Random sparse matrices are AWFUL test cases.\n') ;
fprintf (1, 'They''re just easy to generate in a demo.\n') ;

% set up the system

rand ('state', 0) ;
randn ('state', 0) ;
spparms ('default') ;
A = sprandn (n, n, 5/n) + speye (n) ;
b = (1:n)' ;

fprintf (1, '\n\nSolving via lu (PAQ = LU), where Q is from colamd2:\n') ;
q = colamd2 (A) ;
I = speye (n) ;
Q = I (:, q) ;
[L,U,P] = lu (A*Q) ;
fl = luflops (L, U) ;
x = Q * (U \ (L \ (P * b))) ;
fprintf (1, '\nFlop count for [L,U,P] = lu (A*Q):          %d\n', fl) ;
fprintf (1, 'residual:                                     %e\n', norm (A*x-b));

try
    fprintf (1, '\n\nSolving via lu (PAQ = LU), where Q is from colmmd:\n') ;
    q = colmmd (A) ;
    I = speye (n) ;
    Q = I (:, q) ;
    [L,U,P] = lu (A*Q) ;
    fl = luflops (L, U) ;
    x = Q * (U \ (L \ (P * b))) ;
    fprintf (1, '\nFlop count for [L,U,P] = lu (A*Q):          %d\n', fl) ;
    fprintf (1, 'residual:                                     %e\n', ...
	norm (A*x-b)) ;
catch
    fprintf (1, 'colmmd is obsolete; test skipped\n') ;
end

fprintf (1, '\n\nSolving via lu (PA = LU), without regard for sparsity:\n') ;
[L,U,P] = lu (A) ;
fl = luflops (L, U) ;
x = U \ (L \ (P * b)) ;
fprintf (1, '\nFlop count for [L,U,P] = lu (A*Q):          %d\n', fl) ;
fprintf (1, 'residual:                                     %e\n', norm (A*x-b));

%-------------------------------------------------------------------------------
% Large demo for colamd2
%-------------------------------------------------------------------------------

fprintf (1, '\n-----------------------------------------------------------\n') ;
fprintf (1, 'Large demo for colamd2 (symbolic analysis only):') ;
fprintf (1, '\n-----------------------------------------------------------\n') ;

rand ('state', 0) ;
randn ('state', 0) ;
spparms ('default') ;
n = 1000 ;
fprintf (1, 'Generating a random %d-by-%d sparse matrix.\n', n, n) ;
A = sprandn (n, n, 5/n) + speye (n) ;

fprintf (1, '\n\nUnordered matrix:\n') ;
lnz = symbfact (A, 'col') ;
fprintf (1, 'nz in Cholesky factors of A''A:            %d\n', sum (lnz)) ;
fprintf (1, 'flop count for Cholesky of A''A:           %d\n', sum (lnz.^2)) ;

tic ;
p = colamd2 (A) ;
t = toc ;
lnz = symbfact (A (:,p), 'col') ;
fprintf (1, '\n\nColamd run time:                          %f\n', t) ;
fprintf (1, 'colamd2 ordering quality: \n') ;
fprintf (1, 'nz in Cholesky factors of A(:,p)''A(:,p):  %d\n', sum (lnz)) ;
fprintf (1, 'flop count for Cholesky of A(:,p)''A(:,p): %d\n', sum (lnz.^2)) ;

try
    tic ;
    p = colmmd (A) ;
    t = toc ;
    lnz = symbfact (A (:,p), 'col') ;
    fprintf (1, '\n\nColmmd run time:                          %f\n', t) ;
    fprintf (1, 'colmmd ordering quality: \n') ;
    fprintf (1, 'nz in Cholesky factors of A(:,p)''A(:,p):  %d\n', sum (lnz)) ;
    fprintf (1, 'flop count for Cholesky of A(:,p)''A(:,p): %d\n', ...
	sum (lnz.^2)) ;
catch
    fprintf (1, 'colmmd is obsolete; test skipped\n') ;
end

%-------------------------------------------------------------------------------
% Large demo for symamd2
%-------------------------------------------------------------------------------

fprintf (1, '\n-----------------------------------------------------------\n') ;
fprintf (1, 'Large demo for symamd2 (symbolic analysis only):') ;
fprintf (1, '\n-----------------------------------------------------------\n') ;

fprintf (1, 'Generating a random symmetric %d-by-%d sparse matrix.\n', n, n) ;
A = A+A' ;

fprintf (1, '\n\nUnordered matrix:\n') ;
lnz = symbfact (A, 'sym') ;
fprintf (1, 'nz in Cholesky factors of A:       %d\n', sum (lnz)) ;
fprintf (1, 'flop count for Cholesky of A:      %d\n', sum (lnz.^2)) ;

tic ;
p = symamd2 (A) ;
t = toc ;
lnz = symbfact (A (p,p), 'sym') ;
fprintf (1, '\n\nSymamd run time:                   %f\n', t) ;
fprintf (1, 'symamd2 ordering quality: \n') ;
fprintf (1, 'nz in Cholesky factors of A(p,p):  %d\n', sum (lnz)) ;
fprintf (1, 'flop count for Cholesky of A(p,p): %d\n', sum (lnz.^2)) ;

try
    tic ;
    p = symmmd (A) ;
    t = toc ;
    lnz = symbfact (A (p,p), 'sym') ;
    fprintf (1, '\n\nSymmmd run time:                   %f\n', t) ;
    fprintf (1, 'symmmd ordering quality: \n') ;
    fprintf (1, 'nz in Cholesky factors of A(p,p):  %d\n', sum (lnz)) ;
    fprintf (1, 'flop count for Cholesky of A(p,p): %d\n', sum (lnz.^2)) ;
catch
    fprintf (1, 'symmmd is obsolete\n') ;
end
