# Supplementary material for: Inference for Stochastic Chemical Kinetics Using Moment Equations and System Size Expansion
Source: PLoS Comput Biol. 2016 Jul 22;12(7):e1005030. doi: 10.1371/journal.pcbi.1005030 (PMC4957800; doi:10.1371/journal.pcbi.1005030)
Supplement: S1 Code — This zip-file contains the MATLAB code for the simulation and application example presented in the paper. We provide implementations of all models, parameter estimation and uncertainty analysis to allow everybody to reproduce the results. (ZIP) [file pcbi.1005030.s002.zip › S1code/cvodewrap/SuiteSparse/COLAMD/MATLAB/colamd_install.m]

function colamd_install
%COLAMD_MAKE to compile and install the colamd2 and symamd2 mexFunction.
%   Your current directory must be COLAMD/MATLAB for this function to work.
%
% Example:
%   colamd_install
%
% See also colamd2, symamd2.

%    Copyright 1998-2007, Timothy A. Davis, and Stefan Larimore
%    Developed in collaboration with J. Gilbert and E. Ng.

colamd_make
addpath (pwd)
fprintf ('\nThe following path has been added.  You may wish to add it\n') ;
fprintf ('permanently, using the MATLAB pathtool command.\n') ;
fprintf ('%s\n\n', pwd) ;
colamd_demo
