# Supplementary material for: Inference for Stochastic Chemical Kinetics Using Moment Equations and System Size Expansion
Source: PLoS Comput Biol. 2016 Jul 22;12(7):e1005030. doi: 10.1371/journal.pcbi.1005030 (PMC4957800; doi:10.1371/journal.pcbi.1005030)
Supplement: S1 Code — This zip-file contains the MATLAB code for the simulation and application example presented in the paper. We provide implementations of all models, parameter estimation and uncertainty analysis to allow everybody to reproduce the results. (ZIP) [file pcbi.1005030.s002.zip › S1code/cvodewrap/SuiteSparse/COLAMD/MATLAB/colamd_make.m]

function colamd_make
%COLAMD_MAKE compiles COLAMD2 and SYMAMD2 for MATLAB
%
% Example:
%   colamd_make
%
% See also colamd, symamd

%    Copyright 1998-2007, Timothy A. Davis, and Stefan Larimore
%    Developed in collaboration with J. Gilbert and E. Ng.

details = 0 ;	    % 1 if details of each command are to be printed
d = '' ;
if (~isempty (strfind (computer, '64')))
    d = '-largeArrayDims' ;
end

% MATLAB 8.3.0 now has a -silent option to keep 'mex' from burbling too much
if (~verLessThan ('matlab', '8.3.0'))
    d = ['-silent ' d] ;
end

src = '../Source/colamd.c ../../SuiteSparse_config/SuiteSparse_config.c' ;
cmd = sprintf ( ...
    'mex -DDLONG -O %s -I../../SuiteSparse_config -I../Include -output ', d) ;
s = [cmd 'colamd2mex colamdmex.c ' src] ;

if (~(ispc || ismac))
    % for POSIX timing routine
    s = [s ' -lrt'] ;
end

if (details)
    fprintf ('%s\n', s) ;
end
eval (s) ;
s = [cmd 'symamd2mex symamdmex.c ' src] ;

if (~(ispc || ismac))
    % for POSIX timing routine
    s = [s ' -lrt'] ;
end

if (details)
    fprintf ('%s\n', s) ;
end
eval (s) ;
fprintf ('COLAMD2 and SYMAMD2 successfully compiled.\n') ;
