# Supplementary material for: Inference for Stochastic Chemical Kinetics Using Moment Equations and System Size Expansion
Source: PLoS Comput Biol. 2016 Jul 22;12(7):e1005030. doi: 10.1371/journal.pcbi.1005030 (PMC4957800; doi:10.1371/journal.pcbi.1005030)
Supplement: S1 Code — This zip-file contains the MATLAB code for the simulation and application example presented in the paper. We provide implementations of all models, parameter estimation and uncertainty analysis to allow everybody to reproduce the results. (ZIP) [file pcbi.1005030.s002.zip › S1code/cvodewrap/SuiteSparse/COLAMD/MATLAB/colamd_test.m]

function colamd_test
%COLAMD_TEST test colamd2 and symamd2
% Example:
%   colamd_test
%
% COLAMD and SYMAMD testing function.  Here we try to give colamd2 and symamd2
% every possible type of matrix and erroneous input that they may encounter. 
% We want either a valid permutation returned or we want them to fail
% gracefully.
%
% You are prompted as to whether or not the colamd2 and symand routines and
% the test mexFunctions are to be compiled.
%
% See also colamd2, symamd2

%    Copyright 1998-2007, Timothy A. Davis, and Stefan Larimore
%    Developed in collaboration with J. Gilbert and E. Ng.


help colamd_test


    fprintf ('Compiling colamd2, symamd2, and test mexFunctions.\n') ;
    colamd_make ;

    d = '' ;
    if (~isempty (strfind (computer, '64')))
	d = '-largeArrayDims' ;
    end
    cmd = sprintf (...
        'mex -DDLONG -O %s -I../../SuiteSparse_config -I../Include ', d) ;
    src = '../Source/colamd.c ../../SuiteSparse_config/SuiteSparse_config.c' ;
    if (~(ispc || ismac))
        % for POSIX timing routine
        src = [src ' -lrt'] ;
    end
    eval ([cmd 'colamdtestmex.c ' src]) ;
    eval ([cmd 'symamdtestmex.c ' src]) ;
    fprintf ('Done compiling.\n') ; 


fprintf ('\nThe following codes will be tested:\n') ;
which colamd2 
which symamd2
which colamd2mex
which symamd2mex
which colamdtestmex
which symamdtestmex

fprintf ('\nStarting the tests.  Please be patient.\n') ;

h = waitbar (0, 'COLAMD test') ;

rand ('state', 0) ;
randn ('state', 0) ;

A = sprandn (500,500,0.4) ;

p = colamd2 (A, [10 10 1]) ; check_perm (p, A) ;
p = colamd2 (A, [2  7  1]) ; check_perm (p, A) ;
p = symamd2 (A, [10 1]) ; check_perm (p, A) ;
p = symamd2 (A, [7  1]) ; check_perm (p, A) ;
p = symamd2 (A, [4  1]) ; check_perm (p, A) ;


fprintf ('Null matrices') ;
A = zeros (0,0) ;
A = sparse (A) ;

[p, stats] = colamd2 (A, [10 10 0]) ;					    %#ok
check_perm (p, A) ;

[p, stats] = symamd2 (A, [10 0]) ;					    %#ok
check_perm (p, A) ;

A = zeros (0, 100) ;
A = sparse (A) ;
[p, stats] = colamd2 (A, [10 10 0]) ;					    %#ok
check_perm (p, A) ;

A = zeros (100, 0) ;
A = sparse (A) ;
[p, stats] = colamd2 (A, [10 10 0]) ;
check_perm (p, A) ;
fprintf (' OK\n') ;


fprintf ('Matrices with a few dense row/cols\n') ;

for trial = 1:20

    waitbar (trial/20, h, 'COLAMD: with dense rows/cols') ;

    % random square unsymmetric matrix
    A = rand_matrix (1000, 1000, 1, 10, 20) ;

    for tol = [0:.1:2 3:20 1e6]

	[p, stats] = colamd2 (A, [tol tol 0]) ;				    %#ok
	check_perm (p, A) ;

	B = A + A' ;
	[p, stats] = symamd2 (B, [tol 0]) ;				    %#ok
	check_perm (p, A) ;

	[p, stats] = colamd2 (A, [tol 1 0]) ;				    %#ok
	check_perm (p, A) ;

	[p, stats] = colamd2 (A, [1 tol 0]) ;				    %#ok
	check_perm (p, A) ;
    end
end
fprintf (' OK\n') ;

fprintf ('General matrices\n') ;
for trial = 1:400

    waitbar (trial/400, h, 'COLAMD: general') ;

    % matrix of random mtype
    mtype = irand (3) ;
    A = rand_matrix (2000, 2000, mtype, 0, 0) ;
    p = colamd2 (A) ;
    check_perm (p, A) ;
    if (mtype == 3)
	p = symamd2 (A) ;
	check_perm (p, A) ;
    end

end
fprintf (' OK\n') ;

fprintf ('Test error handling with invalid inputs\n') ;

% Check different erroneous input.
for trial = 1:30

    waitbar (trial/30, h, 'COLAMD: error handling') ;

    A = rand_matrix (1000, 1000, 2, 0, 0) ;
    [m n] = size (A) ;

    for err = 1:13

        p = Tcolamd (A, [n n 0 0 err]) ;
        if (p ~= -1)							    %#ok
	    check_perm (p, A) ;
	end

	if (err == 1)
	    % check different (valid) input args to colamd2
	    p = Acolamd (A) ;

	    p2 = Acolamd (A, [10 10 0 0 0]) ;
	    if (any (p ~= p2))
		error ('colamd2: mismatch 1!') ;
	    end
	    [p2 stats] = Acolamd (A) ;					    %#ok
	    if (any (p ~= p2))
		error ('colamd2: mismatch 2!') ;
	    end
	    [p2 stats] = Acolamd (A, [10 10 0 0 0]) ;
	    if (any (p ~= p2))
		error ('colamd2: mismatch 3!') ;
	    end
	end

	B = A'*A ;
        p = Tsymamd (B, [n 0 err]) ;
        if (p ~= -1)							    %#ok
	    check_perm (p, A) ;
	end

	if (err == 1)

	    % check different (valid) input args to symamd2
	    p = Asymamd (B) ;
	    check_perm (p, A) ;
	    p2 = Asymamd (B, [10 0 0]) ;
	    if (any (p ~= p2))
		error ('symamd2: mismatch 1!') ;
	    end
	    [p2 stats] = Asymamd (B) ;					    %#ok
	    if (any (p ~= p2))
		error ('symamd2: mismatch 2!') ;
	    end
	    [p2 stats] = Asymamd (B, [10 0 0]) ;			    %#ok
	    if (any (p ~= p2))
		error ('symamd2: mismatch 3!') ;
	    end
	end

    end

end
fprintf (' OK\n') ;

fprintf ('Matrices with a few empty columns\n') ;

for trial = 1:400

    % some are square, some are rectangular
    n = 0 ;
    while (n < 5)
	A = rand_matrix (1000, 1000, irand (2), 0, 0) ;
	[m n] = size (A) ;
    end

    % Add 5 null columns at random locations.
    null_col = randperm (n) ;
    null_col = sort (null_col (1:5)) ;
    A (:, null_col) = 0 ;

    % Order the matrix and make sure that the null columns are ordered last.
    [p, stats] = colamd2 (A, [1e6 1e6 0]) ;
    check_perm (p, A) ;

%    if (stats (2) ~= 5)
%	stats (2)
%	error ('colamd2: wrong number of null columns') ;
%    end

    % find all null columns in A
    null_col = find (sum (spones (A), 1) == 0) ;
    nnull = length (null_col) ;						    %#ok
    if (any (null_col ~= p ((n-4):n)))
	error ('colamd2: Null cols are not ordered last in natural order') ;
    end


end
fprintf (' OK\n') ;

fprintf ('Matrices with a few empty rows and columns\n') ;

for trial = 1:400

    waitbar (trial/400, h, 'COLAMD: with empty rows/cols') ;

    % symmetric matrices
    n = 0 ;
    while (n < 5)
	A = rand_matrix (1000, 1000, 3, 0, 0) ;
	[m n] = size (A) ;
    end

    % Add 5 null columns and rows at random locations.
    null_col = randperm (n) ;
    null_col = sort (null_col (1:5)) ;
    A (:, null_col) = 0 ;
    A (null_col, :) = 0 ;

    % Order the matrix and make sure that the null rows/cols are ordered last.
    [p,stats] = symamd2 (A, [10 0]) ;
    check_perm (p, A) ;

    % find actual number of null rows and columns
    Alo = tril (A, -1) ;
    nnull = length (find (sum (Alo') == 0 & sum (Alo) == 0)) ;		    %#ok

    if (stats (2) ~= nnull | nnull < 5)					    %#ok
	error ('symamd2: wrong number of null columns') ;
    end
    if (any (null_col ~= p ((n-4):n)))
	error ('symamd2: Null cols are not ordered last in natural order') ;
    end

end
fprintf (' OK\n') ;

fprintf ('Matrices with a few empty rows\n') ;

% Test matrices with null rows inserted.

for trial = 1:400

    waitbar (trial/400, h, 'COLAMD: with null rows') ;

    m = 0 ;
    while (m < 5)
	A = rand_matrix (1000, 1000, 2, 0, 0) ;
	[m n] = size (A) ;						    %#ok
    end

    % Add 5 null rows at random locations.
    null_row = randperm (m) ;
    null_row = sort (null_row (1:5)) ;
    A (null_row, :) = 0 ;

    p = colamd2 (A, [10 10 0]) ;
    check_perm (p, A) ;
    if (stats (1) ~= 5)
	error ('colamd2: wrong number of null rows') ;
    end

end
fprintf (' OK\n') ;


fprintf ('\ncolamd2 and symamd2:  all tests passed\n\n') ;
close (h) ;

%-------------------------------------------------------------------------------

function [p,stats] = Acolamd (S, knobs)
% Acolamd:  compare colamd2 and Tcolamd results

if (nargin < 3)
    if (nargout == 1)
	[p] = colamd2 (S) ;
	[p1] = Tcolamd (S, [10 10 0 0 0]) ;
    else
	[p, stats] = colamd2 (S) ;
	[p1, stats1] = Tcolamd (S, [10 10 0 0 0]) ;			    %#ok
    end
else
    if (nargout == 1)
	[p] = colamd2 (S, knobs (1:3)) ;
	[p1] = Tcolamd (S, knobs) ;
    else
	[p, stats] = colamd2 (S, knobs (1:3)) ;
	[p1, stats1] = Tcolamd (S, knobs) ;			    %#ok
    end
end

check_perm (p, S) ;
check_perm (p1, S) ;

if (any (p1 ~= p))
    error ('Acolamd mismatch!') ;
end


%-------------------------------------------------------------------------------

function [p,stats] = Asymamd (S, knobs)
% Asymamd:  compare symamd2 and Tsymamd results

if (nargin < 3)
    if (nargout == 1)
	[p] = symamd2 (S) ;
	[p1] = Tsymamd (S, [10 0 0]) ;
    else
	[p, stats] = symamd2 (S) ;
	[p1, stats1] = Tsymamd (S, [10 0 0]) ;				%#ok
    end
else
    if (nargout == 1)
	[p] = symamd2 (S, knobs (1:2)) ;
	[p1] = Tsymamd (S, knobs) ;
    else
	[p, stats] = symamd2 (S, knobs (1:2)) ;
	[p1, stats1] = Tsymamd (S, knobs) ;			    %#ok
    end
end

if (any (p1 ~= p))
    error ('Asymamd mismatch!') ;
end


%-------------------------------------------------------------------------------

function check_perm (p, A)
% check_perm:  check for a valid permutation vector

if (isempty (A) & isempty (p))						    %#ok
    % empty permutation vectors of empty matrices are OK
    return
end

if (isempty (p))
    error ('bad permutation: cannot be empty') ;
end

[m n] = size (A) ;
[pm pn] = size (p) ;
if (pn == 1)
    % force p to be a row vector
    p = p' ;
    [pm pn] = size (p) ;
end

if (n ~= pn)
    error ('bad permutation: wrong size') ;
end

if (pm ~= 1) ;
    % p must be a vector
    error ('bad permutation: not a vector') ;
else
    if (any (sort (p) - (1:pn)))
	error ('bad permutation') ;
    end
end

%-------------------------------------------------------------------------------

function i = irand (n)
% irand: return a random integer between 1 and n
i = min (n, 1 + floor (rand * n)) ;

%-------------------------------------------------------------------------------

function A = rand_matrix (nmax, mmax, mtype, drows, dcols)
% rand_matrix:  return a random sparse matrix
%
% A = rand_matrix (nmax, mmax, mtype, drows, dcols)
%
% A binary matrix of random size, at most nmax-by-mmax, with drows dense rows
% and dcols dense columns.
%
% mtype 1: square unsymmetric (mmax is ignored)
% mtype 2: rectangular
% mtype 3: symmetric (mmax is ignored)

n = irand (nmax) ;
if (mtype ~= 2)
    % square
    m = n ;
else
    m = irand (mmax) ;
end

A = sprand (m, n, 10 / max (m,n)) ;

if (drows > 0)
    % add dense rows
    for k = 1:drows
	i = irand (m) ;
	nz = irand (n) ;
	p = randperm (n) ;
	p = p (1:nz) ;
	A (i,p) = 1 ;
    end
end

if (dcols > 0)
    % add dense cols
    for k = 1:dcols
	j = irand (n) ;
	nz = irand (m) ;
	p = randperm (m) ;
	p = p (1:nz) ;
	A (p,j) = 1 ;
    end
end

A = spones (A) ;

% ensure that there are no empty columns
d = find (full (sum (A)) == 0) ;					    %#ok
A (m,d) = 1 ;								    %#ok

% ensure that there are no empty rows
d = find (full (sum (A,2)) == 0) ;					    %#ok
A (d,n) = 1 ;								    %#ok

if (mtype == 3)
    % symmetric
    A = A + A' + speye (n) ;
end

A = spones (A) ;

%-------------------------------------------------------------------------------

function [p,stats] = Tcolamd (S, knobs)
% Tcolamd:  run colamd2 in a testing mode

if (nargout <= 1 & nargin == 1)						    %#ok
    p = colamdtestmex (S) ;
elseif (nargout <= 1 & nargin == 2)					    %#ok
    p = colamdtestmex (S, knobs) ;
elseif (nargout == 2 & nargin == 1)					    %#ok
    [p, stats] = colamdtestmex (S) ;
elseif (nargout == 2 & nargin == 2)					    %#ok
    [p, stats] = colamdtestmex (S, knobs) ;
else
    error ('colamd2:  incorrect number of input and/or output arguments') ;
end

if (p (1) ~= -1)
    [ignore, q] = etree (S (:,p), 'col') ;
    p = p (q) ;
    check_perm (p, S) ;
end

%-------------------------------------------------------------------------------

function [p, stats] = Tsymamd (S, knobs)
% Tsymamd: run symamd2 in a testing mode

if (nargout <= 1 & nargin == 1)						    %#ok
    p = symamdtestmex (S) ;
elseif (nargout <= 1 & nargin == 2)					    %#ok
    p = symamdtestmex (S, knobs) ;
elseif (nargout == 2 & nargin == 1)					    %#ok
    [p, stats] = symamdtestmex (S) ;
elseif (nargout == 2 & nargin == 2)					    %#ok
    [p, stats] = symamdtestmex (S, knobs) ;
else
    error ('symamd2:  incorrect number of input and/or output arguments') ;
end

if (p (1) ~= -1)
    [ignore, q] = etree (S (p,p)) ;
    p = p (q) ;
    check_perm (p, S) ;
end
