# Supplementary material for: Inference for Stochastic Chemical Kinetics Using Moment Equations and System Size Expansion
Source: PLoS Comput Biol. 2016 Jul 22;12(7):e1005030. doi: 10.1371/journal.pcbi.1005030 (PMC4957800; doi:10.1371/journal.pcbi.1005030)
Supplement: S1 Code — This zip-file contains the MATLAB code for the simulation and application example presented in the paper. We provide implementations of all models, parameter estimation and uncertainty analysis to allow everybody to reproduce the results. (ZIP) [file pcbi.1005030.s002.zip › S1code/cvodewrap/SuiteSparse/COLAMD/MATLAB/colamdmex.c]

/* ========================================================================== */
/* === colamd mexFunction =================================================== */
/* ========================================================================== */

/* Usage:

	P = colamd2 (A) ;
	[ P, stats ] = colamd2 (A, knobs) ;

    see colamd.m for a description.

    Authors:

	The authors of the code itself are Stefan I. Larimore and Timothy A.
	Davis (DrTimothyAldenDavis@gmail.com).  The algorithm was
	developed in collaboration with John Gilbert, Xerox PARC, and Esmond
	Ng, Oak Ridge National Laboratory.

    Acknowledgements:

	This work was supported by the National Science Foundation, under
	grants DMS-9504974 and DMS-9803599.

    Notice:

	Copyright (c) 1998-2007, Timothy A. Davis, All Rights Reserved.

    Availability:

	The colamd/symamd library is available at http://www.suitesparse.com

*/

/* ========================================================================== */
/* === Include files ======================================================== */
/* ========================================================================== */

#include "colamd.h"
#include "mex.h"
#include "matrix.h"
#include <stdlib.h>
#include <string.h>
#define Long SuiteSparse_long

/* ========================================================================== */
/* === colamd mexFunction =================================================== */
/* ========================================================================== */

void mexFunction
(
    /* === Parameters ======================================================= */

    int nlhs,			/* number of left-hand sides */
    mxArray *plhs [],		/* left-hand side matrices */
    int nrhs,			/* number of right--hand sides */
    const mxArray *prhs []	/* right-hand side matrices */
)
{
    /* === Local variables ================================================== */

    Long *A ;                   /* colamd's copy of the matrix, and workspace */
    Long *p ;                   /* colamd's copy of the column pointers */
    Long Alen ;                 /* size of A */
    Long n_col ;                /* number of columns of A */
    Long n_row ;                /* number of rows of A */
    Long nnz ;                  /* number of entries in A */
    Long full ;                 /* TRUE if input matrix full, FALSE if sparse */
    double knobs [COLAMD_KNOBS] ; /* colamd user-controllable parameters */
    double *out_perm ;          /* output permutation vector */
    double *out_stats ;         /* output stats vector */
    double *in_knobs ;          /* input knobs vector */
    Long i ;                    /* loop counter */
    mxArray *Ainput ;           /* input matrix handle */
    Long spumoni ;              /* verbosity variable */
    Long stats [COLAMD_STATS] ; /* stats for colamd */

    /* === Check inputs ===================================================== */

    if (nrhs < 1 || nrhs > 2 || nlhs < 0 || nlhs > 2)
    {
	mexErrMsgTxt (
	"colamd: incorrect number of input and/or output arguments") ;
    }

    /* === Get knobs ======================================================== */

    colamd_l_set_defaults (knobs) ;
    spumoni = 0 ;

    /* check for user-passed knobs */
    if (nrhs == 2)
    {
	in_knobs = mxGetPr (prhs [1]) ;
	i = mxGetNumberOfElements (prhs [1]) ;
	if (i > 0) knobs [COLAMD_DENSE_ROW] = in_knobs [0] ;
	if (i > 1) knobs [COLAMD_DENSE_COL] = in_knobs [1] ;
	if (i > 2) spumoni = (Long) (in_knobs [2] != 0) ;
    }

    /* print knob settings if spumoni is set */
    if (spumoni)
    {
	mexPrintf ("\ncolamd version %d.%d, %s:\n",
	    COLAMD_MAIN_VERSION, COLAMD_SUB_VERSION, COLAMD_DATE) ;
	if (knobs [COLAMD_DENSE_ROW] >= 0)
	{
	    mexPrintf ("knobs(1): %g, rows with > max(16,%g*sqrt(size(A,2)))"
		" entries removed\n", in_knobs [0], knobs [COLAMD_DENSE_ROW]) ;
	}
	else
	{
	    mexPrintf ("knobs(1): %g, only completely dense rows removed\n",
		in_knobs [0]) ;
	}
	if (knobs [COLAMD_DENSE_COL] >= 0)
	{
	    mexPrintf ("knobs(2): %g, cols with > max(16,%g*sqrt(min(size(A)))"
		" entries removed\n", in_knobs [1], knobs [COLAMD_DENSE_COL]) ;
	}
	else
	{
	    mexPrintf ("knobs(2): %g, only completely dense columns removed\n",
		in_knobs [1]) ;
	}
	mexPrintf ("knobs(3): %g, statistics and knobs printed\n",
	    in_knobs [2]) ;
    }

    /* === If A is full, convert to a sparse matrix ========================= */

    Ainput = (mxArray *) prhs [0] ;
    if (mxGetNumberOfDimensions (Ainput) != 2)
    {
	mexErrMsgTxt ("colamd: input matrix must be 2-dimensional") ;
    }
    full = !mxIsSparse (Ainput) ;
    if (full)
    {
	mexCallMATLAB (1, &Ainput, 1, (mxArray **) prhs, "sparse") ;
    }

    /* === Allocate workspace for colamd ==================================== */

    /* get size of matrix */
    n_row = mxGetM (Ainput) ;
    n_col = mxGetN (Ainput) ;

    /* get column pointer vector so we can find nnz */
    p = (Long *) mxCalloc (n_col+1, sizeof (Long)) ;
    (void) memcpy (p, mxGetJc (Ainput), (n_col+1)*sizeof (Long)) ;
    nnz = p [n_col] ;
    Alen = (Long) colamd_l_recommended (nnz, n_row, n_col) ;
    if (Alen == 0)
    {
    	mexErrMsgTxt ("colamd: problem too large") ;
    }

    /* === Copy input matrix into workspace ================================= */

    A = (Long *) mxCalloc (Alen, sizeof (Long)) ;
    (void) memcpy (A, mxGetIr (Ainput), nnz*sizeof (Long)) ;

    if (full)
    {
	mxDestroyArray (Ainput) ;
    }

    /* === Order the columns (destroys A) =================================== */

    if (!colamd_l (n_row, n_col, Alen, A, p, knobs, stats))
    {
	colamd_l_report (stats) ;
	mexErrMsgTxt ("colamd error!") ;
    }
    mxFree (A) ;

    /* === Return the permutation vector ==================================== */

    plhs [0] = mxCreateDoubleMatrix (1, n_col, mxREAL) ;
    out_perm = mxGetPr (plhs [0]) ;
    for (i = 0 ; i < n_col ; i++)
    {
	/* colamd is 0-based, but MATLAB expects this to be 1-based */
	out_perm [i] = p [i] + 1 ;
    }
    mxFree (p) ;

    /* === Return the stats vector ========================================== */

    /* print stats if spumoni is set */
    if (spumoni)
    {
	colamd_l_report (stats) ;
    }

    if (nlhs == 2)
    {
	plhs [1] = mxCreateDoubleMatrix (1, COLAMD_STATS, mxREAL) ;
	out_stats = mxGetPr (plhs [1]) ;
	for (i = 0 ; i < COLAMD_STATS ; i++)
	{
	    out_stats [i] = stats [i] ;
	}

	/* fix stats (5) and (6), for 1-based information on jumbled matrix. */
	/* note that this correction doesn't occur if symamd returns FALSE */
	out_stats [COLAMD_INFO1] ++ ; 
	out_stats [COLAMD_INFO2] ++ ; 
    }
}
