# Supplementary material for: Inference for Stochastic Chemical Kinetics Using Moment Equations and System Size Expansion
Source: PLoS Comput Biol. 2016 Jul 22;12(7):e1005030. doi: 10.1371/journal.pcbi.1005030 (PMC4957800; doi:10.1371/journal.pcbi.1005030)
Supplement: S1 Code — This zip-file contains the MATLAB code for the simulation and application example presented in the paper. We provide implementations of all models, parameter estimation and uncertainty analysis to allow everybody to reproduce the results. (ZIP) [file pcbi.1005030.s002.zip › S1code/cvodewrap/SuiteSparse/COLAMD/MATLAB/Contents.m]

% COLAMD, column approximate minimum degree ordering
%
% Primary:
%   colamd2     - Column approximate minimum degree permutation.
%   symamd2     - SYMAMD Symmetric approximate minimum degree permutation.
%
% helper and test functions:
%   colamd_demo - demo for colamd, column approx minimum degree ordering algorithm
%   colamd_make - compiles COLAMD2 and SYMAMD2 for MATLAB
%   colamd_make - compiles and installs COLAMD2 and SYMAMD2 for MATLAB
%   colamd_test - test colamd2 and symamd2
%   luflops     - compute the flop count for sparse LU factorization
%
% Example:
%   p = colamd2 (A)
%

%    Copyright 1998-2007, Timothy A. Davis, and Stefan Larimore
%    Developed in collaboration with J. Gilbert and E. Ng.
