# Supplementary material for: Inference for Stochastic Chemical Kinetics Using Moment Equations and System Size Expansion
Source: PLoS Comput Biol. 2016 Jul 22;12(7):e1005030. doi: 10.1371/journal.pcbi.1005030 (PMC4957800; doi:10.1371/journal.pcbi.1005030)
Supplement: S1 Code — This zip-file contains the MATLAB code for the simulation and application example presented in the paper. We provide implementations of all models, parameter estimation and uncertainty analysis to allow everybody to reproduce the results. (ZIP) [file pcbi.1005030.s002.zip › S1code/cvodewrap/SuiteSparse/COLAMD/MATLAB/luflops.m]

function fl = luflops (L, U)
%LUFLOPS compute the flop count for sparse LU factorization
%
%  Example:
%      fl = luflops (L,U)
%
%  Given a sparse LU factorization (L and U), return the flop count required
%  by a conventional LU factorization algorithm to compute it.   L and U can
%  be either sparse or full matrices.  L must be lower triangular and U must
%  be upper triangular.  Do not attempt to use this on the permuted L from
%  [L,U] = lu (A).  Instead, use [L,U,P] = lu (A) or [L,U,P,Q] = lu (A).
%
%  Note that there is a subtle undercount in this estimate.  Suppose A is
%  completely dense, but during LU factorization exact cancellation occurs,
%  causing some of the entries in L and U to become identically zero.  The
%  flop count returned by this routine is an undercount.  There is a simple
%  way to fix this (L = spones (L) + spones (tril (A))), but the fix is partial.
%  It can also occur that some entry in L is a "symbolic" fill-in (zero in
%  A, but a fill-in entry and thus must be computed), but numerically
%  zero.  The only way to get a reliable LU factorization would be to do a
%  purely symbolic factorization of A.  This cannot be done with
%  symbfact (A, 'col').
%
%  See NA Digest, Vol 00, #50, Tuesday, Dec. 5, 2000
%
% See also symbfact

%    Copyright 1998-2007, Timothy A. Davis


Lnz = full (sum (spones (L))) - 1 ;	% off diagonal nz in cols of L
Unz = full (sum (spones (U')))' - 1 ;	% off diagonal nz in rows of U
fl = 2*Lnz*Unz + sum (Lnz) ;
