# Supplementary material for: Inference for Stochastic Chemical Kinetics Using Moment Equations and System Size Expansion
Source: PLoS Comput Biol. 2016 Jul 22;12(7):e1005030. doi: 10.1371/journal.pcbi.1005030 (PMC4957800; doi:10.1371/journal.pcbi.1005030)
Supplement: S1 Code — This zip-file contains the MATLAB code for the simulation and application example presented in the paper. We provide implementations of all models, parameter estimation and uncertainty analysis to allow everybody to reproduce the results. (ZIP) [file pcbi.1005030.s002.zip › S1code/cvodewrap/SuiteSparse/COLAMD/MATLAB/symamd2.m]

function [p, stats] = symamd2 (S, knobs)
%SYMAMD Symmetric approximate minimum degree permutation.
%    P = SYMAMD2(S) for a symmetric positive definite matrix S, returns the
%    permutation vector p such that S(p,p) tends to have a sparser Cholesky
%    factor than S.  Sometimes SYMAMD works well for symmetric indefinite
%    matrices too.  The matrix S is assumed to be symmetric; only the
%    strictly lower triangular part is referenced.   S must be square.
%    Note that p = amd(S) is much faster and generates comparable orderings.
%    The ordering is followed by an elimination tree post-ordering.
%
%    Note that this function is source code for the built-in MATLAB symamd
%    function.  It has been renamed here to symamd2 to avoid a filename clash.
%    symamd and symamd2 are identical.
%
%    See also SYMAMD, AMD, COLAMD, COLAMD2.
%
%    Example:
%            P = symamd2 (S)
%            [P, stats] = symamd2 (S, knobs)
%
%    knobs is an optional one- to two-element input vector.  If S is n-by-n,
%    then rows and columns with more than max(16,knobs(1)*sqrt(n)) entries are
%    removed prior to ordering, and ordered last in the output permutation P.
%    No rows/columns are removed if knobs(1)<0.  If knobs(2) is nonzero, stats
%    and knobs are printed.  The default is knobs = [10 0].  Note that knobs
%    differs from earlier versions of symamd.

%    Copyright 1998-2007, Timothy A. Davis, and Stefan Larimore
%    Developed in collaboration with J. Gilbert and E. Ng.
%    Acknowledgements: This work was supported by the National Science
%       Foundation, under grants DMS-9504974 and DMS-9803599.

%-------------------------------------------------------------------------------
% perform the symamd ordering:
%-------------------------------------------------------------------------------

if (nargout <= 1 & nargin == 1)						    %#ok
    p = symamd2mex (S) ;
elseif (nargout <= 1 & nargin == 2)					    %#ok
    p = symamd2mex (S, knobs) ;
elseif (nargout == 2 & nargin == 1)					    %#ok
    [p, stats] = symamd2mex (S) ;
elseif (nargout == 2 & nargin == 2)					    %#ok
    [p, stats] = symamd2mex (S, knobs) ;
else
    error('symamd:  incorrect number of input and/or output arguments.') ;
end

%-------------------------------------------------------------------------------
% symmetric elimination tree post-ordering:
%-------------------------------------------------------------------------------

[ignore, q] = etree (S (p,p)) ;
p = p (q) ;


%    stats is an optional 20-element output vector that provides data about the
%    ordering and the validity of the input matrix S.  Ordering statistics are
%    in stats (1:3).  stats (1) = stats (2) is the number of dense or empty
%    rows and columns ignored by SYMAMD and stats (3) is the number of
%    garbage collections performed on the internal data structure used by
%    SYMAMD (roughly of size 8.4*nnz(tril(S,-1)) + 9*n integers).
%
%    MATLAB built-in functions are intended to generate valid sparse matrices,
%    with no duplicate entries, with ascending row indices of the nonzeros
%    in each column, with a non-negative number of entries in each column (!)
%    and so on.  If a matrix is invalid, then SYMAMD may or may not be able
%    to continue.  If there are duplicate entries (a row index appears two or
%    more times in the same column) or if the row indices in a column are out
%    of order, then SYMAMD can correct these errors by ignoring the duplicate
%    entries and sorting each column of its internal copy of the matrix S (the
%    input matrix S is not repaired, however).  If a matrix is invalid in other
%    ways then SYMAMD cannot continue, an error message is printed, and no
%    output arguments (P or stats) are returned.  SYMAMD is thus a simple way
%    to check a sparse matrix to see if it's valid.
%
%    stats (4:7) provide information if SYMAMD was able to continue.  The
%    matrix is OK if stats (4) is zero, or 1 if invalid.  stats (5) is the
%    rightmost column index that is unsorted or contains duplicate entries,
%    or zero if no such column exists.  stats (6) is the last seen duplicate
%    or out-of-order row index in the column index given by stats (5), or zero
%    if no such row index exists.  stats (7) is the number of duplicate or
%    out-of-order row indices.
%
%    stats (8:20) is always zero in the current version of SYMAMD (reserved
%    for future use).
