# Supplementary material for: Inference for Stochastic Chemical Kinetics Using Moment Equations and System Size Expansion
Source: PLoS Comput Biol. 2016 Jul 22;12(7):e1005030. doi: 10.1371/journal.pcbi.1005030 (PMC4957800; doi:10.1371/journal.pcbi.1005030)
Supplement: S1 Code — This zip-file contains the MATLAB code for the simulation and application example presented in the paper. We provide implementations of all models, parameter estimation and uncertainty analysis to allow everybody to reproduce the results. (ZIP) [file pcbi.1005030.s002.zip › S1code/cvodewrap/SuiteSparse/COLAMD/MATLAB/symamdmex.c]

/* ========================================================================== */
/* === symamd mexFunction =================================================== */
/* ========================================================================== */

/* SYMAMD mexFunction

    Usage:

	P = symamd2 (A) ;
	[ P, stats ] = symamd2 (A, knobs) ;

    See symamd.m for a description.

    Authors:

	The authors of the code itself are Stefan I. Larimore and Timothy A.
	Davis (DrTimothyAldenDavis@gmail.com).  The algorithm was
	developed in collaboration with John Gilbert, Xerox PARC, and Esmond
	Ng, Oak Ridge National Laboratory.

    Acknowledgements:

	This work was supported by the National Science Foundation, under
	grants DMS-9504974 and DMS-9803599.

    Notice:

	Copyright (c) 1998-2007, Timothy A. Davis.  All Rights Reserved.
	See the colamd.c file for the License.

    Availability:

	The colamd/symamd library is available at http://www.suitesparse.com

*/

/* ========================================================================== */
/* === Include files ======================================================== */
/* ========================================================================== */

#include "colamd.h"
#include "mex.h"
#include "matrix.h"
#include <stdlib.h>
#define Long SuiteSparse_long

/* ========================================================================== */
/* === symamd mexFunction =================================================== */
/* ========================================================================== */

void mexFunction
(
    /* === Parameters ======================================================= */

    int nlhs,			/* number of left-hand sides */
    mxArray *plhs [],		/* left-hand side matrices */
    int nrhs,			/* number of right--hand sides */
    const mxArray *prhs []	/* right-hand side matrices */
)
{
    /* === Local variables ================================================== */

    Long *perm ;                /* column ordering of M and ordering of A */
    Long *A ;                   /* row indices of input matrix A */
    Long *p ;                   /* column pointers of input matrix A */
    Long n_col ;                /* number of columns of A */
    Long n_row ;                /* number of rows of A */
    Long full ;                 /* TRUE if input matrix full, FALSE if sparse */
    double knobs [COLAMD_KNOBS] ; /* colamd user-controllable parameters */
    double *out_perm ;          /* output permutation vector */
    double *out_stats ;         /* output stats vector */
    double *in_knobs ;          /* input knobs vector */
    Long i ;                    /* loop counter */
    mxArray *Ainput ;           /* input matrix handle */
    Long spumoni ;              /* verbosity variable */
    Long stats [COLAMD_STATS] ; /* stats for symamd */

    /* === Check inputs ===================================================== */

    if (nrhs < 1 || nrhs > 2 || nlhs < 0 || nlhs > 2)
    {
	mexErrMsgTxt (
	"symamd: incorrect number of input and/or output arguments.") ;
    }

    /* === Get knobs ======================================================== */

    colamd_l_set_defaults (knobs) ;
    spumoni = 0 ;

    /* check for user-passed knobs */
    if (nrhs == 2)
    {
	in_knobs = mxGetPr (prhs [1]) ;
	i = mxGetNumberOfElements (prhs [1]) ;
	if (i > 0) knobs [COLAMD_DENSE_ROW] = in_knobs [0] ;
	if (i > 1) spumoni = (Long) (in_knobs [1] != 0) ;
    }

    /* print knob settings if spumoni is set */
    if (spumoni)
    {
	mexPrintf ("\nsymamd version %d.%d, %s:\n",
	    COLAMD_MAIN_VERSION, COLAMD_SUB_VERSION, COLAMD_DATE) ;
	if (knobs [COLAMD_DENSE_ROW] >= 0)
	{
	    mexPrintf ("knobs(1): %g, rows/cols with > "
		"max(16,%g*sqrt(size(A,2))) entries removed\n",
		in_knobs [0], knobs [COLAMD_DENSE_ROW]) ;
	}
	else
	{
	    mexPrintf ("knobs(1): %g, no dense rows removed\n", in_knobs [0]) ;
	}
	mexPrintf ("knobs(2): %g, statistics and knobs printed\n",
	    in_knobs [1]) ;
    }

    /* === If A is full, convert to a sparse matrix ========================= */

    Ainput = (mxArray *) prhs [0] ;
    if (mxGetNumberOfDimensions (Ainput) != 2)
    {
	mexErrMsgTxt ("symamd: input matrix must be 2-dimensional.") ;
    }
    full = !mxIsSparse (Ainput) ;
    if (full)
    {
	mexCallMATLAB (1, &Ainput, 1, (mxArray **) prhs, "sparse") ;
    }

    /* === Allocate workspace for symamd ==================================== */

    /* get size of matrix */
    n_row = mxGetM (Ainput) ;
    n_col = mxGetN (Ainput) ;
    if (n_col != n_row)
    {
	mexErrMsgTxt ("symamd: matrix must be square.") ;
    }

    A = (Long *) mxGetIr (Ainput) ;
    p = (Long *) mxGetJc (Ainput) ;
    perm = (Long *) mxCalloc (n_col+1, sizeof (Long)) ;

    /* === Order the rows and columns of A (does not destroy A) ============= */

    if (!symamd_l (n_col, A, p, perm, knobs, stats, &mxCalloc, &mxFree))
    {
	symamd_l_report (stats) ;
	mexErrMsgTxt ("symamd error!") ;
    }

    if (full)
    {
	mxDestroyArray (Ainput) ;
    }

    /* === Return the permutation vector ==================================== */

    plhs [0] = mxCreateDoubleMatrix (1, n_col, mxREAL) ;
    out_perm = mxGetPr (plhs [0]) ;
    for (i = 0 ; i < n_col ; i++)
    {
	/* symamd is 0-based, but MATLAB expects this to be 1-based */
	out_perm [i] = perm [i] + 1 ;
    }
    mxFree (perm) ;

    /* === Return the stats vector ========================================== */

    /* print stats if spumoni is set */
    if (spumoni)
    {
	symamd_l_report (stats) ;
    }

    if (nlhs == 2)
    {
	plhs [1] = mxCreateDoubleMatrix (1, COLAMD_STATS, mxREAL) ;
	out_stats = mxGetPr (plhs [1]) ;
	for (i = 0 ; i < COLAMD_STATS ; i++)
	{
	    out_stats [i] = stats [i] ;
	}

	/* fix stats (5) and (6), for 1-based information on jumbled matrix. */
	/* note that this correction doesn't occur if symamd returns FALSE */
	out_stats [COLAMD_INFO1] ++ ; 
	out_stats [COLAMD_INFO2] ++ ; 
    }
}
