# Supplementary material for: Inference for Stochastic Chemical Kinetics Using Moment Equations and System Size Expansion
Source: PLoS Comput Biol. 2016 Jul 22;12(7):e1005030. doi: 10.1371/journal.pcbi.1005030 (PMC4957800; doi:10.1371/journal.pcbi.1005030)
Supplement: S1 Code — This zip-file contains the MATLAB code for the simulation and application example presented in the paper. We provide implementations of all models, parameter estimation and uncertainty analysis to allow everybody to reproduce the results. (ZIP) [file pcbi.1005030.s002.zip › S1code/cvodewrap/SuiteSparse/Contents.m]

% Welcome to SuiteSparse : a Suite of Sparse matrix packages, containing a
% collection of sparse matrix packages authored or co-authored by Tim Davis.
% Only the primary MATLAB functions are listed below.
%
% Example:
%   SuiteSparse_install
% compiles and installs all of SuiteSparse, and runs several demos and tests.
%
%-------------------------------------------------------------------------------
% Ordering methods:
%-------------------------------------------------------------------------------
%
%   amd2         - approximate minimum degree ordering.
%   colamd2      - column approximate minimum degree ordering.
%   symamd2      - symmetrix approximate min degree ordering based on colamd.
%   camd         - constrained amd.
%   ccolamd      - constrained colamd.
%   csymamd      - constrained symamd.
%
%-------------------------------------------------------------------------------
% CHOLMOD: a sparse supernodal Cholesky update/downdate package:
%-------------------------------------------------------------------------------
%
%   cholmod2     - computes x=A\b when A is symmetric and positive definite.
%   chol2        - same as MATLAB chol(sparse(A)), just faster.
%   lchol        - computes an LL' factorization.
%   ldlchol      - computes an LDL' factorization.
%   ldlupdate    - updates an LDL' factorization.
%   resymbol     - recomputes symbolic LL or LDL' factorization.
%   ldlsolve     - solves Ax=b using an LDL' factorization.
%   ldlsplit     - splits LD into L and D.
%   metis        - interface to METIS node-nested-dissection.
%   nesdis       - interface to CHOLMOD's nested-dissection (based on METIS).
%   septree      - prune a separator tree.
%   bisect       - interface to METIS' node bisector.
%   analyze      - order and analyze using CHOLMOD.
%   etree2       - same as MATLAB "etree", just faster and more reliable.
%   sparse2      - same as MATLAB "sparse", just faster.
%   symbfact2    - same as MATLAB "symbfact", just faster and more reliable.
%   sdmult       - same as MATLAB S*F or S'*F (S sparse, F full), just faster.
%   ldl_normest  - compute error in LDL' factorization.
%   lu_normest   - compute error in LU factorization.
%   mread        - read a sparse matrix in Matrix Market format
%   mwrite       - write a sparse matrix in Matrix Market format
%   spsym        - determine the symmetry of a sparse matrix
%
%-------------------------------------------------------------------------------
% CSPARSE / CXSPARSE: a Concise Sparse matrix package:
%-------------------------------------------------------------------------------
%
%   Matrices used in CSparse must in general be either sparse and real, or
%   dense vectors.  Ordering methods can accept any sparse matrix.  CXSparse
%   supports complex matrices and 64-bit MATLAB; it is installed by default.
%
%   cs_add       - sparse matrix addition.
%   cs_amd       - approximate minimum degree ordering.
%   cs_chol      - sparse Cholesky factorization.
%   cs_cholsol   - solve A*x=b using a sparse Cholesky factorization.
%   cs_counts    - column counts for sparse Cholesky factor L.
%   cs_dmperm    - maximum matching or Dulmage-Mendelsohn permutation.
%   cs_dmsol     - x=A\b using the coarse Dulmage-Mendelsohn decomposition.
%   cs_dmspy     - plot the Dulmage-Mendelsohn decomposition of a matrix.
%   cs_droptol   - remove small entries from a sparse matrix.
%   cs_esep      - find an edge separator of a symmetric matrix A
%   cs_etree     - elimination tree of A or A'*A.
%   cs_gaxpy     - sparse matrix times vector.
%   cs_lsolve    - solve a sparse lower triangular system L*x=b.
%   cs_ltsolve   - solve a sparse upper triangular system L'*x=b.
%   cs_lu        - sparse LU factorization, with fill-reducing ordering.
%   cs_lusol     - solve Ax=b using LU factorization.
%   cs_make      - compiles CSparse for use in MATLAB.
%   cs_multiply  - sparse matrix multiply.
%   cs_nd        - generalized nested dissection ordering.
%   cs_nsep      - find a node separator of a symmetric matrix A.
%   cs_permute   - permute a sparse matrix.
%   cs_print     - print the contents of a sparse matrix.
%   cs_qr        - sparse QR factorization.
%   cs_qleft     - apply Householder vectors on the left.
%   cs_qright    - apply Householder vectors on the right.
%   cs_qrsol     - solve a sparse least-squares problem.
%   cs_randperm  - random permutation.
%   cs_sep       - convert an edge separator into a node separator.
%   cs_scc       - strongly-connected components of a square sparse matrix.
%   cs_scc2      - cs_scc, or connected components of a bipartite graph.
%   cs_sparse    - convert a triplet form into a sparse matrix.
%   cs_sqr       - symbolic sparse QR factorization.
%   cs_symperm   - symmetric permutation of a symmetric matrix.
%   cs_transpose - transpose a sparse matrix.
%   cs_updown    - rank-1 update/downdate of a sparse Cholesky factorization.
%   cs_usolve    - solve a sparse upper triangular system U*x=b.
%   cs_utsolve   - solve a sparse lower triangular system U'*x=b.
%   cspy         - plot a sparse matrix in color.
%   ccspy        - plot the connected components of a matrix.
%
%-------------------------------------------------------------------------------
% LDL: Sparse LDL factorization:
%-------------------------------------------------------------------------------
% 
%   ldlsparse   - LDL' factorization of a real, sparse, symmetric matrix.
%   ldlrow      - an m-file description of the algorithm used by LDL.
%
%-------------------------------------------------------------------------------
% UMFPACK: the Unsymmetric MultiFrontal Package:
%-------------------------------------------------------------------------------
%
%   umfpack2          - computes x=A\b, x=A/b, or lu (A) for a sparse matrix A
%   umfpack_details   - details on all the options for using umfpack in MATLAB
%   umfpack_report    - prints optional control settings and statistics
%   umfpack_btf       - factorize A using a block triangular form
%   umfpack_solve     - x = A\b or x = b/A
%   lu_normest        - estimates norm (L*U-A,1) without forming L*U-A
%                       (duplicate of CHOLMOD/lu_normest, for completeness)
%   luflop            - given L and U, computes # of flops required
%
%-------------------------------------------------------------------------------
% SuiteSparseQR: multifrontal rank-revealing sparse QR
%-------------------------------------------------------------------------------
%
%   spqr            - sparse QR
%   spqr_solve      - x=A\b using SuiteSparseQR
%   spqr_qmult      - y=Q*x, Q'*x, x*Q, or x*Q' using Q in Householder form
%
%-------------------------------------------------------------------------------
% Other packages:
%-------------------------------------------------------------------------------
%
%   MATLAB_Tools    various MATLAB tools, most in M, some as C mexFunctions:
%
%       ssmult          sparse matrix times sparse matrix
%       meshnd          nested dissection of regular 2D and 3D meshes
%       linfactor       solve Ax=b using LU or CHOL
%       dimacs10        MATLAB interface for the DIMACS10 collection
%       factorize       object-oriented system solver
%       sparseinv       sparse inverse subset
%       spqr_rank       toolbox for sparse rank-deficient matrices
%
%   UFcollection    for managing the UF Sparse Matrix Collection
%   RBio            for reading/writing Rutherford/Boeing sparse matrices
%   UFget           MATLAB interface to the UF Sparse Matrix Collection,
%                   located in C*Sparse*/MATLAB
%
%-------------------------------------------------------------------------------
%
% For help on compiling SuiteSparse or the demos, testing functions, etc.,
% please see the help for each individual package.
%
% Copyright 2014, Timothy A. Davis, http://www.suitesparse.com.

help SuiteSparse
