# Supplementary material for: Inference for Stochastic Chemical Kinetics Using Moment Equations and System Size Expansion
Source: PLoS Comput Biol. 2016 Jul 22;12(7):e1005030. doi: 10.1371/journal.pcbi.1005030 (PMC4957800; doi:10.1371/journal.pcbi.1005030)
Supplement: S1 Code — This zip-file contains the MATLAB code for the simulation and application example presented in the paper. We provide implementations of all models, parameter estimation and uncertainty analysis to allow everybody to reproduce the results. (ZIP) [file pcbi.1005030.s002.zip › S1code/cvodewrap/SuiteSparse/CSparse_to_CXSparse]

#! /usr/bin/perl
# Constructs the CXSparse package from CSparse, adding four different sets of
# functions (int/cs_long_t, and double/complex).  Backward compatible
# with CSparse.  No MATLAB interface is provided for CXSparse, however.
#
# To create CXSparse from CSparse, the ./CXSparse directory should not (yet)
# exist.  Use the following commands, where CSparse is the CSparse directory:
#
#   ./CSparse_to_CXSparse CSparse CXSparse CXSparse_newfiles.tar.gz
#   cd CXSparse/Demo
#   make > cs_demo.out
#
# Alternatively, use "make cx" in the SuiteSparse directory.
#
# Created by David Bateman, Feb. 2006, David dot Bateman atsign motorola dot
# com, and released by him to Tim Davis' copyright.  Modified by Tim Davis,
# 2006-2012, http://www.suitesparse.com.

use strict;
use Cwd;
use File::Find;
use File::Basename;
use Text::Wrap;
use FileHandle;
use IPC::Open3;

my $in_dir = @ARGV[0];
my $out_dir = @ARGV[1];
my $tar_file = @ARGV[2];

#-------------------------------------------------------------------------------
# copy all files from CSparse to CXSparse
#-------------------------------------------------------------------------------

system ("cp -pr $in_dir $out_dir") ;

#-------------------------------------------------------------------------------
# Add the new files from the tar file given by the third argument
#-------------------------------------------------------------------------------

my $old_pwd = cwd();
chdir($out_dir);
system ("tar xpBvzf $old_pwd/$tar_file");
chdir($old_pwd);

#-------------------------------------------------------------------------------
# Convert Demo/* files
#-------------------------------------------------------------------------------

# convert demo *.[ch] files into the four different versions (di, dl, ci, cl)
my @demo_files = ('demo1.c', 'demo2.c', 'demo3.c', 'demo.c', 'demo.h') ;

foreach my $fff ( @demo_files )
{
    my $infile  = sprintf ("%s/Demo/cs_%s", $in_dir, $fff) ;

    # create the plain version
    my $outfile = sprintf ("%s/Demo/cs_%s", $out_dir, $fff) ;
    printf ("%s to %s\n", $infile, $outfile) ;
    if (open (OUT, ">$outfile"))
    {
	if (open (IN, $infile))
	{
	    while (<IN>)
	    {
		# change csi to int
		s/\bcsi\b/int/g;
		print OUT $_;
	    }
	    close (IN);
	}
	close (OUT);
    }

    # create di version
    my $outfile = sprintf ("%s/Demo/cs_di_%s", $out_dir, $fff) ;
    printf ("%s to %s\n", $infile, $outfile) ;
    if (open (OUT, ">$outfile"))
    {
	if (open (IN, $infile))
	{
	    while (<IN>)
	    {
		# change csi to int
		s/\bcsi\b/int/g;
		# change all "cs*" names to "cs_di*", except #include "cs.h"
		s/\bcs/cs_di/g ;
		s/cs_di\.h/cs.h/ ;
		print OUT $_;
	    }
	    close (IN);
	}
	close (OUT);
    }

    # create dl version
    my $outfile = sprintf ("%s/Demo/cs_dl_%s", $out_dir, $fff) ;
    printf ("%s to %s\n", $infile, $outfile) ;
    if (open (OUT, ">$outfile"))
    {
	if (open (IN, $infile))
	{
	    while (<IN>)
	    {
		# change csi to cs_long_t
		s/\bcsi\b/cs_long_t/g;
		# change all "cs*" names to "cs_dl*", except #include "cs.h"
		s/\bcs/cs_dl/g ;
		s/cs_dl_long_t/cs_long_t/g;
		s/cs_dl\.h/cs.h/ ;
		print OUT $_;
	    }
	    close (IN);
	}
	close (OUT);
    }

    # create ci version
    my $outfile = sprintf ("%s/Demo/cs_ci_%s", $out_dir, $fff) ;
    printf ("%s to %s\n", $infile, $outfile) ;
    if (open (OUT, ">$outfile"))
    {
	if (open (IN, $infile))
	{
	    while (<IN>)
	    {
		# change csi to int
		s/\bcsi\b/int/g;
		# change all "cs*" names to "cs_ci*", except #include "cs.h"
		s/\bcs/cs_ci/g ;
		s/cs_ci_long_t/cs_long_t/g;
		s/cs_ci\.h/cs.h/ ;
		# fabs becomes cabs
		s/fabs/cabs/g;
		# change double to cs_complex_t
		s/\bdouble\b/cs_complex_t/g;
		# (double) typecasts stay double
		s/\(cs_complex_t\) /(double) /g;
		# tic, toc, tol, and norm are double, not cs_complex_t
		s/cs_complex_t norm/double norm/;
		s/cs_complex_t tic/double tic/;
		s/cs_complex_t toc \(cs_complex_t/double toc (double/;
		s/cs_complex_t s = tic/double s = tic/;
		s/cs_complex_t tol/double tol/;
		# cumsum, S->lnz, S->unz are double
		s/cs_complex_t lnz/double lnz/;
		s/cs_complex_t unz/double unz/;
		s/cs_complex_t cs_cumsum/double cs_cumsum/;
		# local variable declarations that stay double
		s/,  / ;\n    double / ;
		print OUT $_;
	    }
	    close (IN);
	}
	close (OUT);
    }

    # create cl version
    my $outfile = sprintf ("%s/Demo/cs_cl_%s", $out_dir, $fff) ;
    printf ("%s to %s\n", $infile, $outfile) ;
    if (open (OUT, ">$outfile"))
    {
	if (open (IN, $infile))
	{
	    while (<IN>)
	    {
		# change csi to cs_long_t
		s/\bcsi\b/cs_long_t/g;
		# change all "cs*" names to "cs_cl*", except #include "cs.h"
		s/\bcs/cs_cl/g ;
		s/cs_cl_long_t/cs_long_t/g;
		s/cs_cl\.h/cs.h/ ;
		# fabs becomes cabs
		s/fabs/cabs/g;
		# change double to cs_complex_t
		s/\bdouble\b/cs_complex_t/g;
		# (double) typecasts stay double
		s/\(cs_complex_t\) /(double) /g;
		# tic, toc, tol, and norm are double, not cs_complex_t
		s/cs_complex_t norm/double norm/;
		s/cs_complex_t tic/double tic/;
		s/cs_complex_t toc \(cs_complex_t/double toc (double/;
		s/cs_complex_t s = tic/double s = tic/;
		s/cs_complex_t tol/double tol/;
		# cumsum, S->lnz, S->unz are double
		s/cs_complex_t lnz/double lnz/;
		s/cs_complex_t unz/double unz/;
		s/cs_complex_t cs_cumsum/double cs_cumsum/;
		# local variable declarations that stay double
		s/,  / ;\n    double / ;
		print OUT $_;
	    }
	    close (IN);
	}
	close (OUT);
    }
}

#-------------------------------------------------------------------------------
# Convert Source/*.c files (except cs_house.c, cs_print.c, and cs_load.c)
#-------------------------------------------------------------------------------

# note that cs.h, cs_house.c, cs_updown.c, ...
# are not included in this list
my @src_files = ('Source/cs_add.c', 'Source/cs_amd.c', 'Source/cs_chol.c',
    'Source/cs_cholsol.c', 'Source/cs_counts.c', 'Source/cs_cumsum.c',
    'Source/cs_dfs.c', 'Source/cs_dmperm.c', 'Source/cs_droptol.c',
    'Source/cs_dropzeros.c', 'Source/cs_dupl.c', 'Source/cs_entry.c',
    'Source/cs_etree.c', 'Source/cs_fkeep.c', 'Source/cs_gaxpy.c',
    'Source/cs_happly.c', 'Source/cs_ipvec.c',
    'Source/cs_lsolve.c', 'Source/cs_ltsolve.c', 'Source/cs_lu.c',
    'Source/cs_lusol.c', 'Source/cs_malloc.c', 'Source/cs_maxtrans.c',
    'Source/cs_multiply.c', 'Source/cs_norm.c', 'Source/cs_permute.c',
    'Source/cs_pinv.c', 'Source/cs_post.c',
    'Source/cs_pvec.c', 'Source/cs_qr.c', 'Source/cs_qrsol.c',
    'Source/cs_scatter.c', 'Source/cs_scc.c', 'Source/cs_schol.c',
    'Source/cs_sqr.c', 'Source/cs_symperm.c', 'Source/cs_tdfs.c',
    'Source/cs_transpose.c', 'Source/cs_compress.c',
    'Source/cs_usolve.c', 'Source/cs_util.c', 'Source/cs_utsolve.c',
    'Source/cs_reach.c', 'Source/cs_spsolve.c', 'Source/cs_leaf.c',
    'Source/cs_ereach.c', 'Source/cs_randperm.c' ) ;

foreach my $file ( @src_files )
{
    my $infile  = sprintf ("%s/%s", $in_dir, $file) ;
    my $outfile = sprintf ("%s/%s", $out_dir, $file) ;
    my $fbase = basename($file,('.c'));

    if (open(OUT,">$outfile"))
    {
	if (open(IN,$infile))
	{
	    # my $qrsol_beta_seen = 0;
	    while (<IN>)
	    {

		# change the name of the package (for cs_print.c)
		s/CSparse/CXSparse/g;

		# fabs becomes CS_ABS
		s/fabs/CS_ABS/g;

		# change csi to CS_INT
		s/\bcsi\b/CS_INT/g;

		# change double to CS_ENTRY
		s/\bdouble\b/CS_ENTRY/g;

		# (double) and (double *) typecasts stay double,
		# tol and vnz for cs_vcount stays double
		s/\(CS_ENTRY\) /(double) /g;
		s/\(CS_ENTRY \*\) /(double \*) /;
		s/CS_ENTRY tol/double tol/;
		s/CS_ENTRY \*vnz/double \*vnz/;

		# local variable declarations that stay double
		s/,  / ;\n    double / ;

		#---------------------------------------------------------------
		# Special cases.  Some undo changes made above.
		#---------------------------------------------------------------

		# cs_mex.c
		if ($fbase =~ /cs_mex/)
		{
		    s/matrix must be CS_ENTRY/matrix must be double/;
		    s/A->p =/A->p = (CS_INT *)/;
		    s/A->i =/A->i = (CS_INT *)/;
		    s/, A->p/, (mwIndex *) A->p/;
		    s/, A->i/, (mwIndex *) A->i/;
		}

		# fix comments in cs_add_mex.c and cs_permute_mex.c
		if ($fbase =~ /cs_add_mex/ || $fbase =~ /cs_permute_mex/)
		{
		    s/via CS_ENTRY transpose/via double transpose/;
		}

		# cs_chol
		if ($fbase =~ /cs_chol/)
		{
		    s/\(d <= 0\)/(CS_REAL (d) <= 0 || CS_IMAG (d) != 0)\n\t   /;
		    s/lki \* lki/lki * CS_CONJ (lki)/;
		    s/ = lki/ = CS_CONJ (lki)/;
		}

		# cs_norm
		if ($fbase =~ /cs_norm/)
		{
		    s/^CS_ENTRY cs_norm/double cs_norm/;
		}

		# cs_cumsum
		if ($fbase =~ /cs_cumsum/)
		{
		    s/CS_ENTRY/double/;
		}

		# cs_transpose
		if ($fbase =~ /cs_transpose/)
		{
		    s/Ax \[p\]/(values > 0) ? CS_CONJ (Ax [p]) : Ax [p]/;
		}

		# cs_symperm
		if ($fbase =~ /cs_symperm/)
		{
		    s/Ax \[p\]/(i2 <= j2) ? Ax [p] : CS_CONJ (Ax [p])/;
		}

		# cs_qr
		if ($fbase =~ /cs_qr/)
		{
		    s/n, sizeof \(CS_ENTRY\)/n, sizeof (double)/;
		}

		# cs_happly
		if ($fbase =~ /cs_happly/)
		{
		    s/^(.*tau.*)(Vx\s*\[p\])/$1CS_CONJ ($2)/;
		    s/CS_ENTRY beta/double beta/;
		}

		# cs_ltsolve
		if ($fbase =~ /cs_ltsolve/)
		{
		    s/(Lx \[.*?\])(\s+[\*;])/CS_CONJ ($1)$2/;
		}

		# cs_utsolve
		if ($fbase =~ /cs_utsolve/)
		{
		    s/(Ux \[.*?\])(\s+[\*;])/CS_CONJ ($1)$2/;
		}

		print OUT $_;
	    }
	    close (IN);
	}
	close (OUT);
    }
}
