# Supplementary material for: Inference for Stochastic Chemical Kinetics Using Moment Equations and System Size Expansion
Source: PLoS Comput Biol. 2016 Jul 22;12(7):e1005030. doi: 10.1371/journal.pcbi.1005030 (PMC4957800; doi:10.1371/journal.pcbi.1005030)
Supplement: S1 Code — This zip-file contains the MATLAB code for the simulation and application example presented in the paper. We provide implementations of all models, parameter estimation and uncertainty analysis to allow everybody to reproduce the results. (ZIP) [file pcbi.1005030.s002.zip › S1code/cvodewrap/SuiteSparse/KLU/Demo/klu_simple.c]

/* klu_simple: a simple KLU demo; solution is x = (1,2,3,4,5) */

#include <stdio.h>
#include "klu.h"

int    n = 5 ;
int    Ap [ ] = {0, 2, 5, 9, 10, 12} ;
int    Ai [ ] = { 0,  1,  0,   2,  4,  1,  2,  3,   4,  2,  1,  4} ;
double Ax [ ] = {2., 3., 3., -1., 4., 4., -3., 1., 2., 2., 6., 1.} ;
double b [ ] = {8., 45., -3., 3., 19.} ;

int main (void)
{
    klu_symbolic *Symbolic ;
    klu_numeric *Numeric ;
    klu_common Common ;
    int i ;
    klu_defaults (&Common) ;
    Symbolic = klu_analyze (n, Ap, Ai, &Common) ;
    Numeric = klu_factor (Ap, Ai, Ax, Symbolic, &Common) ;
    klu_solve (Symbolic, Numeric, 5, 1, b, &Common) ;
    klu_free_symbolic (&Symbolic, &Common) ;
    klu_free_numeric (&Numeric, &Common) ;
    for (i = 0 ; i < n ; i++) printf ("x [%d] = %g\n", i, b [i]) ;
    return (0) ;
}
