# Supplementary material for: Inference for Stochastic Chemical Kinetics Using Moment Equations and System Size Expansion
Source: PLoS Comput Biol. 2016 Jul 22;12(7):e1005030. doi: 10.1371/journal.pcbi.1005030 (PMC4957800; doi:10.1371/journal.pcbi.1005030)
Supplement: S1 Code — This zip-file contains the MATLAB code for the simulation and application example presented in the paper. We provide implementations of all models, parameter estimation and uncertainty analysis to allow everybody to reproduce the results. (ZIP) [file pcbi.1005030.s002.zip › S1code/cvodewrap/SuiteSparse/KLU/Demo/kludemo.c]

/* ========================================================================== */
/* === KLU DEMO ============================================================= */
/* ========================================================================== */

/* Read in a Matrix Market matrix (using CHOLMOD) and solve a linear system. */

#include <math.h>
#include <stdio.h>
#include "klu.h"

/* for handling complex matrices */
#define REAL(X,i) (X [2*(i)])
#define IMAG(X,i) (X [2*(i)+1])
#define CABS(X,i) (sqrt (REAL (X,i) * REAL (X,i) + IMAG (X,i) * IMAG (X,i)))

#define MAX(a,b) (((a) > (b)) ? (a) : (b))

/* ========================================================================== */
/* === klu_backslash ======================================================== */
/* ========================================================================== */

static int klu_backslash    /* return 1 if successful, 0 otherwise */
(
    /* --- input ---- */
    int n,              /* A is n-by-n */
    int *Ap,            /* size n+1, column pointers */
    int *Ai,            /* size nz = Ap [n], row indices */
    double *Ax,         /* size nz, numerical values */
    int isreal,         /* nonzero if A is real, 0 otherwise */
    double *B,          /* size n, right-hand-side */

    /* --- output ---- */
    double *X,          /* size n, solution to Ax=b */
    double *R,          /* size n, residual r = b-A*x */

    /* --- scalar output --- */
    int *lunz,          /* nnz (L+U+F) */
    double *rnorm,      /* norm (b-A*x,1) / norm (A,1) */

    /* --- workspace - */

    klu_common *Common  /* default parameters and statistics */
)
{
    double anorm = 0, asum ;
    klu_symbolic *Symbolic ;
    klu_numeric *Numeric ;
    int i, j, p ;

    if (!Ap || !Ai || !Ax || !B || !X || !B) return (0) ;

    /* ---------------------------------------------------------------------- */
    /* symbolic ordering and analysis */
    /* ---------------------------------------------------------------------- */

    Symbolic = klu_analyze (n, Ap, Ai, Common) ;
    if (!Symbolic) return (0) ;

    if (isreal)
    {

        /* ------------------------------------------------------------------ */
        /* factorization */
        /* ------------------------------------------------------------------ */

        Numeric = klu_factor (Ap, Ai, Ax, Symbolic, Common) ;
        if (!Numeric)
        {
            klu_free_symbolic (&Symbolic, Common) ;
            return (0) ;
        }

        /* ------------------------------------------------------------------ */
        /* statistics (not required to solve Ax=b) */
        /* ------------------------------------------------------------------ */

        klu_rgrowth (Ap, Ai, Ax, Symbolic, Numeric, Common) ;
        klu_condest (Ap, Ax, Symbolic, Numeric, Common) ;
        klu_rcond (Symbolic, Numeric, Common) ;
        klu_flops (Symbolic, Numeric, Common) ;
        *lunz = Numeric->lnz + Numeric->unz - n + 
            ((Numeric->Offp) ? (Numeric->Offp [n]) : 0) ;

        /* ------------------------------------------------------------------ */
        /* solve Ax=b */
        /* ------------------------------------------------------------------ */

        for (i = 0 ; i < n ; i++)
        {
            X [i] = B [i] ;
        }
        klu_solve (Symbolic, Numeric, n, 1, X, Common) ;

        /* ------------------------------------------------------------------ */
        /* compute residual, rnorm = norm(b-Ax,1) / norm(A,1) */
        /* ------------------------------------------------------------------ */

        for (i = 0 ; i < n ; i++)
        {
            R [i] = B [i] ;
        }
        for (j = 0 ; j < n ; j++)
        {
            asum = 0 ;
            for (p = Ap [j] ; p < Ap [j+1] ; p++)
            {
                /* R (i) -= A (i,j) * X (j) */
                R [Ai [p]] -= Ax [p] * X [j] ;
                asum += fabs (Ax [p]) ;
            }
            anorm = MAX (anorm, asum) ;
        }
        *rnorm = 0 ;
        for (i = 0 ; i < n ; i++)
        {
            *rnorm = MAX (*rnorm, fabs (R [i])) ;
        }

        /* ------------------------------------------------------------------ */
        /* free numeric factorization */
        /* ------------------------------------------------------------------ */

        klu_free_numeric (&Numeric, Common) ;

    }
    else
    {

        /* ------------------------------------------------------------------ */
        /* statistics (not required to solve Ax=b) */
        /* ------------------------------------------------------------------ */

        Numeric = klu_z_factor (Ap, Ai, Ax, Symbolic, Common) ;
        if (!Numeric)
        {
            klu_free_symbolic (&Symbolic, Common) ;
            return (0) ;
        }

        /* ------------------------------------------------------------------ */
        /* statistics */
        /* ------------------------------------------------------------------ */

        klu_z_rgrowth (Ap, Ai, Ax, Symbolic, Numeric, Common) ;
        klu_z_condest (Ap, Ax, Symbolic, Numeric, Common) ;
        klu_z_rcond (Symbolic, Numeric, Common) ;
        klu_z_flops (Symbolic, Numeric, Common) ;
        *lunz = Numeric->lnz + Numeric->unz - n + 
            ((Numeric->Offp) ? (Numeric->Offp [n]) : 0) ;

        /* ------------------------------------------------------------------ */
        /* solve Ax=b */
        /* ------------------------------------------------------------------ */

        for (i = 0 ; i < 2*n ; i++)
        {
            X [i] = B [i] ;
        }
        klu_z_solve (Symbolic, Numeric, n, 1, X, Common) ;

        /* ------------------------------------------------------------------ */
        /* compute residual, rnorm = norm(b-Ax,1) / norm(A,1) */
        /* ------------------------------------------------------------------ */

        for (i = 0 ; i < 2*n ; i++)
        {
            R [i] = B [i] ;
        }
        for (j = 0 ; j < n ; j++)
        {
            asum = 0 ;
            for (p = Ap [j] ; p < Ap [j+1] ; p++)
            {
                /* R (i) -= A (i,j) * X (j) */
                i = Ai [p] ;
                REAL (R,i) -= REAL(Ax,p) * REAL(X,j) - IMAG(Ax,p) * IMAG(X,j) ;
                IMAG (R,i) -= IMAG(Ax,p) * REAL(X,j) + REAL(Ax,p) * IMAG(X,j) ;
                asum += CABS (Ax, p) ;
            }
            anorm = MAX (anorm, asum) ;
        }
        *rnorm = 0 ;
        for (i = 0 ; i < n ; i++)
        {
            *rnorm = MAX (*rnorm, CABS (R, i)) ;
        }

        /* ------------------------------------------------------------------ */
        /* free numeric factorization */
        /* ------------------------------------------------------------------ */

        klu_z_free_numeric (&Numeric, Common) ;
    }

    /* ---------------------------------------------------------------------- */
    /* free symbolic analysis, and residual */
    /* ---------------------------------------------------------------------- */

    klu_free_symbolic (&Symbolic, Common) ;
    return (1) ;
}


/* ========================================================================== */
/* === klu_demo ============================================================= */
/* ========================================================================== */

/* Given a sparse matrix A, set up a right-hand-side and solve X = A\b */

static void klu_demo (int n, int *Ap, int *Ai, double *Ax, int isreal)
{
    double rnorm ;
    klu_common Common ;
    double *B, *X, *R ;
    int i, lunz ;

    printf ("KLU: %s, version: %d.%d.%d\n", KLU_DATE, KLU_MAIN_VERSION,
        KLU_SUB_VERSION, KLU_SUBSUB_VERSION) ;

    /* ---------------------------------------------------------------------- */
    /* set defaults */
    /* ---------------------------------------------------------------------- */

    klu_defaults (&Common) ;

    /* ---------------------------------------------------------------------- */
    /* create a right-hand-side */
    /* ---------------------------------------------------------------------- */

    if (isreal)
    {
        /* B = 1 + (1:n)/n */
        B = klu_malloc (n, sizeof (double), &Common) ;
        X = klu_malloc (n, sizeof (double), &Common) ;
        R = klu_malloc (n, sizeof (double), &Common) ;
        if (B)
        {
            for (i = 0 ; i < n ; i++)
            {
                B [i] = 1 + ((double) i+1) / ((double) n) ;
            }
        }
    }
    else
    {
        /* real (B) = 1 + (1:n)/n, imag(B) = (n:-1:1)/n */
        B = klu_malloc (n, 2 * sizeof (double), &Common) ;
        X = klu_malloc (n, 2 * sizeof (double), &Common) ;
        R = klu_malloc (n, 2 * sizeof (double), &Common) ;
        if (B)
        {
            for (i = 0 ; i < n ; i++)
            {
                REAL (B, i) = 1 + ((double) i+1) / ((double) n) ;
                IMAG (B, i) = ((double) n-i) / ((double) n) ;
            }
        }
    }

    /* ---------------------------------------------------------------------- */
    /* X = A\b using KLU and print statistics */
    /* ---------------------------------------------------------------------- */

    if (!klu_backslash (n, Ap, Ai, Ax, isreal, B, X, R, &lunz, &rnorm, &Common))
    {
        printf ("KLU failed\n") ;
    }
    else
    {
        printf ("n %d nnz(A) %d nnz(L+U+F) %d resid %g\n"
            "recip growth %g condest %g rcond %g flops %g\n",
            n, Ap [n], lunz, rnorm, Common.rgrowth, Common.condest,
            Common.rcond, Common.flops) ;
    }

    /* ---------------------------------------------------------------------- */
    /* free the problem */
    /* ---------------------------------------------------------------------- */

    if (isreal)
    {
        klu_free (B, n, sizeof (double), &Common) ;
        klu_free (X, n, sizeof (double), &Common) ;
        klu_free (R, n, sizeof (double), &Common) ;
    }
    else
    {
        klu_free (B, 2*n, sizeof (double), &Common) ;
        klu_free (X, 2*n, sizeof (double), &Common) ;
        klu_free (R, 2*n, sizeof (double), &Common) ;
    }
    printf ("peak memory usage: %g bytes\n\n", (double) (Common.mempeak)) ;
}


/* ========================================================================== */
/* === main ================================================================= */
/* ========================================================================== */

/* Read in a sparse matrix in Matrix Market format using CHOLMOD, and then
 * solve Ax=b with KLU.  Note that CHOLMOD is only used to read the matrix. */

#include "cholmod.h"

int main (void)
{
    cholmod_sparse *A ;
    cholmod_common ch ;
    cholmod_start (&ch) ;
    A = cholmod_read_sparse (stdin, &ch) ;
    if (A)
    {
        if (A->nrow != A->ncol || A->stype != 0
            || (!(A->xtype == CHOLMOD_REAL || A->xtype == CHOLMOD_COMPLEX)))
        {
            printf ("invalid matrix\n") ;
        }
        else
        {
            klu_demo (A->nrow, A->p, A->i, A->x, A->xtype == CHOLMOD_REAL) ;
        }
        cholmod_free_sparse (&A, &ch) ;
    }
    cholmod_finish (&ch) ;
    return (0) ;
}
