# Supplementary material for: Inference for Stochastic Chemical Kinetics Using Moment Equations and System Size Expansion
Source: PLoS Comput Biol. 2016 Jul 22;12(7):e1005030. doi: 10.1371/journal.pcbi.1005030 (PMC4957800; doi:10.1371/journal.pcbi.1005030)
Supplement: S1 Code — This zip-file contains the MATLAB code for the simulation and application example presented in the paper. We provide implementations of all models, parameter estimation and uncertainty analysis to allow everybody to reproduce the results. (ZIP) [file pcbi.1005030.s002.zip › S1code/cvodewrap/SuiteSparse/KLU/Demo/kludemo.out]

./klu_simple
x [0] = 1
x [1] = 2
x [2] = 3
x [3] = 4
x [4] = 5
./kludemo < ../Matrix/1c.mtx
KLU: Oct 23, 2014, version: 1.3.2
n 1 nnz(A) 1 nnz(L+U+F) 1 resid 0
recip growth 1 condest 1 rcond 1 flops 0
peak memory usage: 492 bytes

./kludemo < ../Matrix/arrowc.mtx
KLU: Oct 23, 2014, version: 1.3.2
n 100 nnz(A) 298 nnz(L+U+F) 298 resid 1.68007e-14
recip growth 0.019999 condest 295.99 rcond 0.019999 flops 297
peak memory usage: 32244 bytes

./kludemo < ../Matrix/arrow.mtx
KLU: Oct 23, 2014, version: 1.3.2
n 100 nnz(A) 298 nnz(L+U+F) 298 resid 1.77636e-15
recip growth 0.0204082 condest 303 rcond 0.0204082 flops 297
peak memory usage: 20412 bytes

./kludemo < ../Matrix/impcol_a.mtx
KLU: Oct 23, 2014, version: 1.3.2
n 207 nnz(A) 572 nnz(L+U+F) 615 resid 6.98492e-10
recip growth 0.00957447 condest 4.35093e+07 rcond 4.5277e-05 flops 259
peak memory usage: 34276 bytes

./kludemo < ../Matrix/w156.mtx
KLU: Oct 23, 2014, version: 1.3.2
n 156 nnz(A) 362 nnz(L+U+F) 396 resid 6.23816e-08
recip growth 0.00889922 condest 1.79787e+09 rcond 0.000124785 flops 175
peak memory usage: 39516 bytes

./kludemo < ../Matrix/ctina.mtx
KLU: Oct 23, 2014, version: 1.3.2
n 11 nnz(A) 36 nnz(L+U+F) 45 resid 4.44089e-16
recip growth 1 condest 56 rcond 1 flops 73
peak memory usage: 4268 bytes

./kluldemo < ../Matrix/1c.mtx
KLU: Oct 23, 2014, version: 1.3.2
n 1 nnz(A) 1 nnz(L+U+F) 1 resid 0
recip growth 1 condest 1 rcond 1 flops 0
peak memory usage: 600 bytes

./kluldemo < ../Matrix/arrowc.mtx
KLU: Oct 23, 2014, version: 1.3.2
n 100 nnz(A) 298 nnz(L+U+F) 298 resid 1.68007e-14
recip growth 0.019999 condest 295.99 rcond 0.019999 flops 297
peak memory usage: 39000 bytes

./kluldemo < ../Matrix/arrow.mtx
KLU: Oct 23, 2014, version: 1.3.2
n 100 nnz(A) 298 nnz(L+U+F) 298 resid 1.77636e-15
recip growth 0.0204082 condest 303 rcond 0.0204082 flops 297
peak memory usage: 29584 bytes

./kluldemo < ../Matrix/impcol_a.mtx
KLU: Oct 23, 2014, version: 1.3.2
n 207 nnz(A) 572 nnz(L+U+F) 615 resid 6.98492e-10
recip growth 0.00957447 condest 4.35093e+07 rcond 4.5277e-05 flops 259
peak memory usage: 44800 bytes

./kluldemo < ../Matrix/w156.mtx
KLU: Oct 23, 2014, version: 1.3.2
n 156 nnz(A) 362 nnz(L+U+F) 396 resid 6.23816e-08
recip growth 0.00889922 condest 1.79787e+09 rcond 0.000124785 flops 175
peak memory usage: 47480 bytes

./kluldemo < ../Matrix/ctina.mtx
KLU: Oct 23, 2014, version: 1.3.2
n 11 nnz(A) 36 nnz(L+U+F) 45 resid 4.44089e-16
recip growth 1 condest 56 rcond 1 flops 73
peak memory usage: 5144 bytes
