# Supplementary material for: Inference for Stochastic Chemical Kinetics Using Moment Equations and System Size Expansion
Source: PLoS Comput Biol. 2016 Jul 22;12(7):e1005030. doi: 10.1371/journal.pcbi.1005030 (PMC4957800; doi:10.1371/journal.pcbi.1005030)
Supplement: S1 Code — This zip-file contains the MATLAB code for the simulation and application example presented in the paper. We provide implementations of all models, parameter estimation and uncertainty analysis to allow everybody to reproduce the results. (ZIP) [file pcbi.1005030.s002.zip › S1code/cvodewrap/SuiteSparse/KLU/Demo/kluldemo.c]

/* ========================================================================== */
/* === KLU DEMO (long integer version) ====================================== */
/* ========================================================================== */

/* Read in a Matrix Market matrix (using CHOLMOD) and solve a linear system.
 * SuiteSparse_long is normally a "long", but it becomes "_int64" on Windows 64. */

#include <math.h>
#include <stdio.h>
#include "klu.h"
#define Long SuiteSparse_long

/* for handling complex matrices */
#define REAL(X,i) (X [2*(i)])
#define IMAG(X,i) (X [2*(i)+1])
#define CABS(X,i) (sqrt (REAL (X,i) * REAL (X,i) + IMAG (X,i) * IMAG (X,i)))

#define MAX(a,b) (((a) > (b)) ? (a) : (b))

/* ========================================================================== */
/* === klu_l_backslash ====================================================== */
/* ========================================================================== */

static Long klu_l_backslash    /* return 1 if successful, 0 otherwise */
(
    /* --- input ---- */
    Long n,             /* A is n-by-n */
    Long *Ap,           /* size n+1, column pointers */
    Long *Ai,           /* size nz = Ap [n], row indices */
    double *Ax,         /* size nz, numerical values */
    Long isreal,        /* nonzero if A is real, 0 otherwise */
    double *B,          /* size n, right-hand-side */

    /* --- output ---- */
    double *X,          /* size n, solution to Ax=b */
    double *R,          /* size n, residual r = b-A*x */

    /* --- scalar output --- */
    Long *lunz,         /* nnz (L+U+F) */
    double *rnorm,      /* norm (b-A*x,1) / norm (A,1) */

    /* --- workspace - */

    klu_l_common *Common    /* default parameters and statistics */
)
{
    double anorm = 0, asum ;
    klu_l_symbolic *Symbolic ;
    klu_l_numeric *Numeric ;
    Long i, j, p ;

    if (!Ap || !Ai || !Ax || !B || !X || !B) return (0) ;

    /* ---------------------------------------------------------------------- */
    /* symbolic ordering and analysis */
    /* ---------------------------------------------------------------------- */

    Symbolic = klu_l_analyze (n, Ap, Ai, Common) ;
    if (!Symbolic) return (0) ;

    if (isreal)
    {

        /* ------------------------------------------------------------------ */
        /* factorization */
        /* ------------------------------------------------------------------ */

        Numeric = klu_l_factor (Ap, Ai, Ax, Symbolic, Common) ;
        if (!Numeric)
        {
            klu_l_free_symbolic (&Symbolic, Common) ;
            return (0) ;
        }

        /* ------------------------------------------------------------------ */
        /* statistics (not required to solve Ax=b) */
        /* ------------------------------------------------------------------ */

        klu_l_rgrowth (Ap, Ai, Ax, Symbolic, Numeric, Common) ;
        klu_l_condest (Ap, Ax, Symbolic, Numeric, Common) ;
        klu_l_rcond (Symbolic, Numeric, Common) ;
        klu_l_flops (Symbolic, Numeric, Common) ;
        *lunz = Numeric->lnz + Numeric->unz - n + 
            ((Numeric->Offp) ? (Numeric->Offp [n]) : 0) ;

        /* ------------------------------------------------------------------ */
        /* solve Ax=b */
        /* ------------------------------------------------------------------ */

        for (i = 0 ; i < n ; i++)
        {
            X [i] = B [i] ;
        }
        klu_l_solve (Symbolic, Numeric, n, 1, X, Common) ;

        /* ------------------------------------------------------------------ */
        /* compute residual, rnorm = norm(b-Ax,1) / norm(A,1) */
        /* ------------------------------------------------------------------ */

        for (i = 0 ; i < n ; i++)
        {
            R [i] = B [i] ;
        }
        for (j = 0 ; j < n ; j++)
        {
            asum = 0 ;
            for (p = Ap [j] ; p < Ap [j+1] ; p++)
            {
                /* R (i) -= A (i,j) * X (j) */
                R [Ai [p]] -= Ax [p] * X [j] ;
                asum += fabs (Ax [p]) ;
            }
            anorm = MAX (anorm, asum) ;
        }
        *rnorm = 0 ;
        for (i = 0 ; i < n ; i++)
        {
            *rnorm = MAX (*rnorm, fabs (R [i])) ;
        }

        /* ------------------------------------------------------------------ */
        /* free numeric factorization */
        /* ------------------------------------------------------------------ */

        klu_l_free_numeric (&Numeric, Common) ;

    }
    else
    {

        /* ------------------------------------------------------------------ */
        /* statistics (not required to solve Ax=b) */
        /* ------------------------------------------------------------------ */

        Numeric = klu_zl_factor (Ap, Ai, Ax, Symbolic, Common) ;
        if (!Numeric)
        {
            klu_l_free_symbolic (&Symbolic, Common) ;
            return (0) ;
        }

        /* ------------------------------------------------------------------ */
        /* statistics */
        /* ------------------------------------------------------------------ */

        klu_zl_rgrowth (Ap, Ai, Ax, Symbolic, Numeric, Common) ;
        klu_zl_condest (Ap, Ax, Symbolic, Numeric, Common) ;
        klu_zl_rcond (Symbolic, Numeric, Common) ;
        klu_zl_flops (Symbolic, Numeric, Common) ;
        *lunz = Numeric->lnz + Numeric->unz - n + 
            ((Numeric->Offp) ? (Numeric->Offp [n]) : 0) ;

        /* ------------------------------------------------------------------ */
        /* solve Ax=b */
        /* ------------------------------------------------------------------ */

        for (i = 0 ; i < 2*n ; i++)
        {
            X [i] = B [i] ;
        }
        klu_zl_solve (Symbolic, Numeric, n, 1, X, Common) ;

        /* ------------------------------------------------------------------ */
        /* compute residual, rnorm = norm(b-Ax,1) / norm(A,1) */
        /* ------------------------------------------------------------------ */

        for (i = 0 ; i < 2*n ; i++)
        {
            R [i] = B [i] ;
        }
        for (j = 0 ; j < n ; j++)
        {
            asum = 0 ;
            for (p = Ap [j] ; p < Ap [j+1] ; p++)
            {
                /* R (i) -= A (i,j) * X (j) */
                i = Ai [p] ;
                REAL (R,i) -= REAL(Ax,p) * REAL(X,j) - IMAG(Ax,p) * IMAG(X,j) ;
                IMAG (R,i) -= IMAG(Ax,p) * REAL(X,j) + REAL(Ax,p) * IMAG(X,j) ;
                asum += CABS (Ax, p) ;
            }
            anorm = MAX (anorm, asum) ;
        }
        *rnorm = 0 ;
        for (i = 0 ; i < n ; i++)
        {
            *rnorm = MAX (*rnorm, CABS (R, i)) ;
        }

        /* ------------------------------------------------------------------ */
        /* free numeric factorization */
        /* ------------------------------------------------------------------ */

        klu_zl_free_numeric (&Numeric, Common) ;
    }

    /* ---------------------------------------------------------------------- */
    /* free symbolic analysis, and residual */
    /* ---------------------------------------------------------------------- */

    klu_l_free_symbolic (&Symbolic, Common) ;
    return (1) ;
}


/* ========================================================================== */
/* === klu_l_demo =========================================================== */
/* ========================================================================== */

/* Given a sparse matrix A, set up a right-hand-side and solve X = A\b */

static void klu_l_demo (Long n, Long *Ap, Long *Ai, double *Ax, Long isreal)
{
    double rnorm ;
    klu_l_common Common ;
    double *B, *X, *R ;
    Long i, lunz ;

    printf ("KLU: %s, version: %d.%d.%d\n", KLU_DATE, KLU_MAIN_VERSION,
        KLU_SUB_VERSION, KLU_SUBSUB_VERSION) ;

    /* ---------------------------------------------------------------------- */
    /* set defaults */
    /* ---------------------------------------------------------------------- */

    klu_l_defaults (&Common) ;

    /* ---------------------------------------------------------------------- */
    /* create a right-hand-side */
    /* ---------------------------------------------------------------------- */

    if (isreal)
    {
        /* B = 1 + (1:n)/n */
        B = klu_l_malloc (n, sizeof (double), &Common) ;
        X = klu_l_malloc (n, sizeof (double), &Common) ;
        R = klu_l_malloc (n, sizeof (double), &Common) ;
        if (B)
        {
            for (i = 0 ; i < n ; i++)
            {
                B [i] = 1 + ((double) i+1) / ((double) n) ;
            }
        }
    }
    else
    {
        /* real (B) = 1 + (1:n)/n, imag(B) = (n:-1:1)/n */
        B = klu_l_malloc (n, 2 * sizeof (double), &Common) ;
        X = klu_l_malloc (n, 2 * sizeof (double), &Common) ;
        R = klu_l_malloc (n, 2 * sizeof (double), &Common) ;
        if (B)
        {
            for (i = 0 ; i < n ; i++)
            {
                REAL (B, i) = 1 + ((double) i+1) / ((double) n) ;
                IMAG (B, i) = ((double) n-i) / ((double) n) ;
            }
        }
    }

    /* ---------------------------------------------------------------------- */
    /* X = A\b using KLU and print statistics */
    /* ---------------------------------------------------------------------- */

    if (!klu_l_backslash (n, Ap, Ai, Ax, isreal, B, X, R, &lunz, &rnorm,
        &Common))
    {
        printf ("KLU failed\n") ;
    }
    else
    {
        printf ("n %ld nnz(A) %ld nnz(L+U+F) %ld resid %g\n"
            "recip growth %g condest %g rcond %g flops %g\n",
            n, Ap [n], lunz, rnorm, Common.rgrowth, Common.condest,
            Common.rcond, Common.flops) ;
    }

    /* ---------------------------------------------------------------------- */
    /* free the problem */
    /* ---------------------------------------------------------------------- */

    if (isreal)
    {
        klu_l_free (B, n, sizeof (double), &Common) ;
        klu_l_free (X, n, sizeof (double), &Common) ;
        klu_l_free (R, n, sizeof (double), &Common) ;
    }
    else
    {
        klu_l_free (B, 2*n, sizeof (double), &Common) ;
        klu_l_free (X, 2*n, sizeof (double), &Common) ;
        klu_l_free (R, 2*n, sizeof (double), &Common) ;
    }
    printf ("peak memory usage: %g bytes\n\n", (double) (Common.mempeak)) ;
}


/* ========================================================================== */
/* === main ================================================================= */
/* ========================================================================== */

/* Read in a sparse matrix in Matrix Market format using CHOLMOD, and then
 * solve Ax=b with KLU.  Note that CHOLMOD is only used to read the matrix. */

#include "cholmod.h"

int main (void)
{
    cholmod_sparse *A ;
    cholmod_common ch ;
    cholmod_l_start (&ch) ;
    A = cholmod_l_read_sparse (stdin, &ch) ;
    if (A)
    {
        if (A->nrow != A->ncol || A->stype != 0
            || (!(A->xtype == CHOLMOD_REAL || A->xtype == CHOLMOD_COMPLEX)))
        {
            printf ("invalid matrix\n") ;
        }
        else
        {
            klu_l_demo (A->nrow, A->p, A->i, A->x, A->xtype == CHOLMOD_REAL) ;
        }
        cholmod_l_free_sparse (&A, &ch) ;
    }
    cholmod_l_finish (&ch) ;
    return (0) ;
}
