# Supplementary material for: Inference for Stochastic Chemical Kinetics Using Moment Equations and System Size Expansion
Source: PLoS Comput Biol. 2016 Jul 22;12(7):e1005030. doi: 10.1371/journal.pcbi.1005030 (PMC4957800; doi:10.1371/journal.pcbi.1005030)
Supplement: S1 Code — This zip-file contains the MATLAB code for the simulation and application example presented in the paper. We provide implementations of all models, parameter estimation and uncertainty analysis to allow everybody to reproduce the results. (ZIP) [file pcbi.1005030.s002.zip › S1code/cvodewrap/SuiteSparse/KLU/Demo/Makefile]

# KLU Demo Makefile.  The klu_simple demo is stand-alone.  The other demos
# require CHOLMOD.

default: all

include ../../SuiteSparse_config/SuiteSparse_config.mk

CLIB = ../Lib/libklu.a  ../../BTF/Lib/libbtf.a \
	../../AMD/Lib/libamd.a ../../COLAMD/Lib/libcolamd.a \
        ../../SuiteSparse_config/libsuitesparseconfig.a

CHOLMOD_LIB = ../../CHOLMOD/Lib/libcholmod.a
CHOLMOD = $(CHOLMOD_LIB) $(LAPACK) $(BLAS) $(XERBLA)

ifneq ($(GPU_CONFIG),)
CHOLMOD += $(CUDART_LIB) $(CUBLAS_LIB) 
endif

I = -I../../SuiteSparse_config -I../../AMD/Include -I../../COLAMD/Include \
	-I../../BTF/Include -I../Include -I../../CHOLMOD/Include

all: $(CLIB) klu_simple $(CHOLMOD_LIB) kludemo kluldemo
	- ./klu_simple
	- ./kludemo < ../Matrix/1c.mtx
	- ./kludemo < ../Matrix/arrowc.mtx
	- ./kludemo < ../Matrix/arrow.mtx
	- ./kludemo < ../Matrix/impcol_a.mtx
	- ./kludemo < ../Matrix/w156.mtx
	- ./kludemo < ../Matrix/ctina.mtx
	- ./kluldemo < ../Matrix/1c.mtx
	- ./kluldemo < ../Matrix/arrowc.mtx
	- ./kluldemo < ../Matrix/arrow.mtx
	- ./kluldemo < ../Matrix/impcol_a.mtx
	- ./kluldemo < ../Matrix/w156.mtx
	- ./kluldemo < ../Matrix/ctina.mtx

../Lib/libklu.a:
	( cd ../Lib ; $(MAKE) )

../../BTF/Lib/libbtf.a:
	( cd ../../BTF ; $(MAKE) library )

../../AMD/Lib/libamd.a:
	( cd ../../AMD ; $(MAKE) library )

../../COLAMD/Lib/libcolamd.a:
	( cd ../../COLAMD ; $(MAKE) library )

../../CHOLMOD/Lib/libcholmod.a:
	( cd ../../CHOLMOD ; $(MAKE) library )
#	( cd ../../CAMD ; $(MAKE) )
#	( cd ../../CCOLAMD ; $(MAKE) )
#	( cd ../../metis-4.0 ; $(MAKE) )

../../SuiteSparse_config/libsuitesparseconfig.a:
	( cd ../../SuiteSparse_config ; $(MAKE) )

purge: distclean

distclean: clean
	- $(RM) kludemo kluldemo klu_simple
	- $(RM) -r *.dSYM

clean:
	- $(RM) $(CLEAN)

kludemo: kludemo.c Makefile $(CLIB)
	$(CC) $(CF) $(I) kludemo.c -o kludemo $(CLIB) $(CHOLMOD) $(LIB)

kluldemo: kludemo.c Makefile $(CLIB)
	$(CC) $(CF) $(I) kluldemo.c -o kluldemo $(CLIB) $(CHOLMOD) $(LIB)

klu_simple: klu_simple.c Makefile $(CLIB)
	$(CC) $(CF) $(I) klu_simple.c -o klu_simple $(CLIB) $(LIB)
	- ./klu_simple
