# Supplementary material for: Inference for Stochastic Chemical Kinetics Using Moment Equations and System Size Expansion
Source: PLoS Comput Biol. 2016 Jul 22;12(7):e1005030. doi: 10.1371/journal.pcbi.1005030 (PMC4957800; doi:10.1371/journal.pcbi.1005030)
Supplement: S1 Code — This zip-file contains the MATLAB code for the simulation and application example presented in the paper. We provide implementations of all models, parameter estimation and uncertainty analysis to allow everybody to reproduce the results. (ZIP) [file pcbi.1005030.s002.zip › S1code/cvodewrap/SuiteSparse/KLU/Doc/ChangeLog]

Oct 23, 2014: version 1.3.2

    * modified MATLAB/klu_make.m.  No change to C source code.

Oct 10, 2014: version 1.3.1

    * modified MATLAB/klu_make.m.
    * trivial change to Tcov/Makefile to allow the Tcov test to work when
        CHOLMOD is compiled with GPU acceleration.  No change to source
        code of KLU proper (except for the version number).

July 31, 2013: version 1.3.0

    * changed malloc and printf pointers to use SuiteSparse_config

Jun 20, 2012: verison 1,2,1

    * minor update for Windows (removed filesep)

Jun 1, 2012: version 1.2.0

    * changed from UFconfig to SuiteSparse_config

Jan 20, 2012: version 1.1.4

    * bug fix:  INT_MAX changed to Int_MAX (used for checking Int overflow).

Dec 7, 2011: version 1.1.3

    * fixed the Makefile to better align with CFLAGS and other standards
    * minor fix to KLU mexFunction

Jan 25, 2011: version 1.1.2

    * minor fix to "make install"
    * port of Tcov to Mac OSX 10.6.6

Nov 30, 2009: version 1.1.1

    * added "make install" and "make uninstall"

March 24, 2009, version 1.1.0

    * updates to documentation
    * tabs expanded to spaces in all source code files

Nov 1, 2007, version 1.0.1

    * minor lint cleanup

May 31, 2007, version 1.0

    * Overview:  this is the first clean release of KLU.  Only one bug was
	fixed since in the last pre-1.0 version (see below).  This release adds
	a 64-bit version, a better Demo, a 100% statement coverage test, new
	parameters and statistics in the KLU Common object, reduced memory
	usage, a method for limiting worst-case work in the BTF ordering, and a
	completely redesigned MATLAB interface.

    * scaling default changed from no scaling, to max row scaling

    * C-callable API modified for klu_malloc, klu_free, klu_realloc, klu_rcond,
	klu_rgrowth, klu_condest.  API of other user-callable KLU functions not
	modified.

    * user ordering function prototype modified (final argument is now
	klu_common, not Common->user_data)

    * User Guide added.

    * KLU Demo completely rewritten.  Now depends on CHOLMOD to read in its
	matrices, in Matrix Market format.

    * port to 64-bit version

    * reduction in memory usage, particularly when the BTF form results in
	many small diagonal blocks

    * new Common parameter (maxwork) and statistics (work, memusage, mempeak)

    * Makefile and object files (*.o) now placed in KLU/Lib, not KLU/Source

    * added klu_install.m, klu_demo.m, klu_make.m to KLU/MATLAB.

    * klu mexFunction now returns a struct for LU, not a lengthy list of
	matrices.  MATLAB interface completely rewritten.

    * Tcov tests completely rewritten

    * bug fix in complex klu_z_refactor, when both btf and scaling are in use

    * bug fix in klu_rgrowth, when the matrix is scaled

Dec 12, 2006: version 0.11

    * minor MATLAB cleanup
