# Supplementary material for: Inference for Stochastic Chemical Kinetics Using Moment Equations and System Size Expansion
Source: PLoS Comput Biol. 2016 Jul 22;12(7):e1005030. doi: 10.1371/journal.pcbi.1005030 (PMC4957800; doi:10.1371/journal.pcbi.1005030)
Supplement: S1 Code — This zip-file contains the MATLAB code for the simulation and application example presented in the paper. We provide implementations of all models, parameter estimation and uncertainty analysis to allow everybody to reproduce the results. (ZIP) [file pcbi.1005030.s002.zip › S1code/cvodewrap/SuiteSparse/KLU/Doc/KLU_UserGuide.bib]

%-------------------------------------------------------------------------------

@string{TOMS        = "{ACM} Trans. Math. Software"}
@string{SIAMJSSC    = "{SIAM} J. Sci. Statist. Comput."}
@string{SIMAX       = "{SIAM} J. Matrix Anal. Appl."}
@string{SICOMP= "{SIAM} J. Comput."}
@string{SIAMJSC     = "{SIAM} J. Sci. Comput."}

@techreport{NagelPederson,
    author={Nagel, L. W and Pederson, D. O.},
    title={{SPICE} (Simulation Program with Integrated Circuit Emphasis)},
    number={Memorandum No. ERL-M382},
    address={University of California, Berkeley}, year={1973}}

@incollection{Kundert86,
     author={Kundert, K. S.},
     year={1986},
     title={Sparse Matrix Techniques and Their Applications to Circuit Simulation},
     editor={Ruehli, A. E.},
     booktitle={Circuit Analysis, Simulation and Design},
     publisher={New York:  North-Holland}}

@techreport{KundertSangiovanniVincentelli85,
	author={Kundert, K. S. and Sangiovanni-Vincentelli, A.},
	month={Oct.},
	year={1985},
	title={User's Guide: Sparse1.2},
	institution={Dept.~of EE and CS, UC Berkeley},
	keywords={ 31 Sparse1.2 software package direct methods}}

@phdthesis{Quarles:M89/42,
    Author = {Thomas L. Quarles},
    Title = {Analysis of Performance and Convergence Issues for Circuit Simulation},
    School = {EECS Department, University of California, Berkeley},
    Year = {1989},
    URL = {http://www.eecs.berkeley.edu/Pubs/TechRpts/1989/1216.html},
    Number = {UCB/ERL M89/42}}

@book{Davis06book,
	author={T. A. Davis},
	title={Direct Methods for Sparse Linear Systems},
	publisher={SIAM}, year={2006}, address={Philadelphia, PA}}

@article{GilbertPeierls88,
	author={Gilbert, J. R. and Peierls, T.},
	year={1988},
	title={Sparse Partial Pivoting in Time Proportional to Arithmetic Operations},
	journal=SIAMJSSC, volume={9}, pages={862-874}}

@article{Duff78a,
	author={Duff, I. S. and Reid, J. K.},
	year={1978},
	title={An Implementation of {Tarjan}'s Algorithm for the Block Triangularization of a Matrix},
	journal=TOMS, volume={4}, pages={137-147}}

@article{Duff81,
	author={Duff, I. S.},
	year={1981},
	title={On Algorithms for Obtaining a Maximum Transversal},
	journal=TOMS, volume={7}, pages={315-330}}

@article{AmestoyDavisDuff96,
	author={Amestoy, P. R. and Davis, T. A. and Duff, I. S.},
	title={An approximate minimum degree ordering algorithm},
	journal=SIMAX, year={1996}, volume={17}, pages={886--905}}

@article{AmestoyDavisDuff03,
	author={Amestoy, P. R. and Davis, T. A. and Duff, I. S.},
	title={Algorithm 837: {AMD}, an approximate minimum degree ordering algorithm},
	journal=TOMS, year={2004}, volume={30}, pages={381-388}}

@article{Tarjan72,
	author={Tarjan, R. E.},
	title={Depth first search and linear graph algorithms},
	journal=SICOMP, year={1972}, volume={1}, pages={146--160}}

@article{DavisGilbertLarimoreNg00,
	author={Davis, T. A. and Gilbert, J. R. and Larimore, S. I. and Ng, E. G.},
	title={A column approximate minimum degree ordering algorithm},
	journal=TOMS, year={2004}, volume={30}, pages={353-376}}

@article{DavisGilbertLarimoreNg00_algo,
	author={Davis, T. A. and Gilbert, J. R. and Larimore, S. I. and Ng, E. G.},
	title={Algorithm 836:  {COLAMD}, a column approximate minimum degree ordering algorithm},
	journal=TOMS, year={2004}, volume={30}, pages={377-380}}

@article{ChenDavisHagerRajamanickam06,
	author={Chen, Y. and Davis, T. A. and Hager, W. W. and Rajamanickam, S.},
	title={Algorithm 887: {CHOLMOD}, supernodal sparse {Cholesky} factorization and update/downdate},
	journal=TOMS, year={2009}, volume={35}, number={3}}

@article{KarypisKumar98e,
	author={Karypis, G. and Kumar, V.},
	title={A fast and high quality multilevel scheme for partitioning irregular graphs},
	journal=SIAMJSC, year={1998}, volume={20}}

@article{ACM679a,
	author={Dongarra, J. J. and {Du Croz}, J. and Duff, I. S. and Hammarling, S.},
	title={A set of level-3 basic linear algebra subprograms},
	journal=TOMS, year={1990}, volume={16}, pages={1--17}}

@article{SuperLU99,
	author={Demmel, J. W. and Eisenstat, S. C. and Gilbert, J. R. and Li, X. S. and Liu, J. W. H.},
	title={A supernodal approach to sparse partial pivoting},
	journal=SIMAX, year={1999}, volume={20}, pages={720-755} }

@article{Davis03,
	author={Davis, T. A.},
	title={A column pre-ordering strategy for the unsymmetric-pattern multifrontal method},
	journal=TOMS, year={2004}, volume={30}, pages={165--195}}

@article{Davis03_algo,
	author={Davis, T. A.},
	title={Algorithm 832:  {UMFPACK V4.3}, an unsymmetric-pattern multifrontal method},
	journal=TOMS, year={2002}, volume={30}, pages={196--199}}

@article{Hager84,
	author={Hager, W. W.},
	title={Condition estimates},
	journal=SIAMJSSC, year={1984},volume={5}, pages={311-316}}

@article{HighamTisseur00,
	author={Higham, N. J. and Tisseur, F.},
	title={A block algorithm for matrix 1-norm estimation with an application to 1-norm pseudospectra},
	journal=SIMAX, year={2000},volume={21},pages={1185--1201} }

@techreport{Palamadai05,
	author={Palamadai, E.},
	title={{KLU} - a high performance sparse linear system solver for
	    circuit simulation problems},
	note={M.S. Thesis},
	address={CISE Department, Univ. of Florida}}

@article{DavisNatarajan10,
    author = {Davis, Timothy A. and Palamadai Natarajan, Ekanathan},
    title = {Algorithm 907: {KLU}, A Direct Sparse Solver for Circuit Simulation Problems},
    journal = {ACM Trans. Math. Softw.},
    volume = {37},
    issue = {3},
    month = {September},
    year = {2010},
    issn = {0098-3500},
    pages = {36:1--36:17},
    articleno = {36},
    numpages = {17},
    url = {http://doi.acm.org/10.1145/1824801.1824814},
    doi = {http://doi.acm.org/10.1145/1824801.1824814},
    acmid = {1824814},
    publisher = {ACM},
    address = {New York, NY, USA},
    keywords = {LU factorization, circuit simulation, sparse matrices},
}
