# Supplementary material for: Inference for Stochastic Chemical Kinetics Using Moment Equations and System Size Expansion
Source: PLoS Comput Biol. 2016 Jul 22;12(7):e1005030. doi: 10.1371/journal.pcbi.1005030 (PMC4957800; doi:10.1371/journal.pcbi.1005030)
Supplement: S1 Code — This zip-file contains the MATLAB code for the simulation and application example presented in the paper. We provide implementations of all models, parameter estimation and uncertainty analysis to allow everybody to reproduce the results. (ZIP) [file pcbi.1005030.s002.zip › S1code/cvodewrap/SuiteSparse/KLU/Doc/Makefile]

#------------------------------------------------------------------------------
# KLU Makefile for creating the user guide
#------------------------------------------------------------------------------

default: dist

include ../../SuiteSparse_config/SuiteSparse_config.mk

#------------------------------------------------------------------------------
# Remove all but the files in the original distribution
#------------------------------------------------------------------------------

clean:
	- $(RM) -r $(CLEAN)

purge: distclean

distclean: clean
	- $(RM) *.aux *.bbl *.blg *.log *.toc

#------------------------------------------------------------------------------
# Create the User Guide and Quick Start Guide
#------------------------------------------------------------------------------

KLU_UserGuide.pdf: KLU_UserGuide.tex KLU_UserGuide.bib \
    ../Include/klu.h ../../BTF/Include/btf.h Makefile
	echo '\\begin{verbatim}' > klu_h.tex
	expand -8 ../Include/klu.h >> klu_h.tex
	echo '\end{verbatim}' >> klu_h.tex
	echo '\\begin{verbatim}' > btf_h.tex
	expand -8 ../../BTF/Include/btf.h >> btf_h.tex
	echo '\end{verbatim}' >> btf_h.tex
	echo '\\begin{verbatim}' > klu_simple_c.tex
	expand -8 ../Demo/klu_simple.c >> klu_simple_c.tex
	echo '\end{verbatim}' >> klu_simple_c.tex
	pdflatex KLU_UserGuide
	bibtex KLU_UserGuide
	pdflatex KLU_UserGuide
	pdflatex KLU_UserGuide

dist:  KLU_UserGuide.pdf
	- $(RM) *.aux *.bbl *.blg *.log *.toc
	- $(RM) klu_simple_c.tex klu_h.tex btf_h.tex
