# Supplementary material for: Inference for Stochastic Chemical Kinetics Using Moment Equations and System Size Expansion
Source: PLoS Comput Biol. 2016 Jul 22;12(7):e1005030. doi: 10.1371/journal.pcbi.1005030 (PMC4957800; doi:10.1371/journal.pcbi.1005030)
Supplement: S1 Code — This zip-file contains the MATLAB code for the simulation and application example presented in the paper. We provide implementations of all models, parameter estimation and uncertainty analysis to allow everybody to reproduce the results. (ZIP) [file pcbi.1005030.s002.zip › S1code/cvodewrap/SuiteSparse/KLU/Include/klu.h]

/* ========================================================================== */
/* === klu include file ===================================================== */
/* ========================================================================== */

/* Include file for user programs that call klu_* routines */

#ifndef _KLU_H
#define _KLU_H

/* make it easy for C++ programs to include KLU */
#ifdef __cplusplus
extern "C" {
#endif

#include "amd.h"
#include "colamd.h"
#include "btf.h"

/* -------------------------------------------------------------------------- */
/* Symbolic object - contains the pre-ordering computed by klu_analyze */
/* -------------------------------------------------------------------------- */

typedef struct
{
    /* A (P,Q) is in upper block triangular form.  The kth block goes from
     * row/col index R [k] to R [k+1]-1.  The estimated number of nonzeros
     * in the L factor of the kth block is Lnz [k]. 
     */

    /* only computed if the AMD ordering is chosen: */
    double symmetry ;   /* symmetry of largest block */
    double est_flops ;  /* est. factorization flop count */
    double lnz, unz ;   /* estimated nz in L and U, including diagonals */
    double *Lnz ;       /* size n, but only Lnz [0..nblocks-1] is used */

    /* computed for all orderings: */
    int
        n,              /* input matrix A is n-by-n */
        nz,             /* # entries in input matrix */
        *P,             /* size n */
        *Q,             /* size n */
        *R,             /* size n+1, but only R [0..nblocks] is used */
        nzoff,          /* nz in off-diagonal blocks */
        nblocks,        /* number of blocks */
        maxblock,       /* size of largest block */
        ordering,       /* ordering used (AMD, COLAMD, or GIVEN) */
        do_btf ;        /* whether or not BTF preordering was requested */

    /* only computed if BTF preordering requested */
    int structural_rank ;   /* 0 to n-1 if the matrix is structurally rank
                        * deficient.  -1 if not computed.  n if the matrix has
                        * full structural rank */

} klu_symbolic ;

typedef struct          /* 64-bit version (otherwise same as above) */
{
    double symmetry, est_flops, lnz, unz ;
    double *Lnz ;
    SuiteSparse_long n, nz, *P, *Q, *R, nzoff, nblocks, maxblock, ordering,
        do_btf, structural_rank ;

} klu_l_symbolic ;

/* -------------------------------------------------------------------------- */
/* Numeric object - contains the factors computed by klu_factor */
/* -------------------------------------------------------------------------- */

typedef struct
{
    /* LU factors of each block, the pivot row permutation, and the
     * entries in the off-diagonal blocks */

    int n ;             /* A is n-by-n */
    int nblocks ;       /* number of diagonal blocks */
    int lnz ;           /* actual nz in L, including diagonal */
    int unz ;           /* actual nz in U, including diagonal */
    int max_lnz_block ; /* max actual nz in L in any one block, incl. diag */
    int max_unz_block ; /* max actual nz in U in any one block, incl. diag */
    int *Pnum ;         /* size n. final pivot permutation */
    int *Pinv ;         /* size n. inverse of final pivot permutation */

    /* LU factors of each block */
    int *Lip ;          /* size n. pointers into LUbx[block] for L */
    int *Uip ;          /* size n. pointers into LUbx[block] for U */
    int *Llen ;         /* size n. Llen [k] = # of entries in kth column of L */
    int *Ulen ;         /* size n. Ulen [k] = # of entries in kth column of U */
    void **LUbx ;       /* L and U indices and entries (excl. diagonal of U) */
    size_t *LUsize ;    /* size of each LUbx [block], in sizeof (Unit) */
    void *Udiag ;       /* diagonal of U */

    /* scale factors; can be NULL if no scaling */
    double *Rs ;        /* size n. Rs [i] is scale factor for row i */

    /* permanent workspace for factorization and solve */
    size_t worksize ;   /* size (in bytes) of Work */
    void *Work ;        /* workspace */
    void *Xwork ;       /* alias into Numeric->Work */
    int *Iwork ;        /* alias into Numeric->Work */

    /* off-diagonal entries in a conventional compressed-column sparse matrix */
    int *Offp ;         /* size n+1, column pointers */
    int *Offi ;         /* size nzoff, row indices */
    void *Offx ;        /* size nzoff, numerical values */
    int nzoff ;

} klu_numeric ;

typedef struct          /* 64-bit version (otherwise same as above) */
{
    SuiteSparse_long n, nblocks, lnz, unz, max_lnz_block, max_unz_block, *Pnum,
        *Pinv, *Lip, *Uip, *Llen, *Ulen ;
    void **LUbx ;
    size_t *LUsize ;
    void *Udiag ;
    double *Rs ;
    size_t worksize ;
    void *Work, *Xwork ;
    SuiteSparse_long *Iwork ;
    SuiteSparse_long *Offp, *Offi ;
    void *Offx ;
    SuiteSparse_long nzoff ;

} klu_l_numeric ;

/* -------------------------------------------------------------------------- */
/* KLU control parameters and statistics */
/* -------------------------------------------------------------------------- */

/* Common->status values */
#define KLU_OK 0
#define KLU_SINGULAR (1)            /* status > 0 is a warning, not an error */
#define KLU_OUT_OF_MEMORY (-2)
#define KLU_INVALID (-3)
#define KLU_TOO_LARGE (-4)          /* integer overflow has occured */

typedef struct klu_common_struct
{

    /* ---------------------------------------------------------------------- */
    /* parameters */
    /* ---------------------------------------------------------------------- */

    double tol ;            /* pivot tolerance for diagonal preference */
    double memgrow ;        /* realloc memory growth size for LU factors */
    double initmem_amd ;    /* init. memory size with AMD: c*nnz(L) + n */
    double initmem ;        /* init. memory size: c*nnz(A) + n */
    double maxwork ;        /* maxwork for BTF, <= 0 if no limit */

    int btf ;               /* use BTF pre-ordering, or not */
    int ordering ;          /* 0: AMD, 1: COLAMD, 2: user P and Q,
                             * 3: user function */
    int scale ;             /* row scaling: -1: none (and no error check),
                             * 0: none, 1: sum, 2: max */

    /* pointer to user ordering function */
    int (*user_order) (int, int *, int *, int *, struct klu_common_struct *) ;

    /* pointer to user data, passed unchanged as the last parameter to the
     * user ordering function (optional, the user function need not use this
     * information). */
    void *user_data ;

    int halt_if_singular ;      /* how to handle a singular matrix:
        * FALSE: keep going.  Return a Numeric object with a zero U(k,k).  A
        *   divide-by-zero may occur when computing L(:,k).  The Numeric object
        *   can be passed to klu_solve (a divide-by-zero will occur).  It can
        *   also be safely passed to klu_refactor.
        * TRUE: stop quickly.  klu_factor will free the partially-constructed
        *   Numeric object.  klu_refactor will not free it, but will leave the
        *   numerical values only partially defined.  This is the default. */

    /* ---------------------------------------------------------------------- */
    /* statistics */
    /* ---------------------------------------------------------------------- */

    int status ;                /* KLU_OK if OK, < 0 if error */
    int nrealloc ;              /* # of reallocations of L and U */

    int structural_rank ;       /* 0 to n-1 if the matrix is structurally rank
        * deficient (as determined by maxtrans).  -1 if not computed.  n if the
        * matrix has full structural rank.  This is computed by klu_analyze
        * if a BTF preordering is requested. */

    int numerical_rank ;        /* First k for which a zero U(k,k) was found,
        * if the matrix was singular (in the range 0 to n-1).  n if the matrix
        * has full rank. This is not a true rank-estimation.  It just reports
        * where the first zero pivot was found.  -1 if not computed.
        * Computed by klu_factor and klu_refactor. */

    int singular_col ;          /* n if the matrix is not singular.  If in the
        * range 0 to n-1, this is the column index of the original matrix A that
        * corresponds to the column of U that contains a zero diagonal entry.
        * -1 if not computed.  Computed by klu_factor and klu_refactor. */

    int noffdiag ;      /* # of off-diagonal pivots, -1 if not computed */

    double flops ;      /* actual factorization flop count, from klu_flops */
    double rcond ;      /* crude reciprocal condition est., from klu_rcond */
    double condest ;    /* accurate condition est., from klu_condest */
    double rgrowth ;    /* reciprocal pivot rgrowth, from klu_rgrowth */
    double work ;       /* actual work done in BTF, in klu_analyze */

    size_t memusage ;   /* current memory usage, in bytes */
    size_t mempeak ;    /* peak memory usage, in bytes */

} klu_common ;

typedef struct klu_l_common_struct /* 64-bit version (otherwise same as above)*/
{

    double tol, memgrow, initmem_amd, initmem, maxwork ;
    SuiteSparse_long btf, ordering, scale ;
    SuiteSparse_long (*user_order) (SuiteSparse_long, SuiteSparse_long *,
        SuiteSparse_long *, SuiteSparse_long *,
        struct klu_l_common_struct *) ;
    void *user_data ;
    SuiteSparse_long halt_if_singular ;
    SuiteSparse_long status, nrealloc, structural_rank, numerical_rank,
        singular_col, noffdiag ;
    double flops, rcond, condest, rgrowth, work ;
    size_t memusage, mempeak ;

} klu_l_common ;

/* -------------------------------------------------------------------------- */
/* klu_defaults: sets default control parameters */
/* -------------------------------------------------------------------------- */

int klu_defaults
(
    klu_common *Common
) ;

SuiteSparse_long klu_l_defaults (klu_l_common *Common) ;

/* -------------------------------------------------------------------------- */
/* klu_analyze:  orders and analyzes a matrix */
/* -------------------------------------------------------------------------- */

/* Order the matrix with BTF (or not), then order each block with AMD, COLAMD,
 * a natural ordering, or with a user-provided ordering function */

klu_symbolic *klu_analyze
(
    /* inputs, not modified */
    int n,              /* A is n-by-n */
    int Ap [ ],         /* size n+1, column pointers */
    int Ai [ ],         /* size nz, row indices */
    klu_common *Common
) ;

klu_l_symbolic *klu_l_analyze (SuiteSparse_long, SuiteSparse_long *,
    SuiteSparse_long *, klu_l_common *Common) ;


/* -------------------------------------------------------------------------- */
/* klu_analyze_given: analyzes a matrix using given P and Q */
/* -------------------------------------------------------------------------- */

/* Order the matrix with BTF (or not), then use natural or given ordering
 * P and Q on the blocks.  P and Q are interpretted as identity
 * if NULL. */

klu_symbolic *klu_analyze_given
(
    /* inputs, not modified */
    int n,              /* A is n-by-n */
    int Ap [ ],         /* size n+1, column pointers */
    int Ai [ ],         /* size nz, row indices */
    int P [ ],          /* size n, user's row permutation (may be NULL) */
    int Q [ ],          /* size n, user's column permutation (may be NULL) */
    klu_common *Common
) ;

klu_l_symbolic *klu_l_analyze_given (SuiteSparse_long, SuiteSparse_long *,
    SuiteSparse_long *, SuiteSparse_long *, SuiteSparse_long *,
    klu_l_common *) ;


/* -------------------------------------------------------------------------- */
/* klu_factor:  factors a matrix using the klu_analyze results */
/* -------------------------------------------------------------------------- */

klu_numeric *klu_factor /* returns KLU_OK if OK, < 0 if error */
(
    /* inputs, not modified */
    int Ap [ ],         /* size n+1, column pointers */
    int Ai [ ],         /* size nz, row indices */
    double Ax [ ],      /* size nz, numerical values */
    klu_symbolic *Symbolic,
    klu_common *Common
) ;

klu_numeric *klu_z_factor      /* returns KLU_OK if OK, < 0 if error */
(
     /* inputs, not modified */
     int Ap [ ],        /* size n+1, column pointers */
     int Ai [ ],        /* size nz, row indices */
     double Ax [ ],     /* size 2*nz, numerical values (real,imag pairs) */
     klu_symbolic *Symbolic,
     klu_common *Common
) ;

/* long / real version */
klu_l_numeric *klu_l_factor (SuiteSparse_long *, SuiteSparse_long *, double *,
    klu_l_symbolic *, klu_l_common *) ;

/* long / complex version */
klu_l_numeric *klu_zl_factor (SuiteSparse_long *, SuiteSparse_long *, double *,
    klu_l_symbolic *, klu_l_common *) ;


/* -------------------------------------------------------------------------- */
/* klu_solve: solves Ax=b using the Symbolic and Numeric objects */
/* -------------------------------------------------------------------------- */

int klu_solve
(
    /* inputs, not modified */
    klu_symbolic *Symbolic,
    klu_numeric *Numeric,
    int ldim,               /* leading dimension of B */
    int nrhs,               /* number of right-hand-sides */

    /* right-hand-side on input, overwritten with solution to Ax=b on output */
    double B [ ],           /* size ldim*nrhs */
    klu_common *Common
) ;

int klu_z_solve
(
     /* inputs, not modified */
     klu_symbolic *Symbolic,
     klu_numeric *Numeric,
     int ldim,               /* leading dimension of B */
     int nrhs,               /* number of right-hand-sides */

     /* right-hand-side on input, overwritten with solution to Ax=b on output */
     double B [ ],          /* size 2*ldim*nrhs */
     klu_common *Common
) ;

SuiteSparse_long klu_l_solve (klu_l_symbolic *, klu_l_numeric *,
    SuiteSparse_long, SuiteSparse_long, double *, klu_l_common *) ;

SuiteSparse_long klu_zl_solve (klu_l_symbolic *, klu_l_numeric *,
    SuiteSparse_long, SuiteSparse_long, double *, klu_l_common *) ;


/* -------------------------------------------------------------------------- */
/* klu_tsolve: solves A'x=b using the Symbolic and Numeric objects */
/* -------------------------------------------------------------------------- */

int klu_tsolve
(
    /* inputs, not modified */
    klu_symbolic *Symbolic,
    klu_numeric *Numeric,
    int ldim,               /* leading dimension of B */
    int nrhs,               /* number of right-hand-sides */

    /* right-hand-side on input, overwritten with solution to Ax=b on output */
    double B [ ],           /* size ldim*nrhs */
    klu_common *Common
) ;

int klu_z_tsolve
(
    /* inputs, not modified */
    klu_symbolic *Symbolic,
    klu_numeric *Numeric,
    int ldim,               /* leading dimension of B */
    int nrhs,               /* number of right-hand-sides */

    /* right-hand-side on input, overwritten with solution to Ax=b on output */
    double B [ ],           /* size 2*ldim*nrhs */
    int conj_solve,         /* TRUE: conjugate solve, FALSE: solve A.'x=b */
    klu_common *Common
     
) ;

SuiteSparse_long klu_l_tsolve (klu_l_symbolic *, klu_l_numeric *,
    SuiteSparse_long, SuiteSparse_long, double *, klu_l_common *) ;

SuiteSparse_long klu_zl_tsolve (klu_l_symbolic *, klu_l_numeric *,
    SuiteSparse_long, SuiteSparse_long, double *, SuiteSparse_long,
    klu_l_common * ) ;


/* -------------------------------------------------------------------------- */
/* klu_refactor: refactorizes matrix with same ordering as klu_factor */
/* -------------------------------------------------------------------------- */

int klu_refactor            /* return TRUE if successful, FALSE otherwise */
(
    /* inputs, not modified */
    int Ap [ ],         /* size n+1, column pointers */
    int Ai [ ],         /* size nz, row indices */
    double Ax [ ],      /* size nz, numerical values */
    klu_symbolic *Symbolic,
    /* input, and numerical values modified on output */
    klu_numeric *Numeric,
    klu_common *Common
) ;

int klu_z_refactor          /* return TRUE if successful, FALSE otherwise */
(
     /* inputs, not modified */
     int Ap [ ],        /* size n+1, column pointers */
     int Ai [ ],        /* size nz, row indices */
     double Ax [ ],     /* size 2*nz, numerical values */
     klu_symbolic *Symbolic,
     /* input, and numerical values modified on output */
     klu_numeric *Numeric,
     klu_common *Common
) ;

SuiteSparse_long klu_l_refactor (SuiteSparse_long *, SuiteSparse_long *,
    double *, klu_l_symbolic *, klu_l_numeric *, klu_l_common *) ;

SuiteSparse_long klu_zl_refactor (SuiteSparse_long *, SuiteSparse_long *,
    double *, klu_l_symbolic *, klu_l_numeric *, klu_l_common *) ;


/* -------------------------------------------------------------------------- */
/* klu_free_symbolic: destroys the Symbolic object */
/* -------------------------------------------------------------------------- */

int klu_free_symbolic
(
    klu_symbolic **Symbolic,
    klu_common *Common
) ;

SuiteSparse_long klu_l_free_symbolic (klu_l_symbolic **, klu_l_common *) ;


/* -------------------------------------------------------------------------- */
/* klu_free_numeric: destroys the Numeric object */
/* -------------------------------------------------------------------------- */

/* Note that klu_free_numeric and klu_z_free_numeric are identical; each can
 * free both kinds of Numeric objects (real and complex) */

int klu_free_numeric
(
    klu_numeric **Numeric,
    klu_common *Common
) ;

int klu_z_free_numeric
(
     klu_numeric **Numeric,
     klu_common *Common
) ;

SuiteSparse_long klu_l_free_numeric (klu_l_numeric **, klu_l_common *) ;
SuiteSparse_long klu_zl_free_numeric (klu_l_numeric **, klu_l_common *) ;


/* -------------------------------------------------------------------------- */
/* klu_sort: sorts the columns of the LU factorization */
/* -------------------------------------------------------------------------- */

/* this is not needed except for the MATLAB interface */

int klu_sort
(
    /* inputs, not modified */
    klu_symbolic *Symbolic,
    /* input/output */
    klu_numeric *Numeric,
    klu_common *Common
) ;

int klu_z_sort
(
    /* inputs, not modified */
    klu_symbolic *Symbolic,
    /* input/output */
    klu_numeric *Numeric,
    klu_common *Common
) ;

SuiteSparse_long klu_l_sort (klu_l_symbolic *, klu_l_numeric *,
    klu_l_common *) ;
SuiteSparse_long klu_zl_sort (klu_l_symbolic *, klu_l_numeric *,
    klu_l_common *) ;


/* -------------------------------------------------------------------------- */
/* klu_flops: determines # of flops performed in numeric factorzation */
/* -------------------------------------------------------------------------- */

int klu_flops
(
    /* inputs, not modified */
    klu_symbolic *Symbolic,
    klu_numeric *Numeric,
    /* input/output */
    klu_common *Common
) ;

int klu_z_flops
(
    /* inputs, not modified */
    klu_symbolic *Symbolic,
    klu_numeric *Numeric,
    /* input/output */
    klu_common *Common
) ;

SuiteSparse_long klu_l_flops (klu_l_symbolic *, klu_l_numeric *,
    klu_l_common *) ;
SuiteSparse_long klu_zl_flops (klu_l_symbolic *, klu_l_numeric *,
    klu_l_common *) ;


/* -------------------------------------------------------------------------- */
/* klu_rgrowth : compute the reciprocal pivot growth */
/* -------------------------------------------------------------------------- */

/* Pivot growth is computed after the input matrix is permuted, scaled, and
 * off-diagonal entries pruned.  This is because the LU factorization of each
 * block takes as input the scaled diagonal blocks of the BTF form.  The
 * reciprocal pivot growth in column j of an LU factorization of a matrix C
 * is the largest entry in C divided by the largest entry in U; then the overall
 * reciprocal pivot growth is the smallest such value for all columns j.  Note
 * that the off-diagonal entries are not scaled, since they do not take part in
 * the LU factorization of the diagonal blocks.
 *
 * In MATLAB notation:
 *
 * rgrowth = min (max (abs ((R \ A(p,q)) - F)) ./ max (abs (U))) */

int klu_rgrowth
(
    int Ap [ ],
    int Ai [ ],
    double Ax [ ],
    klu_symbolic *Symbolic,
    klu_numeric *Numeric,
    klu_common *Common          /* Common->rgrowth = reciprocal pivot growth */
) ;

int klu_z_rgrowth
(
    int Ap [ ],
    int Ai [ ],
    double Ax [ ],
    klu_symbolic *Symbolic,
    klu_numeric *Numeric,
    klu_common *Common          /* Common->rgrowth = reciprocal pivot growth */
) ;

SuiteSparse_long klu_l_rgrowth (SuiteSparse_long *, SuiteSparse_long *,
    double *, klu_l_symbolic *, klu_l_numeric *, klu_l_common *) ;

SuiteSparse_long klu_zl_rgrowth (SuiteSparse_long *, SuiteSparse_long *,
    double *, klu_l_symbolic *, klu_l_numeric *, klu_l_common *) ;


/* -------------------------------------------------------------------------- */
/* klu_condest */
/* -------------------------------------------------------------------------- */

/* Computes a reasonably accurate estimate of the 1-norm condition number, using
 * Hager's method, as modified by Higham and Tisseur (same method as used in
 * MATLAB's condest */

int klu_condest
(
    int Ap [ ],             /* size n+1, column pointers, not modified */
    double Ax [ ],          /* size nz = Ap[n], numerical values, not modified*/
    klu_symbolic *Symbolic, /* symbolic analysis, not modified */
    klu_numeric *Numeric,   /* numeric factorization, not modified */
    klu_common *Common      /* result returned in Common->condest */
) ;

int klu_z_condest
(
    int Ap [ ],
    double Ax [ ],          /* size 2*nz */
    klu_symbolic *Symbolic,
    klu_numeric *Numeric,
    klu_common *Common      /* result returned in Common->condest */
) ;

SuiteSparse_long klu_l_condest (SuiteSparse_long *, double *, klu_l_symbolic *,
    klu_l_numeric *, klu_l_common *) ;

SuiteSparse_long klu_zl_condest (SuiteSparse_long *, double *, klu_l_symbolic *,
    klu_l_numeric *, klu_l_common *) ;


/* -------------------------------------------------------------------------- */
/* klu_rcond: compute min(abs(diag(U))) / max(abs(diag(U))) */
/* -------------------------------------------------------------------------- */

int klu_rcond
(
    klu_symbolic *Symbolic,         /* input, not modified */
    klu_numeric *Numeric,           /* input, not modified */
    klu_common *Common              /* result in Common->rcond */
) ;

int klu_z_rcond
(
    klu_symbolic *Symbolic,         /* input, not modified */
    klu_numeric *Numeric,           /* input, not modified */
    klu_common *Common              /* result in Common->rcond */
) ;

SuiteSparse_long klu_l_rcond (klu_l_symbolic *, klu_l_numeric *,
    klu_l_common *) ;

SuiteSparse_long klu_zl_rcond (klu_l_symbolic *, klu_l_numeric *,
    klu_l_common *) ;


/* -------------------------------------------------------------------------- */
/* klu_scale */
/* -------------------------------------------------------------------------- */

int klu_scale           /* return TRUE if successful, FALSE otherwise */
(
    /* inputs, not modified */
    int scale,          /* <0: none, no error check; 0: none, 1: sum, 2: max */
    int n,
    int Ap [ ],         /* size n+1, column pointers */
    int Ai [ ],         /* size nz, row indices */
    double Ax [ ],
    /* outputs, not defined on input */
    double Rs [ ],
    /* workspace, not defined on input or output */
    int W [ ],          /* size n, can be NULL */
    klu_common *Common
) ;

int klu_z_scale         /* return TRUE if successful, FALSE otherwise */
(
    /* inputs, not modified */
    int scale,          /* <0: none, no error check; 0: none, 1: sum, 2: max */
    int n,
    int Ap [ ],         /* size n+1, column pointers */
    int Ai [ ],         /* size nz, row indices */
    double Ax [ ],
    /* outputs, not defined on input */
    double Rs [ ],
    /* workspace, not defined on input or output */
    int W [ ],          /* size n, can be NULL */
    klu_common *Common
) ;

SuiteSparse_long klu_l_scale (SuiteSparse_long, SuiteSparse_long,
    SuiteSparse_long *, SuiteSparse_long *, double *,
    double *, SuiteSparse_long *, klu_l_common *) ;

SuiteSparse_long klu_zl_scale (SuiteSparse_long, SuiteSparse_long,
    SuiteSparse_long *, SuiteSparse_long *, double *,
    double *, SuiteSparse_long *, klu_l_common *) ;


/* -------------------------------------------------------------------------- */
/* klu_extract  */
/* -------------------------------------------------------------------------- */

int klu_extract     /* returns TRUE if successful, FALSE otherwise */
(
    /* inputs: */
    klu_numeric *Numeric,
    klu_symbolic *Symbolic,

    /* outputs, either allocated on input, or ignored otherwise */

    /* L */
    int *Lp,        /* size n+1 */
    int *Li,        /* size Numeric->lnz */
    double *Lx,     /* size Numeric->lnz */

    /* U */
    int *Up,        /* size n+1 */
    int *Ui,        /* size Numeric->unz */
    double *Ux,     /* size Numeric->unz */

    /* F */
    int *Fp,        /* size n+1 */
    int *Fi,        /* size Numeric->nzoff */
    double *Fx,     /* size Numeric->nzoff */

    /* P, row permutation */
    int *P,         /* size n */

    /* Q, column permutation */
    int *Q,         /* size n */

    /* Rs, scale factors */
    double *Rs,     /* size n */

    /* R, block boundaries */
    int *R,         /* size Symbolic->nblocks+1 (nblocks is at most n) */

    klu_common *Common
) ;


int klu_z_extract           /* returns TRUE if successful, FALSE otherwise */
(
    /* inputs: */
    klu_numeric *Numeric,
    klu_symbolic *Symbolic,

    /* outputs, all of which must be allocated on input */

    /* L */
    int *Lp,        /* size n+1 */
    int *Li,        /* size nnz(L) */
    double *Lx,     /* size nnz(L) */
    double *Lz,     /* size nnz(L) for the complex case, ignored if real */

    /* U */
    int *Up,        /* size n+1 */
    int *Ui,        /* size nnz(U) */
    double *Ux,     /* size nnz(U) */
    double *Uz,     /* size nnz(U) for the complex case, ignored if real */

    /* F */
    int *Fp,        /* size n+1 */
    int *Fi,        /* size nnz(F) */
    double *Fx,     /* size nnz(F) */
    double *Fz,     /* size nnz(F) for the complex case, ignored if real */

    /* P, row permutation */
    int *P,         /* size n */

    /* Q, column permutation */
    int *Q,         /* size n */

    /* Rs, scale factors */
    double *Rs,     /* size n */

    /* R, block boundaries */
    int *R,         /* size Symbolic->nblocks+1 (nblocks is at most n) */

    klu_common *Common
) ;

SuiteSparse_long klu_l_extract (klu_l_numeric *, klu_l_symbolic *,
    SuiteSparse_long *, SuiteSparse_long *, double *,
    SuiteSparse_long *, SuiteSparse_long *, double *,
    SuiteSparse_long *, SuiteSparse_long *, double *,
    SuiteSparse_long *, SuiteSparse_long *, double *,
    SuiteSparse_long *, klu_l_common *) ;

SuiteSparse_long klu_zl_extract (klu_l_numeric *, klu_l_symbolic *,
    SuiteSparse_long *, SuiteSparse_long *, double *, double *,
    SuiteSparse_long *, SuiteSparse_long *, double *, double *,
    SuiteSparse_long *, SuiteSparse_long *, double *, double *,
    SuiteSparse_long *, SuiteSparse_long *, double *,
    SuiteSparse_long *, klu_l_common *) ;


/* -------------------------------------------------------------------------- */
/* KLU memory management routines */
/* -------------------------------------------------------------------------- */

void *klu_malloc        /* returns pointer to the newly malloc'd block */
(
    /* ---- input ---- */
    size_t n,           /* number of items */
    size_t size,        /* size of each item */
    /* --------------- */
    klu_common *Common
) ;

void *klu_free          /* always returns NULL */
(
    /* ---- in/out --- */
    void *p,            /* block of memory to free */
    size_t n,           /* number of items */
    size_t size,        /* size of each item */
    /* --------------- */
    klu_common *Common
) ;

void *klu_realloc       /* returns pointer to reallocated block */
(
    /* ---- input ---- */
    size_t nnew,        /* requested # of items in reallocated block */
    size_t nold,        /* current size of block, in # of items */
    size_t size,        /* size of each item */
    /* ---- in/out --- */
    void *p,            /* block of memory to realloc */
    /* --------------- */
    klu_common *Common
) ;

void *klu_l_malloc (size_t, size_t, klu_l_common *) ;
void *klu_l_free (void *, size_t, size_t, klu_l_common *) ;
void *klu_l_realloc (size_t, size_t, size_t, void *, klu_l_common *) ;


/* ========================================================================== */
/* === KLU version ========================================================== */
/* ========================================================================== */

/* All versions of KLU include these definitions.
 * As an example, to test if the version you are using is 1.2 or later:
 *
 *      if (KLU_VERSION >= KLU_VERSION_CODE (1,2)) ...
 *
 * This also works during compile-time:
 *
 *      #if (KLU >= KLU_VERSION_CODE (1,2))
 *          printf ("This is version 1.2 or later\n") ;
 *      #else
 *          printf ("This is an early version\n") ;
 *      #endif
 */

#define KLU_DATE "Oct 23, 2014"
#define KLU_VERSION_CODE(main,sub) ((main) * 1000 + (sub))
#define KLU_MAIN_VERSION 1
#define KLU_SUB_VERSION 3
#define KLU_SUBSUB_VERSION 2
#define KLU_VERSION KLU_VERSION_CODE(KLU_MAIN_VERSION,KLU_SUB_VERSION)

#ifdef __cplusplus
}
#endif
#endif
