# Supplementary material for: Inference for Stochastic Chemical Kinetics Using Moment Equations and System Size Expansion
Source: PLoS Comput Biol. 2016 Jul 22;12(7):e1005030. doi: 10.1371/journal.pcbi.1005030 (PMC4957800; doi:10.1371/journal.pcbi.1005030)
Supplement: S1 Code — This zip-file contains the MATLAB code for the simulation and application example presented in the paper. We provide implementations of all models, parameter estimation and uncertainty analysis to allow everybody to reproduce the results. (ZIP) [file pcbi.1005030.s002.zip › S1code/cvodewrap/SuiteSparse/KLU/Include/klu_internal.h]

/* ========================================================================== */
/* === KLU/Include/klu_internal.h =========================================== */
/* ========================================================================== */

/* For internal use in KLU routines only, not for user programs */

#ifndef _KLU_INTERNAL_H
#define _KLU_INTERNAL_H

#include "klu.h" 
#include "btf.h"
#include "klu_version.h"

/* ========================================================================== */
/* make sure debugging and printing is turned off */

#ifndef NDEBUG
#define NDEBUG
#endif
#ifndef NPRINT
#define NPRINT
#endif

/* To enable debugging and assertions, uncomment this line:
 #undef NDEBUG
 */

/* To enable diagnostic printing, uncomment this line:
 #undef NPRINT
 */

/* ========================================================================== */

#include <stdio.h>
#include <assert.h>
#include <limits.h>
#include <stdlib.h>
#include <math.h>

#undef ASSERT
#ifndef NDEBUG
#define ASSERT(a) assert(a)
#else
#define ASSERT(a)
#endif

#define SCALAR_IS_NAN(x) ((x) != (x))

/* true if an integer (stored in double x) would overflow (or if x is NaN) */
#define INT_OVERFLOW(x) ((!((x) * (1.0+1e-8) <= (double) Int_MAX)) \
                        || SCALAR_IS_NAN (x))

#undef TRUE
#undef FALSE
#undef MAX
#undef MIN
#undef PRINTF
#undef FLIP

#ifndef NPRINT
#define PRINTF(s) SUITESPARSE_PRINTF (s)
#else
#define PRINTF(s)
#endif

#define TRUE 1
#define FALSE 0
#define MAX(a,b) (((a) > (b)) ?  (a) : (b))
#define MIN(a,b) (((a) < (b)) ?  (a) : (b))

/* FLIP is a "negation about -1", and is used to mark an integer i that is
 * normally non-negative.  FLIP (EMPTY) is EMPTY.  FLIP of a number > EMPTY
 * is negative, and FLIP of a number < EMTPY is positive.  FLIP (FLIP (i)) = i
 * for all integers i.  UNFLIP (i) is >= EMPTY. */
#define EMPTY (-1)
#define FLIP(i) (-(i)-2)
#define UNFLIP(i) (((i) < EMPTY) ? FLIP (i) : (i))


size_t KLU_kernel   /* final size of LU on output */
(
    /* input, not modified */
    Int n,              /* A is n-by-n */
    Int Ap [ ],         /* size n+1, column pointers for A */
    Int Ai [ ],         /* size nz = Ap [n], row indices for A */
    Entry Ax [ ],       /* size nz, values of A */
    Int Q [ ],          /* size n, optional input permutation */
    size_t lusize,      /* initial size of LU */

    /* output, not defined on input */
    Int Pinv [ ],       /* size n */
    Int P [ ],          /* size n */
    Unit **p_LU,        /* size lusize on input, size Uxp[n] on output*/
    Entry Udiag [ ],    /* size n, diagonal of U */
    Int Llen [ ],       /* size n, column length of L */
    Int Ulen [ ],       /* size n, column length of U */
    Int Lip [ ],        /* size n+1 */
    Int Uip [ ],        /* size n+1 */
    Int *lnz,           /* size of L */
    Int *unz,           /* size of U */

    /* workspace, not defined on input */
    Entry X [ ],   /* size n, zero on output */

    /* workspace, not defined on input or output */
    Int Stack [ ],  /* size n */
    Int Flag [ ],   /* size n */
    Int adj_pos [ ],    /* size n */
    
    /* workspace for pruning only */
    Int Lpend [ ],      /* size n workspace */

    /* inputs, not modified on output */
    Int k1,             /* the block of A is from k1 to k2-1 */
    Int PSinv [ ],      /* inverse of P from symbolic factorization */
    double Rs [ ],      /* scale factors for A */

    /* inputs, modified on output */
    Int Offp [ ],   /* off-diagonal matrix (modified by this routine) */
    Int Offi [ ],
    Entry Offx [ ],
    KLU_common *Common  /* the control input/output structure */
) ;


size_t KLU_kernel_factor            /* 0 if failure, size of LU if OK */
(
    /* inputs, not modified */
    Int n,          /* A is n-by-n. n must be > 0. */
    Int Ap [ ],     /* size n+1, column pointers for A */
    Int Ai [ ],     /* size nz = Ap [n], row indices for A */
    Entry Ax [ ],   /* size nz, values of A */
    Int Q [ ],      /* size n, optional column permutation */
    double Lsize,   /* initial size of L and U */

    /* outputs, not defined on input */
    Unit **p_LU,        /* row indices and values of L and U */
    Entry Udiag [ ],    /* size n, diagonal of U */
    Int Llen [ ],       /* size n, column length of L */
    Int Ulen [ ],       /* size n, column length of U */
    Int Lip [ ],        /* size n+1, column pointers of L */
    Int Uip [ ],        /* size n+1, column pointers of U */
    Int P [ ],          /* row permutation, size n */
    Int *lnz,           /* size of L */
    Int *unz,           /* size of U */

    /* workspace, undefined on input */
    Entry *X,       /* size n entries.  Zero on output */
    Int *Work,      /* size 5n Int's */

    /* inputs, not modified on output */
    Int k1,             /* the block of A is from k1 to k2-1 */
    Int PSinv [ ],      /* inverse of P from symbolic factorization */
    double Rs [ ],      /* scale factors for A */

    /* inputs, modified on output */
    Int Offp [ ],   /* off-diagonal matrix (modified by this routine) */
    Int Offi [ ],
    Entry Offx [ ],
    KLU_common *Common  /* the control input/output structure */
) ;

void KLU_lsolve
(
    /* inputs, not modified: */
    Int n,
    Int Lp [ ],
    Int Li [ ],
    Unit LU [ ],
    Int nrhs,
    /* right-hand-side on input, solution to Lx=b on output */
    Entry X [ ]
) ;

void KLU_ltsolve
(
    /* inputs, not modified: */
    Int n,
    Int Lp [ ],
    Int Li [ ],
    Unit LU [ ],
    Int nrhs,
#ifdef COMPLEX
    Int conj_solve,
#endif
    /* right-hand-side on input, solution to L'x=b on output */
    Entry X [ ]
) ;


void KLU_usolve
(
    /* inputs, not modified: */
    Int n,
    Int Up [ ],
    Int Ui [ ],
    Unit LU [ ],
    Entry Udiag [ ],
    Int nrhs,
    /* right-hand-side on input, solution to Ux=b on output */
    Entry X [ ]
) ;

void KLU_utsolve
(
    /* inputs, not modified: */
    Int n,
    Int Up [ ],
    Int Ui [ ],
    Unit LU [ ],
    Entry Udiag [ ],
    Int nrhs,
#ifdef COMPLEX
    Int conj_solve,
#endif
    /* right-hand-side on input, solution to U'x=b on output */
    Entry X [ ]
) ;

Int KLU_valid 
(
    Int n, 
    Int Ap [ ], 
    Int Ai [ ], 
    Entry Ax [ ]
) ;

Int KLU_valid_LU 
(
    Int n, 
    Int flag_test_start_ptr, 
    Int Xip [ ],
    Int Xlen [ ],  
    Unit LU [ ]
);

size_t KLU_add_size_t (size_t a, size_t b, Int *ok) ;

size_t KLU_mult_size_t (size_t a, size_t k, Int *ok) ;

KLU_symbolic *KLU_alloc_symbolic (Int n, Int *Ap, Int *Ai, KLU_common *Common) ;

#endif
