# Supplementary material for: Inference for Stochastic Chemical Kinetics Using Moment Equations and System Size Expansion
Source: PLoS Comput Biol. 2016 Jul 22;12(7):e1005030. doi: 10.1371/journal.pcbi.1005030 (PMC4957800; doi:10.1371/journal.pcbi.1005030)
Supplement: S1 Code — This zip-file contains the MATLAB code for the simulation and application example presented in the paper. We provide implementations of all models, parameter estimation and uncertainty analysis to allow everybody to reproduce the results. (ZIP) [file pcbi.1005030.s002.zip › S1code/cvodewrap/SuiteSparse/KLU/Include/klu_version.h]

#ifndef _KLU_VERSION_H
#define _KLU_VERSION_H

#ifdef DLONG
#define Int SuiteSparse_long
#define Int_id SuiteSparse_long_id
#define Int_MAX SuiteSparse_long_max
#else
#define Int int
#define Int_id "%d"
#define Int_MAX INT_MAX
#endif

#define NPRINT  

#define BYTES(type,n) (sizeof (type) * (n))
#define CEILING(b,u)  (((b)+(u)-1) / (u))
#define UNITS(type,n) (CEILING (BYTES (type,n), sizeof (Unit)))
#define DUNITS(type,n) (ceil (BYTES (type, (double) n) / sizeof (Unit)))

#define GET_I_POINTER(LU, Xip, Xi, k) \
{ \
    Xi = (Int *) (LU + Xip [k]) ; \
}

#define GET_X_POINTER(LU, Xip, Xlen, Xx, k) \
{ \
    Xx = (Entry *) (LU + Xip [k] + UNITS (Int, Xlen [k])) ; \
}

#define GET_POINTER(LU, Xip, Xlen, Xi, Xx, k, xlen) \
{ \
    Unit *xp = LU + Xip [k] ; \
    xlen = Xlen [k] ; \
    Xi = (Int *) xp ; \
    Xx = (Entry *) (xp + UNITS (Int, xlen)) ; \
}

/* function names */
#ifdef COMPLEX 

#ifdef DLONG

#define KLU_scale klu_zl_scale
#define KLU_solve klu_zl_solve
#define KLU_tsolve klu_zl_tsolve
#define KLU_free_numeric klu_zl_free_numeric
#define KLU_factor klu_zl_factor
#define KLU_refactor klu_zl_refactor
#define KLU_kernel_factor klu_zl_kernel_factor 
#define KLU_lsolve klu_zl_lsolve
#define KLU_ltsolve klu_zl_ltsolve
#define KLU_usolve klu_zl_usolve
#define KLU_utsolve klu_zl_utsolve
#define KLU_kernel klu_zl_kernel
#define KLU_valid klu_zl_valid
#define KLU_valid_LU klu_zl_valid_LU
#define KLU_sort klu_zl_sort
#define KLU_rgrowth klu_zl_rgrowth
#define KLU_rcond klu_zl_rcond
#define KLU_extract klu_zl_extract
#define KLU_condest klu_zl_condest
#define KLU_flops klu_zl_flops

#else

#define KLU_scale klu_z_scale
#define KLU_solve klu_z_solve
#define KLU_tsolve klu_z_tsolve
#define KLU_free_numeric klu_z_free_numeric
#define KLU_factor klu_z_factor
#define KLU_refactor klu_z_refactor
#define KLU_kernel_factor klu_z_kernel_factor 
#define KLU_lsolve klu_z_lsolve
#define KLU_ltsolve klu_z_ltsolve
#define KLU_usolve klu_z_usolve
#define KLU_utsolve klu_z_utsolve
#define KLU_kernel klu_z_kernel
#define KLU_valid klu_z_valid
#define KLU_valid_LU klu_z_valid_LU
#define KLU_sort klu_z_sort
#define KLU_rgrowth klu_z_rgrowth
#define KLU_rcond klu_z_rcond
#define KLU_extract klu_z_extract
#define KLU_condest klu_z_condest
#define KLU_flops klu_z_flops

#endif

#else

#ifdef DLONG

#define KLU_scale klu_l_scale
#define KLU_solve klu_l_solve
#define KLU_tsolve klu_l_tsolve
#define KLU_free_numeric klu_l_free_numeric
#define KLU_factor klu_l_factor
#define KLU_refactor klu_l_refactor
#define KLU_kernel_factor klu_l_kernel_factor 
#define KLU_lsolve klu_l_lsolve
#define KLU_ltsolve klu_l_ltsolve
#define KLU_usolve klu_l_usolve
#define KLU_utsolve klu_l_utsolve
#define KLU_kernel klu_l_kernel
#define KLU_valid klu_l_valid
#define KLU_valid_LU klu_l_valid_LU
#define KLU_sort klu_l_sort
#define KLU_rgrowth klu_l_rgrowth
#define KLU_rcond klu_l_rcond
#define KLU_extract klu_l_extract
#define KLU_condest klu_l_condest
#define KLU_flops klu_l_flops

#else

#define KLU_scale klu_scale
#define KLU_solve klu_solve
#define KLU_tsolve klu_tsolve
#define KLU_free_numeric klu_free_numeric
#define KLU_factor klu_factor
#define KLU_refactor klu_refactor
#define KLU_kernel_factor klu_kernel_factor 
#define KLU_lsolve klu_lsolve
#define KLU_ltsolve klu_ltsolve
#define KLU_usolve klu_usolve
#define KLU_utsolve klu_utsolve
#define KLU_kernel klu_kernel
#define KLU_valid klu_valid
#define KLU_valid_LU klu_valid_LU
#define KLU_sort klu_sort
#define KLU_rgrowth klu_rgrowth
#define KLU_rcond klu_rcond
#define KLU_extract klu_extract
#define KLU_condest klu_condest
#define KLU_flops klu_flops

#endif

#endif


#ifdef DLONG

#define KLU_analyze klu_l_analyze
#define KLU_analyze_given klu_l_analyze_given
#define KLU_alloc_symbolic klu_l_alloc_symbolic
#define KLU_free_symbolic klu_l_free_symbolic
#define KLU_defaults klu_l_defaults
#define KLU_free klu_l_free
#define KLU_malloc klu_l_malloc
#define KLU_realloc klu_l_realloc
#define KLU_add_size_t klu_l_add_size_t
#define KLU_mult_size_t klu_l_mult_size_t

#define KLU_symbolic klu_l_symbolic
#define KLU_numeric klu_l_numeric
#define KLU_common klu_l_common

#define BTF_order btf_l_order
#define BTF_strongcomp btf_l_strongcomp

#define AMD_order amd_l_order
#define COLAMD colamd_l
#define COLAMD_recommended colamd_l_recommended

#else

#define KLU_analyze klu_analyze
#define KLU_analyze_given klu_analyze_given
#define KLU_alloc_symbolic klu_alloc_symbolic
#define KLU_free_symbolic klu_free_symbolic
#define KLU_defaults klu_defaults
#define KLU_free klu_free
#define KLU_malloc klu_malloc
#define KLU_realloc klu_realloc
#define KLU_add_size_t klu_add_size_t
#define KLU_mult_size_t klu_mult_size_t

#define KLU_symbolic klu_symbolic
#define KLU_numeric klu_numeric
#define KLU_common klu_common

#define BTF_order btf_order
#define BTF_strongcomp btf_strongcomp

#define AMD_order amd_order
#define COLAMD colamd
#define COLAMD_recommended colamd_recommended

#endif


/* -------------------------------------------------------------------------- */
/* Numerical relop macros for correctly handling the NaN case */
/* -------------------------------------------------------------------------- */

/*
SCALAR_IS_NAN(x):
    True if x is NaN.  False otherwise.  The commonly-existing isnan(x)
    function could be used, but it's not in Kernighan & Ritchie 2nd edition
    (ANSI C).  It may appear in <math.h>, but I'm not certain about
    portability.  The expression x != x is true if and only if x is NaN,
    according to the IEEE 754 floating-point standard.

SCALAR_IS_ZERO(x):
    True if x is zero.  False if x is nonzero, NaN, or +/- Inf.
    This is (x == 0) if the compiler is IEEE 754 compliant.

SCALAR_IS_NONZERO(x):
    True if x is nonzero, NaN, or +/- Inf.  False if x zero.
    This is (x != 0) if the compiler is IEEE 754 compliant.

SCALAR_IS_LTZERO(x):
    True if x is < zero or -Inf.  False if x is >= 0, NaN, or +Inf.
    This is (x < 0) if the compiler is IEEE 754 compliant.
*/

/* These all work properly, according to the IEEE 754 standard ... except on */
/* a PC with windows.  Works fine in Linux on the same PC... */
#define SCALAR_IS_NAN(x)        ((x) != (x))
#define SCALAR_IS_ZERO(x)       ((x) == 0.)
#define SCALAR_IS_NONZERO(x)    ((x) != 0.)
#define SCALAR_IS_LTZERO(x)     ((x) < 0.)


/* scalar absolute value macro. If x is NaN, the result is NaN: */
#define SCALAR_ABS(x) ((SCALAR_IS_LTZERO (x)) ? -(x) : (x))

/* print a scalar (avoid printing "-0" for negative zero).  */
#ifdef NPRINT
#define PRINT_SCALAR(a)
#else
#define PRINT_SCALAR(a) \
{ \
    if (SCALAR_IS_NONZERO (a)) \
    { \
        PRINTF ((" (%g)", (a))) ; \
    } \
    else \
    { \
        PRINTF ((" (0)")) ; \
    } \
}
#endif

/* -------------------------------------------------------------------------- */
/* Real floating-point arithmetic */
/* -------------------------------------------------------------------------- */

#ifndef COMPLEX

typedef double Unit ;
#define Entry double

#define SPLIT(s)                    (1)
#define REAL(c)                     (c)
#define IMAG(c)                     (0.)
#define ASSIGN(c,s1,s2,p,split)     { (c) = (s1)[p] ; }
#define CLEAR(c)                    { (c) = 0. ; }
#define CLEAR_AND_INCREMENT(p)      { *p++ = 0. ; }
#define IS_NAN(a)                   SCALAR_IS_NAN (a)
#define IS_ZERO(a)                  SCALAR_IS_ZERO (a)
#define IS_NONZERO(a)               SCALAR_IS_NONZERO (a)
#define SCALE_DIV(c,s)              { (c) /= (s) ; }
#define SCALE_DIV_ASSIGN(a,c,s)     { a = c / s ; }
#define SCALE(c,s)                  { (c) *= (s) ; }
#define ASSEMBLE(c,a)               { (c) += (a) ; }
#define ASSEMBLE_AND_INCREMENT(c,p) { (c) += *p++ ; }
#define DECREMENT(c,a)              { (c) -= (a) ; }
#define MULT(c,a,b)                 { (c) = (a) * (b) ; }
#define MULT_CONJ(c,a,b)            { (c) = (a) * (b) ; }
#define MULT_SUB(c,a,b)             { (c) -= (a) * (b) ; }
#define MULT_SUB_CONJ(c,a,b)        { (c) -= (a) * (b) ; }
#define DIV(c,a,b)                  { (c) = (a) / (b) ; }
#define RECIPROCAL(c)               { (c) = 1.0 / (c) ; }
#define DIV_CONJ(c,a,b)             { (c) = (a) / (b) ; }
#define APPROX_ABS(s,a)             { (s) = SCALAR_ABS (a) ; }
#define ABS(s,a)                    { (s) = SCALAR_ABS (a) ; }
#define PRINT_ENTRY(a)              PRINT_SCALAR (a)
#define CONJ(a,x)                   a = x

/* for flop counts */
#define MULTSUB_FLOPS   2.      /* c -= a*b */
#define DIV_FLOPS       1.      /* c = a/b */
#define ABS_FLOPS       0.      /* c = abs (a) */
#define ASSEMBLE_FLOPS  1.      /* c += a */
#define DECREMENT_FLOPS 1.      /* c -= a */
#define MULT_FLOPS      1.      /* c = a*b */
#define SCALE_FLOPS     1.      /* c = a/s */

#else

/* -------------------------------------------------------------------------- */
/* Complex floating-point arithmetic */
/* -------------------------------------------------------------------------- */

/*
    Note:  An alternative to this Double_Complex type would be to use a
    struct { double r ; double i ; }.  The problem with that method
    (used by the Sun Performance Library, for example) is that ANSI C provides
    no guarantee about the layout of a struct.  It is possible that the sizeof
    the struct above would be greater than 2 * sizeof (double).  This would
    mean that the complex BLAS could not be used.  The method used here avoids
    that possibility.  ANSI C *does* guarantee that an array of structs has
    the same size as n times the size of one struct.

    The ANSI C99 version of the C language includes a "double _Complex" type.
    It should be possible in that case to do the following:

    #define Entry double _Complex

    and remove the Double_Complex struct.  The macros, below, could then be
    replaced with instrinsic operators.  Note that the #define Real and
    #define Imag should also be removed (they only appear in this file).

    For the MULT, MULT_SUB, MULT_SUB_CONJ, and MULT_CONJ macros,
    the output argument c cannot be the same as any input argument.

*/

typedef struct
{
    double component [2] ;      /* real and imaginary parts */

} Double_Complex ;

typedef Double_Complex Unit ;
#define Entry Double_Complex
#define Real component [0]
#define Imag component [1]

/* for flop counts */
#define MULTSUB_FLOPS   8.      /* c -= a*b */
#define DIV_FLOPS       9.      /* c = a/b */
#define ABS_FLOPS       6.      /* c = abs (a), count sqrt as one flop */
#define ASSEMBLE_FLOPS  2.      /* c += a */
#define DECREMENT_FLOPS 2.      /* c -= a */
#define MULT_FLOPS      6.      /* c = a*b */
#define SCALE_FLOPS     2.      /* c = a/s or c = a*s */

/* -------------------------------------------------------------------------- */

/* real part of c */
#define REAL(c) ((c).Real)

/* -------------------------------------------------------------------------- */

/* imag part of c */
#define IMAG(c) ((c).Imag)

/* -------------------------------------------------------------------------- */

/* Return TRUE if a complex number is in split form, FALSE if in packed form */
#define SPLIT(sz) ((sz) != (double *) NULL)

/* c = (s1) + (s2)*i, if s2 is null, then X is in "packed" format (compatible
 * with Entry and ANSI C99 double _Complex type).  */
/*#define ASSIGN(c,s1,s2,p,split)       \
{ \
    if (split) \
    { \
        (c).Real = (s1)[p] ; \
        (c).Imag = (s2)[p] ; \
    }  \
    else \
    { \
        (c) = ((Entry *)(s1))[p] ; \
    }  \
}*/

/* -------------------------------------------------------------------------- */
#define CONJ(a, x) \
{ \
    a.Real = x.Real ; \
    a.Imag = -x.Imag ; \
}

/* c = 0 */
#define CLEAR(c) \
{ \
    (c).Real = 0. ; \
    (c).Imag = 0. ; \
}

/* -------------------------------------------------------------------------- */

/* *p++ = 0 */
#define CLEAR_AND_INCREMENT(p) \
{ \
    p->Real = 0. ; \
    p->Imag = 0. ; \
    p++ ; \
}

/* -------------------------------------------------------------------------- */

/* True if a == 0 */
#define IS_ZERO(a) \
    (SCALAR_IS_ZERO ((a).Real) && SCALAR_IS_ZERO ((a).Imag))

/* -------------------------------------------------------------------------- */

/* True if a is NaN */
#define IS_NAN(a) \
    (SCALAR_IS_NAN ((a).Real) || SCALAR_IS_NAN ((a).Imag))

/* -------------------------------------------------------------------------- */

/* True if a != 0 */
#define IS_NONZERO(a) \
    (SCALAR_IS_NONZERO ((a).Real) || SCALAR_IS_NONZERO ((a).Imag))

/* -------------------------------------------------------------------------- */

/* a = c/s */
#define SCALE_DIV_ASSIGN(a,c,s) \
{ \
    a.Real = c.Real / s ; \
    a.Imag = c.Imag / s ; \
}

/* c /= s */
#define SCALE_DIV(c,s) \
{ \
    (c).Real /= (s) ; \
    (c).Imag /= (s) ; \
}

/* -------------------------------------------------------------------------- */

/* c *= s */
#define SCALE(c,s) \
{ \
    (c).Real *= (s) ; \
    (c).Imag *= (s) ; \
}

/* -------------------------------------------------------------------------- */

/* c += a */
#define ASSEMBLE(c,a) \
{ \
    (c).Real += (a).Real ; \
    (c).Imag += (a).Imag ; \
}

/* -------------------------------------------------------------------------- */

/* c += *p++ */
#define ASSEMBLE_AND_INCREMENT(c,p) \
{ \
    (c).Real += p->Real ; \
    (c).Imag += p->Imag ; \
    p++ ; \
}

/* -------------------------------------------------------------------------- */

/* c -= a */
#define DECREMENT(c,a) \
{ \
    (c).Real -= (a).Real ; \
    (c).Imag -= (a).Imag ; \
}

/* -------------------------------------------------------------------------- */

/* c = a*b, assert because c cannot be the same as a or b */
#define MULT(c,a,b) \
{ \
    ASSERT (&(c) != &(a) && &(c) != &(b)) ; \
    (c).Real = (a).Real * (b).Real - (a).Imag * (b).Imag ; \
    (c).Imag = (a).Imag * (b).Real + (a).Real * (b).Imag ; \
}

/* -------------------------------------------------------------------------- */

/* c = a*conjugate(b), assert because c cannot be the same as a or b */
#define MULT_CONJ(c,a,b) \
{ \
    ASSERT (&(c) != &(a) && &(c) != &(b)) ; \
    (c).Real = (a).Real * (b).Real + (a).Imag * (b).Imag ; \
    (c).Imag = (a).Imag * (b).Real - (a).Real * (b).Imag ; \
}

/* -------------------------------------------------------------------------- */

/* c -= a*b, assert because c cannot be the same as a or b */
#define MULT_SUB(c,a,b) \
{ \
    ASSERT (&(c) != &(a) && &(c) != &(b)) ; \
    (c).Real -= (a).Real * (b).Real - (a).Imag * (b).Imag ; \
    (c).Imag -= (a).Imag * (b).Real + (a).Real * (b).Imag ; \
}

/* -------------------------------------------------------------------------- */

/* c -= a*conjugate(b), assert because c cannot be the same as a or b */
#define MULT_SUB_CONJ(c,a,b) \
{ \
    ASSERT (&(c) != &(a) && &(c) != &(b)) ; \
    (c).Real -= (a).Real * (b).Real + (a).Imag * (b).Imag ; \
    (c).Imag -= (a).Imag * (b).Real - (a).Real * (b).Imag ; \
}

/* -------------------------------------------------------------------------- */

/* c = a/b, be careful to avoid underflow and overflow */
#ifdef MATHWORKS
#define DIV(c,a,b) \
{ \
    (void) utDivideComplex ((a).Real, (a).Imag, (b).Real, (b).Imag, \
        &((c).Real), &((c).Imag)) ; \
}
#else
/* This uses ACM Algo 116, by R. L. Smith, 1962. */
/* c can be the same variable as a or b. */
/* Ignore NaN case for double relop br>=bi. */
#define DIV(c,a,b) \
{ \
    double r, den, ar, ai, br, bi ; \
    br = (b).Real ; \
    bi = (b).Imag ; \
    ar = (a).Real ; \
    ai = (a).Imag ; \
    if (SCALAR_ABS (br) >= SCALAR_ABS (bi)) \
    { \
        r = bi / br ; \
        den = br + r * bi ; \
        (c).Real = (ar + ai * r) / den ; \
        (c).Imag = (ai - ar * r) / den ; \
    } \
    else \
    { \
        r = br / bi ; \
        den = r * br + bi ; \
        (c).Real = (ar * r + ai) / den ; \
        (c).Imag = (ai * r - ar) / den ; \
    } \
}
#endif

/* -------------------------------------------------------------------------- */

/* c = 1/c, be careful to avoid underflow and overflow */
/* Not used if MATHWORKS is defined. */
/* This uses ACM Algo 116, by R. L. Smith, 1962. */
/* Ignore NaN case for double relop cr>=ci. */
#define RECIPROCAL(c) \
{ \
    double r, den, cr, ci ; \
    cr = (c).Real ; \
    ci = (c).Imag ; \
    if (SCALAR_ABS (cr) >= SCALAR_ABS (ci)) \
    { \
        r = ci / cr ; \
        den = cr + r * ci ; \
        (c).Real = 1.0 / den ; \
        (c).Imag = - r / den ; \
    } \
    else \
    { \
        r = cr / ci ; \
        den = r * cr + ci ; \
        (c).Real = r / den ; \
        (c).Imag = - 1.0 / den ; \
    } \
}


/* -------------------------------------------------------------------------- */

/* c = a/conjugate(b), be careful to avoid underflow and overflow */
#ifdef MATHWORKS
#define DIV_CONJ(c,a,b) \
{ \
    (void) utDivideComplex ((a).Real, (a).Imag, (b).Real, (-(b).Imag), \
        &((c).Real), &((c).Imag)) ; \
}
#else
/* This uses ACM Algo 116, by R. L. Smith, 1962. */
/* c can be the same variable as a or b. */
/* Ignore NaN case for double relop br>=bi. */
#define DIV_CONJ(c,a,b) \
{ \
    double r, den, ar, ai, br, bi ; \
    br = (b).Real ; \
    bi = (b).Imag ; \
    ar = (a).Real ; \
    ai = (a).Imag ; \
    if (SCALAR_ABS (br) >= SCALAR_ABS (bi)) \
    { \
        r = (-bi) / br ; \
        den = br - r * bi ; \
        (c).Real = (ar + ai * r) / den ; \
        (c).Imag = (ai - ar * r) / den ; \
    } \
    else \
    { \
        r = br / (-bi) ; \
        den =  r * br - bi; \
        (c).Real = (ar * r + ai) / den ; \
        (c).Imag = (ai * r - ar) / den ; \
    } \
}
#endif

/* -------------------------------------------------------------------------- */

/* approximate absolute value, s = |r|+|i| */
#define APPROX_ABS(s,a) \
{ \
    (s) = SCALAR_ABS ((a).Real) + SCALAR_ABS ((a).Imag) ; \
}

/* -------------------------------------------------------------------------- */

/* exact absolute value, s = sqrt (a.real^2 + amag^2) */
#ifdef MATHWORKS
#define ABS(s,a) \
{ \
    (s) = utFdlibm_hypot ((a).Real, (a).Imag) ; \
}
#else
/* Ignore NaN case for the double relops ar>=ai and ar+ai==ar. */
#define ABS(s,a) \
{ \
    double r, ar, ai ; \
    ar = SCALAR_ABS ((a).Real) ; \
    ai = SCALAR_ABS ((a).Imag) ; \
    if (ar >= ai) \
    { \
        if (ar + ai == ar) \
        { \
            (s) = ar ; \
        } \
        else \
        { \
            r = ai / ar ; \
            (s) = ar * sqrt (1.0 + r*r) ; \
        } \
    } \
    else \
    { \
        if (ai + ar == ai) \
        { \
            (s) = ai ; \
        } \
        else \
        { \
            r = ar / ai ; \
            (s) = ai * sqrt (1.0 + r*r) ; \
        } \
    } \
}
#endif

/* -------------------------------------------------------------------------- */

/* print an entry (avoid printing "-0" for negative zero).  */
#ifdef NPRINT
#define PRINT_ENTRY(a)
#else
#define PRINT_ENTRY(a) \
{ \
    if (SCALAR_IS_NONZERO ((a).Real)) \
    { \
        PRINTF ((" (%g", (a).Real)) ; \
    } \
    else \
    { \
        PRINTF ((" (0")) ; \
    } \
    if (SCALAR_IS_LTZERO ((a).Imag)) \
    { \
        PRINTF ((" - %gi)", -(a).Imag)) ; \
    } \
    else if (SCALAR_IS_ZERO ((a).Imag)) \
    { \
        PRINTF ((" + 0i)")) ; \
    } \
    else \
    { \
        PRINTF ((" + %gi)", (a).Imag)) ; \
    } \
}
#endif

/* -------------------------------------------------------------------------- */

#endif  /* #ifndef COMPLEX */

#endif
