# Supplementary material for: Inference for Stochastic Chemical Kinetics Using Moment Equations and System Size Expansion
Source: PLoS Comput Biol. 2016 Jul 22;12(7):e1005030. doi: 10.1371/journal.pcbi.1005030 (PMC4957800; doi:10.1371/journal.pcbi.1005030)
Supplement: S1 Code — This zip-file contains the MATLAB code for the simulation and application example presented in the paper. We provide implementations of all models, parameter estimation and uncertainty analysis to allow everybody to reproduce the results. (ZIP) [file pcbi.1005030.s002.zip › S1code/cvodewrap/SuiteSparse/KLU/MATLAB/klu.m]

function [LU_or_x,info,c] = klu (A,operation,b,opts)                        %#ok
%KLU sparse left-looking LU factorization, using a block triangular form.
%
%   Example:
%   LU = klu (A)            factorizes R\A(p,q) into L*U+F, returning a struct
%   x = klu (A,'\',b)       x = A\b, using KLU
%   x = klu (b,'/',A)       x = b/A, using KLU
%   x = klu (LU,'\',b)      x = A\b, where LU = klu(A)
%   x = klu (b,'/',LU)      x = b/A, where LU = klu(A)
%
%   KLU(A) factorizes a square sparse matrix, L*U+F = R\A(p,q), where L and U
%   are the factors of the diagonal blocks of the block, F are the entries
%   above the diagonal blocks.  r corresponds to the 3rd output of dmperm; it
%   specifies where the block boundaries are.  The kth block consists of
%   rows/columns r(k) to r(k+1)-1 of A(p,q).
%
%   Note that the use of the scale factor R differs between KLU and UMFPACK
%   (and the LU function, which is based on UMFPACK).  In LU, the factorization
%   is L*U = P*(R1\A)*Q; in KLU it is L*U+F = R2\(P*A*Q).  R1 and R2 are related
%   via R2 = P*R1*P', or equivalently R2 = R1(p,p).
%
%   The LU output is a struct containing members L, U, p, q, R, F, and r.
%
%   opts is an optional input struct which appears as the last input argument.
%   Entries not present are set to their defaults:
%
%                       default
%       opts.tol        0.001   partial pivoting tolerance; valid range 0 to 1.
%       opts.btf        1       use block triangular form (BTF) if nonzero
%       opts.ordering   0       how each block is ordered:
%                               0: AMD, 1: COLAMD, 2: natural,
%                               3: CHOLMOD's ordering of (A'*A),
%                               4: CHOLMOD's ordering of (A+A')
%       opts.scale      2       1: R = diag(sum(abs(A)')), row-sum
%                               2: R = diag(max(abs(A)')), max in each row
%                               otherwise: none (R=I)
%       opts.maxwork    0       if > 0, limit work in BTF ordering to
%                               opts.maxwork*nnz(A); no limit if <= 0.
%
%       The CHOLMOD ordering is to try AMD (for A+A') or COLAMD (for A'*A)
%       first.  If the fill-in with AMD or COLAMD is high, METIS is tried (on
%       A+A' or A'*A), and the best ordering found is selected.  CHOLMOD, METIS,
%       CAMD, and CCOLAMD are required.  If not available, only ordering options
%       0, 1, and 2 may be used (AMD and COLAMD are always required by KLU).
%
%   Two optional outputs, [LU,info,c] = klu (A) or [x,info,c] = klu (A,'\',b)
%   provide statistics about the factorization:
%
%       info.noffdiag   number of off-diagonal pivots chosen (after preordering)
%       info.nrealloc   number of memory reallocations of L and U
%       info.rcond      a very cheap estimate of 1/(condition number)
%       info.rgrowth    reciprocal pivot growth
%       info.flops      flop count
%       info.nblocks    # of blocks in BTF form (1 if not computed)
%       info.ordering   AMD, COLAMD, natural, cholmod(AA'), cholmod(A+A')
%       info.scale      scaling (<=0: none, 1: sum, 2: max)
%       info.lnz        nnz(L), including diagonal
%       info.unz        nnz(U), including diagonal
%       info.offnz      nnz(F)
%       info.tol        pivot tolerance used
%       info.memory     peak memory usage in bytes
%       c               the same as MATLAB's condest
%
%   info and c are relevant only if the matrix is factorized (LU = klu (A),
%   x = klu (A,'/',b), or x = klu (b,'/',A) usages).
%
%   See also BTF, LU, DMPERM, CONDEST, CHOLMOD, AMD, COLAMD, CAMD, CCOLAMD.

% Copyright 2004-2009, Univ. of Florida
% http://www.suitesparse.com

error ('klu mexFunction not found') ;
