# Supplementary material for: Inference for Stochastic Chemical Kinetics Using Moment Equations and System Size Expansion
Source: PLoS Comput Biol. 2016 Jul 22;12(7):e1005030. doi: 10.1371/journal.pcbi.1005030 (PMC4957800; doi:10.1371/journal.pcbi.1005030)
Supplement: S1 Code — This zip-file contains the MATLAB code for the simulation and application example presented in the paper. We provide implementations of all models, parameter estimation and uncertainty analysis to allow everybody to reproduce the results. (ZIP) [file pcbi.1005030.s002.zip › S1code/cvodewrap/SuiteSparse/KLU/MATLAB/klu_demo.m]

function klu_demo
% KLU demo
%
% Example:
%   klu_demo
%
% See also klu, btf

% Copyright 2004-2009, Univ. of Florida

load west0479
A = west0479 ;

n = size (A,1) ;
b = rand (n,1) ;

clf
subplot (2,2,1) ;
spy (A)
title ('west0479') ;

subplot (2,2,2) ;
[p, q, r] = btf (A) ;
drawbtf (A, p, q, r) ;
title ('BTF form') ;

[x,info,c] = klu (A, '\', b) ;
matlab_condest = condest (A) ;
matlab_cond = cond (full (A)) ;
fprintf ('MATLAB condest: %g KLU condest: %g cond: %g\n', ...
    matlab_condest, c, matlab_cond) ;

fprintf ('\nKLU with scaling, AMD ordering and condition number estimate:\n') ;
[LU,info] = klu (A, struct ('ordering',0, 'scale', 1)) ;
x = klu (LU, '\', b) ;
resid = norm (A*x-b,1) / norm (A,1) ;
rgrowth = full (min (max (abs ((LU.R \ A (LU.p,LU.q)) - LU.F)) ./ ...
    max (abs (LU.U)))) ;
fprintf ('resid: %g KLU condest: %g rgrowth: %g\n', resid, c, rgrowth) ;
disp (info) ;

subplot (2,2,3) ;
spy (LU.L + LU.U + LU.F) ;
title ('KLU+AMD factors') ;

fprintf ('\nKLU with COLAMD ordering\n') ;
[LU,info] = klu (A, struct ('ordering',1)) ;
x = klu (LU, '\', b) ;
resid = norm (A*x-b,1) / norm (A,1) ;
fprintf ('resid: %g\n', resid) ;
disp (info) ;

subplot (2,2,4) ;
spy (LU.L + LU.U + LU.F) ;
title ('KLU+COLAMD factors') ;

fprintf ('\nKLU with natural ordering (lots of fillin)\n') ;
[x,info] = klu (A, '\', b, struct ('ordering',2)) ;
resid = norm (A*x-b,1) / norm (A,1) ;
fprintf ('resid: %g\n', resid) ;
disp (info) ;

try

    fprintf ('\nKLU with CHOLMOD(A''*A) ordering\n') ;
    [x,info] = klu (A, '\', b, struct ('ordering',3)) ;
    resid = norm (A*x-b,1) / norm (A,1) ;
    fprintf ('resid: %g\n', resid) ;
    disp (info) ;

    fprintf ('\nKLU with CHOLMOD(A+A'') ordering\n') ;
    [x,info] = klu (A, '\', b, struct ('ordering',4)) ;
    resid = norm (A*x-b,1) / norm (A,1) ;
    fprintf ('resid: %g\n', resid) ;
    disp (info) ;

catch
    fprintf ('KLU test with CHOLMOD skipped (CHOLMOD not installed)\n') ;
end
