# Supplementary material for: Inference for Stochastic Chemical Kinetics Using Moment Equations and System Size Expansion
Source: PLoS Comput Biol. 2016 Jul 22;12(7):e1005030. doi: 10.1371/journal.pcbi.1005030 (PMC4957800; doi:10.1371/journal.pcbi.1005030)
Supplement: S1 Code — This zip-file contains the MATLAB code for the simulation and application example presented in the paper. We provide implementations of all models, parameter estimation and uncertainty analysis to allow everybody to reproduce the results. (ZIP) [file pcbi.1005030.s002.zip › S1code/cvodewrap/SuiteSparse/KLU/MATLAB/klu_demo.m.out]

klu_demo
MATLAB condest: 1.42443e+12 KLU condest: 1.42443e+12 cond: 3.25816e+11

KLU with scaling, AMD ordering and condition number estimate:
resid: 7.8484e-13 KLU condest: 1.42443e+12 rgrowth: 1.85769e-05
    noffdiag: 12
    nrealloc: 0
       rcond: 7.1253e-09
     rgrowth: 1.8577e-05
       flops: 31592
     nblocks: 166
    ordering: 0
       scale: 1
         lnz: 1923
         unz: 1892
       offnz: 450
         tol: 1.0000e-03
      memory: 136748


KLU with COLAMD ordering
resid: 3.91883e-11
    noffdiag: 14
    nrealloc: 0
       rcond: 9.1888e-10
     rgrowth: 4.3963e-08
       flops: 42513
     nblocks: 166
    ordering: 1
       scale: 2
         lnz: 1956
         unz: 2490
       offnz: 450
         tol: 1.0000e-03
      memory: 397692


KLU with natural ordering (lots of fillin)
resid: 2.42321e-11
    noffdiag: 437
    nrealloc: 0
       rcond: 6.4525e-08
     rgrowth: 1.7654e-04
       flops: 328911
     nblocks: 2
    ordering: 2
       scale: 2
         lnz: 7846
         unz: 7332
       offnz: 40
         tol: 1.0000e-03
      memory: 453556


KLU with CHOLMOD(A'*A) ordering
resid: 2.22827e-13
    noffdiag: 24
    nrealloc: 0
       rcond: 4.1814e-09
     rgrowth: 1.0676e-04
       flops: 36747
     nblocks: 166
    ordering: 3
       scale: 2
         lnz: 2020
         unz: 2227
       offnz: 450
         tol: 1.0000e-03
      memory: 191132


KLU with CHOLMOD(A+A') ordering
resid: 1.45166e-12
    noffdiag: 13
    nrealloc: 0
       rcond: 3.9046e-11
     rgrowth: 2.4378e-06
       flops: 31925
     nblocks: 166
    ordering: 4
       scale: 2
         lnz: 2000
         unz: 1878
       offnz: 450
         tol: 1.0000e-03
      memory: 136044

diary off
