# Supplementary material for: Inference for Stochastic Chemical Kinetics Using Moment Equations and System Size Expansion
Source: PLoS Comput Biol. 2016 Jul 22;12(7):e1005030. doi: 10.1371/journal.pcbi.1005030 (PMC4957800; doi:10.1371/journal.pcbi.1005030)
Supplement: S1 Code — This zip-file contains the MATLAB code for the simulation and application example presented in the paper. We provide implementations of all models, parameter estimation and uncertainty analysis to allow everybody to reproduce the results. (ZIP) [file pcbi.1005030.s002.zip › S1code/cvodewrap/SuiteSparse/KLU/MATLAB/klu_install.m]

function klu_install (metis_path)
%KLU_INSTALL compiles and installs the KLU, BTF, AMD, and COLAMD mexFunctions
%
% Example:
%   klu_install
%
% KLU relies on AMD, COLAMD, and BTF for its ordering options, and can
% optionally use CHOLMOD, CCOLAMD, CAMD, and METIS as well.  By default,
% CHOLMOD, CCOLAMD, CAMD, and METIS are not used.
%
% See http://www-users.cs.umn.edu/~karypis/metis for a copy of METIS 4.0.1.
%
% You must type the klu_install command while in the KLU/MATLAB directory.
%
% See also klu, btf

% Copyright 2004-2009, Univ. of Florida

if (nargin < 1)
    metis_path = ['no metis'] ;
end

% compile KLU and add to the path
klu_make (metis_path) ;
klu_path = pwd ;
addpath (klu_path)

fprintf ('\nNow compiling the AMD, COLAMD, and BTF mexFunctions:\n') ;

% compile BTF and add to the path
cd ../../BTF/MATLAB
btf_make
btf_path = pwd ;
addpath (btf_path)

% compile AMD and add to the path
cd ../../AMD/MATLAB
amd_make
amd_path = pwd ;
addpath (amd_path)

% compile COLAMD and add to the path
cd ../../COLAMD/MATLAB
colamd_make
colamd_path = pwd ;
addpath (colamd_path)

cd (klu_path)

fprintf ('\nThe following paths have been added.  You may wish to add them\n') ;
fprintf ('permanently, using the MATLAB pathtool command.\n') ;
fprintf ('%s\n', klu_path) ;
fprintf ('%s\n', amd_path) ;
fprintf ('%s\n', colamd_path) ;
fprintf ('%s\n', btf_path) ;

fprintf ('\nTo try your new mexFunctions, cut-and-paste this command:\n') ;
fprintf ('klu_demo, btf_demo, amd_demo, colamd_demo\n') ;
