# Supplementary material for: Inference for Stochastic Chemical Kinetics Using Moment Equations and System Size Expansion
Source: PLoS Comput Biol. 2016 Jul 22;12(7):e1005030. doi: 10.1371/journal.pcbi.1005030 (PMC4957800; doi:10.1371/journal.pcbi.1005030)
Supplement: S1 Code — This zip-file contains the MATLAB code for the simulation and application example presented in the paper. We provide implementations of all models, parameter estimation and uncertainty analysis to allow everybody to reproduce the results. (ZIP) [file pcbi.1005030.s002.zip › S1code/cvodewrap/SuiteSparse/KLU/MATLAB/klu_make.m]

function klu_make (metis_path)
%KLU_MAKE compiles the KLU mexFunctions
%
% Example:
%   klu_make
%
% KLU relies on AMD, COLAMD, and BTF for its ordering options, and can
% optionally use CHOLMOD, CCOLAMD, CAMD, and METIS as well.  METIS must
% be placed in ../../metis-4.0 alongside KLU, or it will not be used.
% See http://www-users.cs.umn.edu/~karypis/metis for a copy of METIS 4.0.1.
%
% You must type the klu_make command while in the KLU/MATLAB directory.
%
% See also klu.

% Copyright 2004-2009, Univ. of Florida

if (nargin < 1)
    metis_path = '../../metis-4.0' ;
end
with_cholmod = exist ([metis_path '/Lib'], 'dir') ;

details = 0 ;       % if 1, print details of each command

d = '' ;
if (~isempty (strfind (computer, '64')))
    % 64-bit MATLAB
    d = '-largeArrayDims' ;
end

% MATLAB 8.3.0 now has a -silent option to keep 'mex' from burbling too much
if (~verLessThan ('matlab', '8.3.0'))
    d = ['-silent ' d] ;
end

fprintf ('Compiling KLU ') ;
kk = 0 ; 

include = '-I. -I../../AMD/Include -I../../COLAMD/Include -I../Include -I../../SuiteSparse_config -I../../BTF/Include' ;

if (with_cholmod)
    include = [include ' -I../../CCOLAMD/Include -I../../CAMD/Include -I../../CHOLMOD/Include -I../../SuiteSparse_config -I' metis_path '/Lib -I../User'] ;
end

% do not attempt to compile CHOLMOD with large file support (not needed)
include = [include ' -DNLARGEFILE'] ;

% fix the METIS 4.0.1 rename.h file
if (with_cholmod)
    fprintf ('with CHOLMOD, CAMD, CCOLAMD, and METIS\n') ;
    f = fopen ('rename.h', 'w') ;
    if (f == -1)
        error ('unable to create rename.h in current directory') ;
    end
    fprintf (f, '/* do not edit this file; generated by klu_make */\n') ;
    fprintf (f, '#undef log2\n') ;
    fprintf (f, '#include "%s/Lib/rename.h"\n', metis_path) ;
    fprintf (f, '#undef log2\n') ;
    fprintf (f, '#define log2 METIS__log2\n') ;
    fprintf (f, '#include "mex.h"\n') ;
    fprintf (f, '#define malloc mxMalloc\n') ;
    fprintf (f, '#define free mxFree\n') ;
    fprintf (f, '#define calloc mxCalloc\n') ;
    fprintf (f, '#define realloc mxRealloc\n') ;
    fclose (f) ;
    include = ['-DNSUPERNODAL -DNMODIFY -DNMATRIXOPS -DNCHECK ' include] ;
else
    fprintf ('without CHOLMOD, CAMD, CCOLAMD, and METIS\n') ;
    include = ['-DNCHOLMOD ' include] ;
end

suitesparse_src = { '../../SuiteSparse_config/SuiteSparse_config' } ;

amd_src = { ...
    '../../AMD/Source/amd_1', ...
    '../../AMD/Source/amd_2', ...
    '../../AMD/Source/amd_aat', ...
    '../../AMD/Source/amd_control', ...
    '../../AMD/Source/amd_defaults', ...
    '../../AMD/Source/amd_dump', ...
    '../../AMD/Source/amd_global', ...
    '../../AMD/Source/amd_info', ...
    '../../AMD/Source/amd_order', ...
    '../../AMD/Source/amd_postorder', ...
    '../../AMD/Source/amd_post_tree', ...
    '../../AMD/Source/amd_preprocess', ...
    '../../AMD/Source/amd_valid' } ;

colamd_src = {
    '../../COLAMD/Source/colamd', ...
    '../../COLAMD/Source/colamd_global' } ;

if (with_cholmod)

    camd_src = { ...
        '../../CAMD/Source/camd_1', ...
        '../../CAMD/Source/camd_2', ...
        '../../CAMD/Source/camd_aat', ...
        '../../CAMD/Source/camd_control', ...
        '../../CAMD/Source/camd_defaults', ...
        '../../CAMD/Source/camd_dump', ...
        '../../CAMD/Source/camd_global', ...
        '../../CAMD/Source/camd_info', ...
        '../../CAMD/Source/camd_order', ...
        '../../CAMD/Source/camd_postorder', ...
        '../../CAMD/Source/camd_preprocess', ...
        '../../CAMD/Source/camd_valid' } ;

    ccolamd_src = {
        '../../CCOLAMD/Source/ccolamd', ...
        '../../CCOLAMD/Source/ccolamd_global' } ;

    metis_src = {
        'Lib/balance', ...
        'Lib/bucketsort', ...
        'Lib/ccgraph', ...
        'Lib/coarsen', ...
        'Lib/compress', ...
        'Lib/debug', ...
        'Lib/estmem', ...
        'Lib/fm', ...
        'Lib/fortran', ...
        'Lib/frename', ...
        'Lib/graph', ...
        'Lib/initpart', ...
        'Lib/kmetis', ...
        'Lib/kvmetis', ...
        'Lib/kwayfm', ...
        'Lib/kwayrefine', ...
        'Lib/kwayvolfm', ...
        'Lib/kwayvolrefine', ...
        'Lib/match', ...
        'Lib/mbalance2', ...
        'Lib/mbalance', ...
        'Lib/mcoarsen', ...
        'Lib/memory', ...
        'Lib/mesh', ...
        'Lib/meshpart', ...
        'Lib/mfm2', ...
        'Lib/mfm', ...
        'Lib/mincover', ...
        'Lib/minitpart2', ...
        'Lib/minitpart', ...
        'Lib/mkmetis', ...
        'Lib/mkwayfmh', ...
        'Lib/mkwayrefine', ...
        'Lib/mmatch', ...
        'Lib/mmd', ...
        'Lib/mpmetis', ...
        'Lib/mrefine2', ...
        'Lib/mrefine', ...
        'Lib/mutil', ...
        'Lib/myqsort', ...
        'Lib/ometis', ...
        'Lib/parmetis', ...
        'Lib/pmetis', ...
        'Lib/pqueue', ...
        'Lib/refine', ...
        'Lib/separator', ...
        'Lib/sfm', ...
        'Lib/srefine', ...
        'Lib/stat', ...
        'Lib/subdomains', ...
        'Lib/timing', ...
        'Lib/util' } ;

    for i = 1:length (metis_src)
        metis_src {i} = [metis_path '/' metis_src{i}] ;
    end

    cholmod_src = {
        '../../CHOLMOD/Core/cholmod_aat', ...
        '../../CHOLMOD/Core/cholmod_add', ...
        '../../CHOLMOD/Core/cholmod_band', ...
        '../../CHOLMOD/Core/cholmod_change_factor', ...
        '../../CHOLMOD/Core/cholmod_common', ...
        '../../CHOLMOD/Core/cholmod_complex', ...
        '../../CHOLMOD/Core/cholmod_copy', ...
        '../../CHOLMOD/Core/cholmod_dense', ...
        '../../CHOLMOD/Core/cholmod_error', ...
        '../../CHOLMOD/Core/cholmod_factor', ...
        '../../CHOLMOD/Core/cholmod_memory', ...
        '../../CHOLMOD/Core/cholmod_sparse', ...
        '../../CHOLMOD/Core/cholmod_transpose', ...
        '../../CHOLMOD/Core/cholmod_triplet', ...
        '../../CHOLMOD/Cholesky/cholmod_amd', ...
        '../../CHOLMOD/Cholesky/cholmod_analyze', ...
        '../../CHOLMOD/Cholesky/cholmod_colamd', ...
        '../../CHOLMOD/Cholesky/cholmod_etree', ...
        '../../CHOLMOD/Cholesky/cholmod_postorder', ...
        '../../CHOLMOD/Cholesky/cholmod_rowcolcounts', ...
        '../../CHOLMOD/Partition/cholmod_ccolamd', ...
        '../../CHOLMOD/Partition/cholmod_csymamd', ...
        '../../CHOLMOD/Partition/cholmod_camd', ...
        '../../CHOLMOD/Partition/cholmod_metis', ...
        '../../CHOLMOD/Partition/cholmod_nesdis' } ;

else
    camd_src = { } ;
    ccolamd_src = { } ;
    metis_src = { } ;
    cholmod_src = { } ;
end

btf_src = {
    '../../BTF/Source/btf_maxtrans', ...
    '../../BTF/Source/btf_order', ...
    '../../BTF/Source/btf_strongcomp' } ;

klu_src = {
    '../Source/klu_free_symbolic', ...
    '../Source/klu_defaults', ...
    '../Source/klu_analyze_given', ...
    '../Source/klu_analyze', ...
    '../Source/klu_memory' } ;

if (with_cholmod)
    klu_src = [klu_src { '../User/klu_l_cholmod' }] ;                       %#ok
end

klu_zlsrc = {
    '../Source/klu', ...
    '../Source/klu_kernel', ...
    '../Source/klu_dump', ...
    '../Source/klu_factor', ...
    '../Source/klu_free_numeric', ...
    '../Source/klu_solve', ...
    '../Source/klu_scale', ...
    '../Source/klu_refactor', ...
    '../Source/klu_tsolve', ...
    '../Source/klu_diagnostics', ...
    '../Source/klu_sort', ...
    '../Source/klu_extract', ...
    } ;

klu_lobj = {
    'klu_l', ...
    'klu_l_kernel', ...
    'klu_l_dump', ...
    'klu_l_factor', ...
    'klu_l_free_numeric', ...
    'klu_l_solve', ...
    'klu_l_scale', ...
    'klu_l_refactor', ...
    'klu_l_tsolve', ...
    'klu_l_diagnostics', ...
    'klu_l_sort', ...
    'klu_l_extract', ...
    } ;

klu_zlobj = {
    'klu_zl', ...
    'klu_zl_kernel', ...
    'klu_zl_dump', ...
    'klu_zl_factor', ...
    'klu_zl_free_numeric', ...
    'klu_zl_solve', ...
    'klu_zl_scale', ...
    'klu_zl_refactor', ...
    'klu_zl_tsolve', ...
    'klu_zl_diagnostics', ...
    'klu_zl_sort', ...
    'klu_zl_extract', ...
    } ;

try
    % ispc does not appear in MATLAB 5.3
    pc = ispc ;
catch
    % if ispc fails, assume we are on a Windows PC if it's not unix
    pc = ~isunix ;
end

if (pc)
    % Windows does not have drand48 and srand48, required by METIS.  Use
    % drand48 and srand48 in CHOLMOD/MATLAB/Windows/rand48.c instead.
    obj_extension = '.obj' ;
    cholmod_src = [cholmod_src {'../../CHOLMOD/MATLAB/Windows/rand48'}] ;
    include = [include ' -I../../CHOLMOD/MATLAB/Windows'] ;
else
    obj_extension = '.o' ;
end

% compile each library source file
obj = ' ' ;

source = [suitesparse_src amd_src btf_src klu_src colamd_src] ;
if (with_cholmod)
    source = [metis_src ccolamd_src camd_src cholmod_src source] ;
end

for f = source
    fs = f {1} ;
    slash = strfind (fs, '/') ;
    if (isempty (slash))
        slash = 1 ;
    else
        slash = slash (end) + 1 ;
    end
    o = fs (slash:end) ;
    obj = [obj  ' ' o obj_extension] ;                                      %#ok
    s = sprintf ('mex %s -DDLONG -O %s -c %s.c', d, include, fs) ;
    kk = do_cmd (s, kk, details) ;
end

for k = 1:length(klu_zlsrc)
    ff = klu_zlsrc {k} ;
    slash = strfind (ff, '/') ;
    if (isempty (slash))
        slash = 1 ;
    else
        slash = slash (end) + 1 ;
    end
    o = ff (slash:end) ;
    s = sprintf ('mex %s -DDLONG -O %s -c %s.c', d, include, ff) ;
    kk = do_cmd (s, kk, details) ;
    lobj = klu_lobj {k} ;
    obj = [obj  ' ' lobj obj_extension] ;                                   %#ok
    mvfile ([o obj_extension], [lobj obj_extension]) ;
    s = sprintf ('mex %s -DDLONG -DCOMPLEX -O %s -c %s.c', d, include, ff) ;
    kk = do_cmd (s, kk, details) ;
    zlobj = klu_zlobj {k} ;
    obj = [obj  ' ' zlobj obj_extension] ;                                  %#ok
    mvfile ([o obj_extension], [zlobj obj_extension]) ;
end

% compile the KLU mexFunction
s = sprintf ('mex %s -DDLONG -O %s -output klu klu_mex.c', d, include) ;
s = [s obj] ;                                                               %#ok

if (~(ispc || ismac))
    % for POSIX timing routine
    s = [s ' -lrt'] ;
end

kk = do_cmd (s, kk, details) ;

% clean up
s = ['delete ' obj] ;
do_cmd (s, kk, details) ;

fprintf ('\nKLU successfully compiled\n') ;

%-------------------------------------------------------------------------------

function rmfile (file)
% rmfile:  delete a file, but only if it exists
if (length (dir (file)) > 0)                                                %#ok
    delete (file) ;
end

%-------------------------------------------------------------------------------

function cpfile (src, dst)
% cpfile:  copy the src file to the filename dst, overwriting dst if it exists
rmfile (dst)
if (length (dir (src)) == 0)    %#ok
    fprintf ('File does not exist: %s\n', src) ;
    error ('File does not exist') ;
end
try
    copyfile (src, dst) ;
catch ME
    % ignore errors of the form "cp: preserving permissions: ...
    % Operation not supported".  rethrow all other errors.
    if (isempty (strfind (ME.message, 'Operation not supported')))
        rethrow (ME) ;
    end
end

%-------------------------------------------------------------------------------

function mvfile (src, dst)
% mvfile:  move the src file to the filename dst, overwriting dst if it exists
cpfile (src, dst) ;
rmfile (src) ;

%-------------------------------------------------------------------------------
function kk = do_cmd (s, kk, details)
%DO_CMD: evaluate a command, and either print it or print a "."
if (details)
    fprintf ('%s\n', s) ;
else
    if (mod (kk, 60) == 0)
        fprintf ('\n') ;
    end
    kk = kk + 1 ;
    fprintf ('.') ;
end
eval (s) ;
