# Supplementary material for: Inference for Stochastic Chemical Kinetics Using Moment Equations and System Size Expansion
Source: PLoS Comput Biol. 2016 Jul 22;12(7):e1005030. doi: 10.1371/journal.pcbi.1005030 (PMC4957800; doi:10.1371/journal.pcbi.1005030)
Supplement: S1 Code — This zip-file contains the MATLAB code for the simulation and application example presented in the paper. We provide implementations of all models, parameter estimation and uncertainty analysis to allow everybody to reproduce the results. (ZIP) [file pcbi.1005030.s002.zip › S1code/cvodewrap/SuiteSparse/KLU/MATLAB/Test/test1.m]

function test1 (nmat)
%test1: KLU test
% Example:
%   test1
%
% See also klu

% Copyright 2004-2012, University of Florida

clear functions
% rand ('state', 0) ;

index = UFget ;
f = find (index.nrows == index.ncols & index.isReal) ;
[ignore i] = sort (index.nnz (f)) ;                                         %#ok
f = f (i) ;

h = waitbar (0, 'KLU test 1 of 5') ;

if (nargin < 1)
    nmat = 500 ;
end
nmat = min (nmat, length (f)) ;

% just use the first 100 matrices
nmat = min (nmat, 100) ;

f = f (1:nmat) ;

% f = 274
% f = 101       ; % MATLAB condest is poor

nmat = length (f) ;

conds_klu = ones (1,nmat) ;
conds_matlab = ones (1,nmat) ;

clf

% try

    for k = 1:nmat

        waitbar (k/nmat, h) ;

        i = f (k) ;
%       try
            c = -1 ;
            blocks = 0 ;
            rho = 0 ;
            c2 = 0 ;
            r1 = 0 ;
            r2 = 0 ;
            err = 0 ;

            Prob = UFget (i,index) ;
            A = Prob.A ;
            c = condest (A) ;
            fprintf ('condest %8.2e :', c) ;
            if (c > 1e20)
                fprintf ('skipped\n') ;
                continue
            end
            % klu (A)
            % [L,U,p,q,R,F,r,info] = klu (A) ;

            [LU, info, c2] = klu (A) ;

            L = LU.L ;
            U = LU.U ;
            p = LU.p ;
            q = LU.q ;
            R = LU.R ;
            F = LU.F ;
            r = LU.r ;
            blocks = length (r) - 1 ;

            n = size (A,1) ;
            b = rand (n,1) ;
            x = klu (LU,'\',b) ;
            err = norm (A*x-b,1) / norm (A,1) ;

            % info
            rho = lu_normest (R\A(p,q) - F, L, U) ;
            r1 = info.rcond ;
            r2 = full (min (abs (diag (U))) / max (abs (diag (U)))) ;

            if (r1 ~= r2)
                fprintf ('!\n') ;
                pause
            end

            conds_klu (k) = c2 ;
            conds_matlab (k) = c ;

%       catch me
%           disp (me.message) ;
%       end

        fprintf (...
        'blocks %6d err %8.2e %8.2e rcond %8.2e %8.2e err %8.2e\n', ...
        blocks, rho, c2, r1, r2, err) ;

    end

    k = nmat ;
    plot (1:k, log10 (conds_klu (1:k) ./ conds_matlab (1:k)), 'o') ;
    drawnow

% catch me
%     disp (me.message) ;
% end

close (h) ;
