# Supplementary material for: Inference for Stochastic Chemical Kinetics Using Moment Equations and System Size Expansion
Source: PLoS Comput Biol. 2016 Jul 22;12(7):e1005030. doi: 10.1371/journal.pcbi.1005030 (PMC4957800; doi:10.1371/journal.pcbi.1005030)
Supplement: S1 Code — This zip-file contains the MATLAB code for the simulation and application example presented in the paper. We provide implementations of all models, parameter estimation and uncertainty analysis to allow everybody to reproduce the results. (ZIP) [file pcbi.1005030.s002.zip › S1code/cvodewrap/SuiteSparse/KLU/MATLAB/Test/test2.m]

function test2 (nmat)
%test2: KLU test
% Example:
%   test2
% See also klu

% Copyright 2004-2012, University of Florida

clear functions
% rand ('state', 0) ;
% warning ('off', 'MATLAB:singularMatrix') ;
% warning ('off', 'MATLAB:nearlySingularMatrix') ;
% warning ('off', 'MATLAB:divideByZero') ;

index = UFget ;
f = find (index.nrows == index.ncols) ;
[ignore i] = sort (index.nnz (f)) ;                                         %#ok
f = f (i) ;

if (nargin < 1)
    nmat = 500 ;
end
nmat = min (nmat, length (f)) ;
f = f (1:nmat) ;

if (~isempty (strfind (computer, '64')))
    is64 = 1 ;
else
    is64 = 0 ;
end

Tklu = 1e-6 * ones (2*nmat,1) ;
Tmatlab = zeros (2*nmat,1) ;
Tcsparse = zeros (2*nmat,1) ;
LUnz = zeros (2*nmat, 1) ;
k = 0 ;

h = waitbar (0, 'KLU test 2 of 5') ;

clf

% try

    for kk = 1:nmat

        Prob = UFget (f (kk), index) ;

        waitbar (kk/nmat, h) ;

        disp (Prob) ;
        if (isfield (Prob, 'kind'))
            if (~isempty (strfind (Prob.kind, 'subsequent')))
                fprintf ('skip ...\n') ;
                continue
            end
        end
        A = Prob.A ;

        for do_complex = 0:1
            
            k = k + 1 ;
            if (do_complex)
                A = sprand (A) + 1i * sprand (A) ;
            end

            try
                [L,U,p,q] = lu (A, 'vector') ;
            catch                                                           %#ok
                % older version of MATLAB, which doesn't have 'vector' option
                [L,U,P,Q] = lu (A) ;
                [p ignore1 ignore2] = find (P') ;                           %#ok
                [q ignore1 ignore2] = find (Q) ;                            %#ok
                clear ignore1 ignore2 P Q
            end

            LU.L = L ;
            LU.U = U ;
            if (is64)
                LU.p = int64 (p) ;
                LU.q = int64 (q) ;
            else
                LU.p = int32 (p) ;
                LU.q = int32 (q) ;
            end
            LUnz (k) = nnz (L) + nnz (U) ;

            n = size (A,1) ;

            do_klu = (nnz (diag (U)) == n) ;
            if (do_klu)

                fprintf ('klu...\n') ;
                err = 0 ;
                erc = 0 ;
                er2 = 0 ;
                for nrhs = 10:-1:1

                    b = rand (n,nrhs) ;

                    tic ;
                    x = klu (LU,'\',b) ;
                    Tklu (k) = max (1e-6, toc) ;

                    tic ;
                    y = U \ (L \ b (p,:)) ;
                    y (q,:) = y ;
                    Tmatlab (k) = max (1e-6, toc) ;

                    if (nrhs == 1 & isreal (U) & isreal (L) & isreal (b))   %#ok
                        tic ;
                        z = cs_usolve (U, cs_lsolve (L, b (p))) ;
                        z (q) = z ;
                        Tcsparse (k) = max (1e-6, toc) ;
                        erc = norm (A*z-b,1) / norm (A,1) ;
                    end

                    err = max (err, norm (A*x-b,1) / norm (A,1)) ;
                    er2 = max (er2, norm (A*y-b,1) / norm (A,1)) ;
                    if (err > 100*er2)
                        fprintf ('error %g %g\n', err, er2) ;
                        error ('?') ;
                    end
                end

                fprintf ('klu... with randomized scaling for L\n') ;
                er3 = 0 ;
                er4 = 0 ;
                D = spdiags (rand (n,1), 0, n, n) ;
                LU.L = D * L ;
                A2 = D * A (p,q) ;
                if (is64)
                    LU.p = int64 (1:n) ;
                    LU.q = int64 (1:n) ;
                else
                    LU.p = int32 (1:n) ;
                    LU.q = int32 (1:n) ;
                end
                for nrhs = 1:10
                    b = rand (n,nrhs) ;
                    x = klu (LU,'\',b) ;
                    y = U \ (LU.L \ b) ;
                    er3 = max (er3, norm (A2*x-b,1) / norm (A,1)) ;
                    er4 = max (er4, norm (A2*y-b,1) / norm (A,1)) ;
                    if (er3 > 1e3*er4)
                        fprintf ('error %g %g\n', er3, er4) ;
                        error ('?') ;
                    end
                end


            else
                err = Inf ;
                er2 = Inf ;
                erc = Inf ;
            end

            lumax = max (LUnz (1:k)) ;
            loglog (...
                LUnz (1:k), Tmatlab (1:k) ./ Tklu (1:k), 'o', ...
                LUnz (1:k), Tcsparse (1:k) ./ Tklu (1:k), 'x', ...
                [20 lumax], [1 1], 'r-') ;
            axis ([20 lumax .1 20]) ;
            drawnow

            fprintf ('err %g %g %g\n', err, er2, erc) ;
        end
    end

% catch me
%     disp (me.message) ;
% end

close (h) ;
