# Supplementary material for: Inference for Stochastic Chemical Kinetics Using Moment Equations and System Size Expansion
Source: PLoS Comput Biol. 2016 Jul 22;12(7):e1005030. doi: 10.1371/journal.pcbi.1005030 (PMC4957800; doi:10.1371/journal.pcbi.1005030)
Supplement: S1 Code — This zip-file contains the MATLAB code for the simulation and application example presented in the paper. We provide implementations of all models, parameter estimation and uncertainty analysis to allow everybody to reproduce the results. (ZIP) [file pcbi.1005030.s002.zip › S1code/cvodewrap/SuiteSparse/KLU/MATLAB/Test/test3.m]

function test3
%test3: KLU test
% Example:
%   test3
% See also klu

% Copyright 2004-2012, University of Florida

h = waitbar (1/12, 'KLU test 3 of 5') ;

% rand ('state', 0) ;

load west0479
A = west0479 ;
% A = sparse (rand (4)) ;
% A (3:4, 1:2) = 0 ;

n = size (A,1) ;
b = rand (n,1) ;
spparms ('spumoni',2)
x = A\b ;
spparms ('spumoni',0)
fprintf ('MATLAB resid %g\n', norm (A*x-b,1)) ;

[LU,info,cond_estimate] = klu (A) ;
fprintf ('\nLU = \n') ; disp (LU) ;
fprintf ('\ninfo = \n') ; disp (info) ;
fprintf ('KLU condest    %g\n', cond_estimate) ;
matlab_condest = condest (A) ;
matlab_cond = cond (full (A)) ;
fprintf ('MATLAB condest %g cond %g\n', matlab_condest, matlab_cond) ;

for nrhs = 1:10
    waitbar (nrhs/12, h) ;
    b = rand (n,nrhs) ;
    x = klu (LU,'\',b) ;
    fprintf ('nrhs: %d resid: %g\n', ...
        nrhs, norm (A*x-b,1) / norm (A,1)) ;
end

[x,info,cond_estimate] = klu (A, '\', b) ;                                  %#ok
fprintf ('\ninfo = \n') ; disp (info) ;
fprintf ('KLU cond_estimate %g\n', cond_estimate) ;

waitbar (11/12, h) ;

[x,info] = klu (A, '\', b, struct ('ordering',1)) ;                         %#ok
fprintf ('\ninfo = \n') ; disp (info) ;
[x,info,cond_estimate] = klu (A, '\', b, struct ('ordering',2)) ;           %#ok
fprintf ('\ninfo = \n') ; disp (info) ;
try
    [x,info,cond_estimate] = klu (A, '\', b, struct ('ordering',3)) ;       %#ok
    fprintf ('\ninfo = \n') ; disp (info) ;
    [x,info,cond_estimate] = klu (A, '\', b, struct ('ordering',4)) ;       %#ok
    fprintf ('\ninfo = \n') ; disp (info) ;
catch me
    disp (me.message) ;
    fprintf ('test with CHOLMOD skipped (CHOLMOD or METIS not installed)\n') ;
end

close (h) ;
