# Supplementary material for: Inference for Stochastic Chemical Kinetics Using Moment Equations and System Size Expansion
Source: PLoS Comput Biol. 2016 Jul 22;12(7):e1005030. doi: 10.1371/journal.pcbi.1005030 (PMC4957800; doi:10.1371/journal.pcbi.1005030)
Supplement: S1 Code — This zip-file contains the MATLAB code for the simulation and application example presented in the paper. We provide implementations of all models, parameter estimation and uncertainty analysis to allow everybody to reproduce the results. (ZIP) [file pcbi.1005030.s002.zip › S1code/cvodewrap/SuiteSparse/KLU/MATLAB/Test/test4.m]

function test4 (nmat)
%test4: KLU test
% Example:
%   test4
% See also klu

% Copyright 2004-2012, University of Florida

% rand ('state', 0) ;
% warning ('off', 'MATLAB:singularMatrix') ;
% warning ('off', 'MATLAB:nearlySingularMatrix') ;
% warning ('off', 'KLU:rcond') ;
% warning ('off', 'MATLAB:Axes:NegativeDataInLogAxis') ;

index = UFget ;
f = find (index.nrows == index.ncols & index.isReal & index.amd_lnz > 0) ;
[ignore i] = sort (index.amd_lnz (f)) ;                                     %#ok
f = f (i) ;
% f = f (1:100) ;

if (nargin < 1)
    nmat = 500 ;
end
nmat = min (nmat, length (f)) ;
f = f (1:nmat) ;

if (1)
    Tlu = -ones (nmat,1) ;
    Tklu = -ones (nmat,1) ;
    Tklu2 = -ones (nmat,1) ;
    LUnz = -ones (nmat,1) ;
    k = 0 ;
end

if (~isempty (strfind (computer, '64')))
    is64 = 1 ;
else
    is64 = 0 ;
end

% 589: Sieber

h = waitbar (0, 'KLU test 4 of 5') ;

clf

% try

    for kk = 1:nmat

        Prob = UFget (f (kk), index) ;

        waitbar (kk/nmat, h) ;

        disp (Prob) ;
        if (isfield (Prob, 'kind'))
            if (~isempty (strfind (Prob.kind, 'subsequent')))
                fprintf ('skip ...\n') ;
                continue
            end
            if (~isempty (strfind (Prob.kind, 'random')))
                fprintf ('skip ...\n') ;
                continue
            end
        end
        k = k + 1 ;
        A = Prob.A ;
        n = size (A,1) ;
        err1 = 0 ;
        err2 = 0 ;
        err4 = 0 ;
        terr1 = 0 ;
        terr2 = 0 ;
        terr4 = 0 ;


        for do_imag = 0:1
            if (do_imag)
                A = sprand (A) + 1i * sprand (A) ;
            end

            % compare with UMFPACK
            try
                tic
                [L,U,p,q,R1] = lu (A, 'vector') ;
                t1 = max (1e-6, toc) ;
            catch                                                           %#ok
                % older version of MATLAB, which doesn't have 'vector' option
                tic
                [L,U,P,Q] = lu (A) ;
                t1 = max (1e-6, toc) ;
                [p ignore1 ignore2] = find (P') ;                           %#ok
                [q ignore1 ignore2] = find (Q) ;                            %#ok
                clear ignore1 ignore2 P Q
                R1 = speye (n) ;
            end

            if (Tlu (k) == -1)
                Tlu (k) = t1 ;
                LUnz (k) = nnz (L) + nnz (U) ;
            end

            % note that the scaling R1 and R2 are different with KLU and UMFPACK
            % UMFPACK:  L*U-P*(R1\A)*Q
            % KLU:      L*U-R2\(P*A*Q)
            %
            % R1 and R2 are related, via P, where R2 = P*R*P', or equivalently
            % R2 = R1 (p,p).

            rcond = min (abs (diag (U))) / max (abs (diag (U))) ;
            if (rcond < 1e-15)
                fprintf ('skip...\n') ;
                break ;
            end

            F.L = L ;
            F.U = U ;
            if (is64)
                F.p = int64(p) ;
                F.q = int64(q) ;
            else
                F.p = int32(p) ;
                F.q = int32(q) ;
            end

            F.R = R1(p,p) ;
            b = rand (n,1) ;
            x = klu (F, '\', b) ;
            y = klu (b', '/', F) ;

            fprintf ('solve with klu %g\n', ...
                norm (A*x-b,1)/norm(A,1)) ;
            fprintf ('solve with klu %g transpose\n', ...
                norm (y*A-b',1)/norm(A,1)) ;


            for nrhs = 1:10
                for do_b_imag = 0:1
                    b = rand (n, nrhs) ;
                    if (do_b_imag)
                        b = b + 1i * rand (n, nrhs) ;
                    end

                    % KLU backslash
                    tic ;
                    x = klu (A,'\',b) ;
                    t2 = max (1e-6, toc) ;

                    % KLU slash
                    xt = klu (b','/',A) ;

                    % KLU backslash with precomputed LU
                    tic
                    LU = klu (A) ;
                    z = klu (LU,'\',b) ;
                    t4 = max (1e-6, toc) ;

                    % KLU slash with precomputed LU
                    zt = klu (b','/',LU) ;

                    % UMFPACK
                    tic
                    rb = R1 \ b ;
                    y = U \ (L \ rb (p,:)) ;
                    y (q,:) = y ;
                    t3 = max (1e-6, toc) ;

                    yt = (L' \ (U' \ b (q,:))) ;
                    yt (p,:) = yt ;
                    yt = R1 \ yt ;
                    yt = yt' ;

                    if (Tklu (k) == -1)
                        Tlu (k) = Tlu (k) + t3 ;
                        Tklu (k) = t2 ;
                        Tklu2 (k) = t4 ;
                    end

                    err1 = max (err1, norm (A*x-b,1) / norm (A,1)) ;
                    err2 = max (err2, norm (A*y-b,1) / norm (A,1)) ;
                    err4 = max (err4, norm (A*z-b,1) / norm (A,1)) ;

                    terr1 = max (terr1, norm (xt*A-b',1) / norm (A,1)) ;
                    terr2 = max (terr2, norm (yt*A-b',1) / norm (A,1)) ;
                    terr4 = max (terr4, norm (zt*A-b',1) / norm (A,1)) ;
                end
            end
        end

        fprintf ('err %g %g %g\n', err1, err2, err4) ;
        if (err1 > 1e4*err2 | err4 > 1e4*err2)                              %#ok
            fprintf ('warning: KLU inaccurate!\n')
        end

        fprintf ('terr %g %g %g\n', terr1, terr2, terr4) ;
        if (terr1 > 1e4*terr2 | terr4 > 1e4*terr2)                          %#ok
            fprintf ('warning: KLU T inaccurate!\n')
        end

        lunzmax = max (LUnz (1:k)) ;
        loglog ( ...
            LUnz (1:k), Tklu (1:k) ./ Tlu (1:k), 'o', ...
            LUnz (1:k), Tklu2 (1:k) ./ Tlu (1:k), 'x', ...
            [10 lunzmax], [1 1], 'r-') ;
        drawnow

    end

% catch me
%     disp (me.message) ;
% end

close (h) ;
