# Supplementary material for: Inference for Stochastic Chemical Kinetics Using Moment Equations and System Size Expansion
Source: PLoS Comput Biol. 2016 Jul 22;12(7):e1005030. doi: 10.1371/journal.pcbi.1005030 (PMC4957800; doi:10.1371/journal.pcbi.1005030)
Supplement: S1 Code — This zip-file contains the MATLAB code for the simulation and application example presented in the paper. We provide implementations of all models, parameter estimation and uncertainty analysis to allow everybody to reproduce the results. (ZIP) [file pcbi.1005030.s002.zip › S1code/cvodewrap/SuiteSparse/KLU/MATLAB/Test/test5.m]

function test5
%test5: KLU test
% Example:
%   test5
%
% test circuit matrices in the UF sparse matrix collection.
%
% See also klu

% Copyright 2004-2012, University of Florida

do_diary = 0 ;

if (do_diary)
    diary off
    s = date ;
    t = clock ;
    s = sprintf ('diary test5_%s_%d-%d-%d.txt\n', s, t (4), t(5), fix(t(6)));
    eval (s) ;
end

% ATandT frequency-domain circuits, exclude these:
% freq = [ 283     284     285     286      ] ;

% sorted in order of MATLAB 7.3 x=A\b time on storm
% (AMD Opteron, 64-bit, 8GB mem, 2 cores)
circ = [
1195    % Rajat/rajat11 n: 135 nz 665
1198    % Rajat/rajat14 n: 180 nz 1475
1189    % Rajat/rajat05 n: 301 nz 1250
1169    % Sandia/oscil_trans_01 n: 430 nz 1614
1112    % Sandia/oscil_dcop_01 n: 430 nz 1544
1346    % Rajat/rajat19 n: 1157 nz 3699
1199    % Hamrle/Hamrle1 n: 32 nz 98
1106    % Sandia/fpga_trans_01 n: 1220 nz 7382
1188    % Rajat/rajat04 n: 1041 nz 8725
1055    % Sandia/fpga_dcop_01 n: 1220 nz 5892
1108    % Sandia/init_adder1 n: 1813 nz 11156
1196    % Rajat/rajat12 n: 1879 nz 12818
1053    % Sandia/adder_trans_01 n: 1814 nz 14579
539     % Hamm/add20 n: 2395 nz 13151
371     % Bomhof/circuit_2 n: 4510 nz 21199
540     % Hamm/add32 n: 4960 nz 19848
1186    % Rajat/rajat02 n: 1960 nz 11187
466     % Grund/meg4 n: 5860 nz 25258
465     % Grund/meg1 n: 2904 nz 58142
370     % Bomhof/circuit_1 n: 2624 nz 35823
1200    % Hamrle/Hamrle2 n: 5952 nz 22162
1197    % Rajat/rajat13 n: 7598 nz 48762
1187    % Rajat/rajat03 n: 7602 nz 32653
372     % Bomhof/circuit_3 n: 12127 nz 48137
1185    % Rajat/rajat01 n: 6833 nz 43250
1183    % IBM_Austin/coupled n: 11341 nz 97193
1376    % Rajat/rajat27 n: 20640 nz 97353
543     % Hamm/memplus n: 17758 nz 99147
1109    % Sandia/mult_dcop_01 n: 25187 nz 193276
1371    % Rajat/rajat22 n: 39899 nz 195429
1375    % Rajat/rajat26 n: 51032 nz 247528
1414    % IBM_EDA/ckt11752_tr_0 n: 49702 nz 332807
541     % Hamm/bcircuit n: 68902 nz 375558
1413    % IBM_EDA/ckt11752_dc_1 n: 49702 nz 333029
542     % Hamm/hcircuit n: 105676 nz 513072
1316    % Rajat/rajat15 n: 37261 nz 443573
1190    % Rajat/rajat06 n: 10922 nz 46983
1191    % Rajat/rajat07 n: 14842 nz 63913
1372    % Rajat/rajat23 n: 110355 nz 555441
373     % Bomhof/circuit_4 n: 80209 nz 307604
544     % Hamm/scircuit n: 170998 nz 958936
1412    % AMD/G2_circuit n: 150102 nz 726674    is this solid state device?
1415    % Sandia/ASIC_100k n: 99340 nz 940621
1416    % Sandia/ASIC_100ks n: 99190 nz 578890
1420    % Sandia/ASIC_680ks n: 682712 nz 1693767
1192    % Rajat/rajat08 n: 19362 nz 83443
1193    % Rajat/rajat09 n: 24482 nz 105573
1323    % IBM_EDA/trans4 n: 116835 nz 749800
1320    % IBM_EDA/dc1 n: 116835 nz 766396
1194    % Rajat/rajat10 n: 30202 nz 130303
1418    % Sandia/ASIC_320ks n: 321671 nz 1316085
1417    % Sandia/ASIC_320k n: 321821 nz 1931828
1343    % Rajat/rajat16 n: 94294 nz 476766
1345    % Rajat/rajat18 n: 94294 nz 479151
1344    % Rajat/rajat17 n: 94294 nz 479246
1377    % Rajat/rajat28 n: 87190 nz 606489
1369    % Rajat/rajat20 n: 86916 nz 604299
1374    % Rajat/rajat25 n: 87190 nz 606489
1370    % Rajat/rajat21 n: 411676 nz 1876011
1419    % Sandia/ASIC_680k n: 682862 nz 2638997
% these are large, so are skipped for this test:
% 1396    % Rajat/rajat29 n: 643994 nz 3760246
% 1201    % Hamrle/Hamrle3 n: 1447360 nz 5514242
% 1397    % Rajat/rajat30 n: 643994 nz 6175244
% 1421    % AMD/G3_circuit n: 1585478 nz 7660826
% 1398    % Rajat/rajat31 n: 4690002 nz 20316253
% 1373    % Rajat/rajat24 n: 358172 nz 1946979
]' ;

fprintf ('Running KLU on %d circuits.\n', length (circ)) ;

index = UFget ;

opts_noscale.scale = -1 ;
opts_sum.scale = 1 ;
opts_max.scale = 2 ;            % default scaling

h = waitbar (0, 'KLU test 5 of 5') ;
nmat = length (circ) ;

try

    for kk = 1:nmat

        k = circ (kk) ;
        Prob = UFget (k, index) ;

        waitbar (kk/nmat, h) ;

        A = Prob.A ;
        n = size (A,1) ;
        b = rand (n,1) ;
        fprintf ('\n%d : %s n: %d nz %d\n', k, Prob.name, n, nnz (A)) ;

        try
            tic ;
            x2 = klu (A, '\', b, opts_noscale) ;
            t2 = toc ;
            e2 = norm (A*x2-b) ;
        catch                                                               %#ok
            t2 = inf ;
            e2 = inf ;
        end
        fprintf ('KLU no scale:  err %8.2e t: %8.4f\n', e2, t2) ;

        try
            tic ;
            x4 = klu (A, '\', b, opts_max) ;
            t4 = toc ;
            e4 = norm (A*x4-b) ;
        catch                                                               %#ok
            t4 = inf ;
            e4 = inf ;
        end
        fprintf ('KLU max scale: err %8.2e t: %8.4f\n', e4, t4) ;

        try
            tic ;
            x3 = klu (A, '\', b, opts_sum) ;
            t3 = toc ;
            e3 = norm (A*x3-b) ;
        catch                                                               %#ok
            t3 = inf ;
            e3 = inf ;
        end
        fprintf ('KLU sum scale: err %8.2e t: %8.4f\n', e3, t3) ;

        tic
        x1 = A\b ;
        t1 = toc ;
        e1 = norm (A*x1-b) ;
        fprintf ('matlab:        err %8.2e t: %8.4f\n', e1, t1) ;

        fprintf ('                                 speedup %8.2f\n', t1 / t4) ;
        clear Prob

        if (do_diary)
            diary off
            diary on
        end
    end

catch me
    disp (me.message) ;
end

close (h) ;
