# Supplementary material for: Inference for Stochastic Chemical Kinetics Using Moment Equations and System Size Expansion
Source: PLoS Comput Biol. 2016 Jul 22;12(7):e1005030. doi: 10.1371/journal.pcbi.1005030 (PMC4957800; doi:10.1371/journal.pcbi.1005030)
Supplement: S1 Code — This zip-file contains the MATLAB code for the simulation and application example presented in the paper. We provide implementations of all models, parameter estimation and uncertainty analysis to allow everybody to reproduce the results. (ZIP) [file pcbi.1005030.s002.zip › S1code/cvodewrap/SuiteSparse/KLU/Matrix/arrow.mtx]

%%MatrixMarket matrix coordinate integer general
100 100 298
1 1 2
2 1 1
3 1 1
4 1 1
5 1 1
6 1 1
7 1 1
8 1 1
9 1 1
10 1 1
11 1 1
12 1 1
13 1 1
14 1 1
15 1 1
16 1 1
17 1 1
18 1 1
19 1 1
20 1 1
21 1 1
22 1 1
23 1 1
24 1 1
25 1 1
26 1 1
27 1 1
28 1 1
29 1 1
30 1 1
31 1 1
32 1 1
33 1 1
34 1 1
35 1 1
36 1 1
37 1 1
38 1 1
39 1 1
40 1 1
41 1 1
42 1 1
43 1 1
44 1 1
45 1 1
46 1 1
47 1 1
48 1 1
49 1 1
50 1 1
51 1 1
52 1 1
53 1 1
54 1 1
55 1 1
56 1 1
57 1 1
58 1 1
59 1 1
60 1 1
61 1 1
62 1 1
63 1 1
64 1 1
65 1 1
66 1 1
67 1 1
68 1 1
69 1 1
70 1 1
71 1 1
72 1 1
73 1 1
74 1 1
75 1 1
76 1 1
77 1 1
78 1 1
79 1 1
80 1 1
81 1 1
82 1 1
83 1 1
84 1 1
85 1 1
86 1 1
87 1 1
88 1 1
89 1 1
90 1 1
91 1 1
92 1 1
93 1 1
94 1 1
95 1 1
96 1 1
97 1 1
98 1 1
99 1 1
100 1 1
1 2 2
2 2 1
1 3 1
3 3 1
1 4 1
4 4 1
1 5 1
5 5 1
1 6 1
6 6 1
1 7 1
7 7 1
1 8 1
8 8 1
1 9 1
9 9 1
1 10 1
10 10 1
1 11 1
11 11 1
1 12 1
12 12 1
1 13 1
13 13 1
1 14 1
14 14 1
1 15 1
15 15 1
1 16 1
16 16 1
1 17 1
17 17 1
1 18 1
18 18 1
1 19 1
19 19 1
1 20 1
20 20 1
1 21 1
21 21 1
1 22 1
22 22 1
1 23 1
23 23 1
1 24 1
24 24 1
1 25 1
25 25 1
1 26 1
26 26 1
1 27 1
27 27 1
1 28 1
28 28 1
1 29 1
29 29 1
1 30 1
30 30 1
1 31 1
31 31 1
1 32 1
32 32 1
1 33 1
33 33 1
1 34 1
34 34 1
1 35 1
35 35 1
1 36 1
36 36 1
1 37 1
37 37 1
1 38 1
38 38 1
1 39 1
39 39 1
1 40 1
40 40 1
1 41 1
41 41 1
1 42 1
42 42 1
1 43 1
43 43 1
1 44 1
44 44 1
1 45 1
45 45 1
1 46 1
46 46 1
1 47 1
47 47 1
1 48 1
48 48 1
1 49 1
49 49 1
1 50 1
50 50 1
1 51 1
51 51 1
1 52 1
52 52 1
1 53 1
53 53 1
1 54 1
54 54 1
1 55 1
55 55 1
1 56 1
56 56 1
1 57 1
57 57 1
1 58 1
58 58 1
1 59 1
59 59 1
1 60 1
60 60 1
1 61 1
61 61 1
1 62 1
62 62 1
1 63 1
63 63 1
1 64 1
64 64 1
1 65 1
65 65 1
1 66 1
66 66 1
1 67 1
67 67 1
1 68 1
68 68 1
1 69 1
69 69 1
1 70 1
70 70 1
1 71 1
71 71 1
1 72 1
72 72 1
1 73 1
73 73 1
1 74 1
74 74 1
1 75 1
75 75 1
1 76 1
76 76 1
1 77 1
77 77 1
1 78 1
78 78 1
1 79 1
79 79 1
1 80 1
80 80 1
1 81 1
81 81 1
1 82 1
82 82 1
1 83 1
83 83 1
1 84 1
84 84 1
1 85 1
85 85 1
1 86 1
86 86 1
1 87 1
87 87 1
1 88 1
88 88 1
1 89 1
89 89 1
1 90 1
90 90 1
1 91 1
91 91 1
1 92 1
92 92 1
1 93 1
93 93 1
1 94 1
94 94 1
1 95 1
95 95 1
1 96 1
96 96 1
1 97 1
97 97 1
1 98 1
98 98 1
1 99 1
99 99 1
1 100 1
100 100 1
