# Supplementary material for: Inference for Stochastic Chemical Kinetics Using Moment Equations and System Size Expansion
Source: PLoS Comput Biol. 2016 Jul 22;12(7):e1005030. doi: 10.1371/journal.pcbi.1005030 (PMC4957800; doi:10.1371/journal.pcbi.1005030)
Supplement: S1 Code — This zip-file contains the MATLAB code for the simulation and application example presented in the paper. We provide implementations of all models, parameter estimation and uncertainty analysis to allow everybody to reproduce the results. (ZIP) [file pcbi.1005030.s002.zip › S1code/cvodewrap/SuiteSparse/KLU/Matrix/ctina.mtx]

%%MatrixMarket matrix coordinate complex general
% complex matrix with same nonzero pattern as Pajek/Tina_AskCog
11 11 36
3 1 0 1
6 1 0 1
10 1 0 1
1 2 0 1
3 2 0 1
5 2 0 1
6 2 0 1
8 2 0 1
9 2 0 1
10 2 0 1
1 3 0 1
6 3 0 1
10 3 0 1
2 4 0 1
6 4 0 1
7 4 0 1
8 4 0 1
11 4 0 1
6 5 0 1
10 5 0 1
5 6 0 1
11 6 0 1
4 7 0 1
6 7 0 1
9 7 0 1
2 8 0 1
4 8 0 1
5 8 0 1
6 8 0 1
7 8 0 1
9 8 0 1
11 8 0 1
7 9 0 1
3 10 0 1
5 10 0 1
8 11 0 1
