# Supplementary material for: Inference for Stochastic Chemical Kinetics Using Moment Equations and System Size Expansion
Source: PLoS Comput Biol. 2016 Jul 22;12(7):e1005030. doi: 10.1371/journal.pcbi.1005030 (PMC4957800; doi:10.1371/journal.pcbi.1005030)
Supplement: S1 Code — This zip-file contains the MATLAB code for the simulation and application example presented in the paper. We provide implementations of all models, parameter estimation and uncertainty analysis to allow everybody to reproduce the results. (ZIP) [file pcbi.1005030.s002.zip › S1code/cvodewrap/SuiteSparse/KLU/Matrix/GD99_cc.mtx]

%%MatrixMarket matrix coordinate complex general
% imaginary part is Pajek/GD99_c, real part is zero
105 105 149
6 1 0 1
5 2 0 1
7 2 0 1
4 3 0 1
8 3 0 1
5 4 0 1
1 5 0 1
24 6 0 1
6 7 0 1
7 8 0 1
26 9 0 1
105 10 0 1
94 11 0 1
40 12 0 1
26 13 0 1
16 14 0 1
26 15 0 1
26 16 0 1
16 17 0 1
16 19 0 1
16 20 0 1
57 21 0 1
15 22 0 1
31 22 0 1
13 23 0 1
15 24 0 1
13 25 0 1
9 26 0 1
16 26 0 1
57 26 0 1
24 27 0 1
85 28 0 1
85 29 0 1
32 30 0 1
86 30 0 1
22 31 0 1
45 31 0 1
57 31 0 1
22 32 0 1
85 32 0 1
54 33 0 1
88 33 0 1
91 33 0 1
91 34 0 1
92 34 0 1
95 35 0 1
50 36 0 1
98 37 0 1
98 38 0 1
38 39 0 1
38 40 0 1
102 41 0 1
101 42 0 1
103 43 0 1
100 44 0 1
104 44 0 1
31 45 0 1
93 45 0 1
28 46 0 1
50 47 0 1
87 47 0 1
100 47 0 1
53 48 0 1
99 48 0 1
87 49 0 1
89 49 0 1
45 50 0 1
94 50 0 1
31 51 0 1
104 51 0 1
48 52 0 1
90 52 0 1
91 52 0 1
89 53 0 1
87 54 0 1
90 54 0 1
93 54 0 1
99 55 0 1
29 56 0 1
18 57 0 1
21 57 0 1
26 57 0 1
31 57 0 1
95 58 0 1
45 59 0 1
103 59 0 1
59 60 0 1
102 61 0 1
61 62 0 1
61 63 0 1
53 64 0 1
64 65 0 1
65 66 0 1
64 67 0 1
91 67 0 1
92 67 0 1
88 68 0 1
97 69 0 1
96 70 0 1
97 70 0 1
96 71 0 1
92 72 0 1
48 73 0 1
64 73 0 1
98 73 0 1
40 74 0 1
86 75 0 1
96 76 0 1
86 77 0 1
82 78 0 1
78 79 0 1
82 79 0 1
81 80 0 1
84 80 0 1
78 81 0 1
33 82 0 1
82 83 0 1
83 84 0 1
32 85 0 1
30 86 0 1
47 87 0 1
54 87 0 1
33 88 0 1
97 88 0 1
49 89 0 1
99 89 0 1
52 90 0 1
55 90 0 1
33 91 0 1
67 91 0 1
34 92 0 1
50 93 0 1
50 94 0 1
95 94 0 1
94 95 0 1
70 96 0 1
88 97 0 1
73 98 0 1
55 99 0 1
89 99 0 1
47 100 0 1
101 100 0 1
100 101 0 1
102 101 0 1
101 102 0 1
59 103 0 1
105 103 0 1
105 104 0 1
104 105 0 1
