# Supplementary material for: Inference for Stochastic Chemical Kinetics Using Moment Equations and System Size Expansion
Source: PLoS Comput Biol. 2016 Jul 22;12(7):e1005030. doi: 10.1371/journal.pcbi.1005030 (PMC4957800; doi:10.1371/journal.pcbi.1005030)
Supplement: S1 Code — This zip-file contains the MATLAB code for the simulation and application example presented in the paper. We provide implementations of all models, parameter estimation and uncertainty analysis to allow everybody to reproduce the results. (ZIP) [file pcbi.1005030.s002.zip › S1code/cvodewrap/SuiteSparse/KLU/Matrix/impcol_a.mtx]

%%MatrixMarket matrix coordinate real general
%-------------------------------------------------------------------------------
% UF Sparse Matrix Collection, Tim Davis
% http://www.cise.ufl.edu/research/sparse/matrices/HB/impcol_a
% name: HB/impcol_a
% [UNSYMMETRIC MATRIX - HEAT EXCHANGER NETWORK (CHEM ENG) ,1982]
% id: 171
% date: 1982
% author: D. Bogle
% ed: I. Duff, R. Grimes, J. Lewis
% fields: title A name id date author ed kind
% kind: chemical process simulation problem
%-------------------------------------------------------------------------------
207 207 572
5 1 -1
6 1 -1
8 1 -1
11 1 .0662129
12 1 .1634
1 2 1
2 2 1
11 2 -.579712
12 2 -.422521
3 3 1
4 3 1
10 3 -1
11 3 17.8775
12 3 44.1179
5 4 -1
65 4 1
66 4 .5
1 5 -1
62 5 -1
3 6 -1
64 6 -1
6 7 680
7 8 1
9 9 1
8 10 1
14 10 -1
17 10 .00297937
18 10 .0247819
12 11 1
17 11 -.220568
18 11 -.808841
10 12 1
16 12 -1
17 12 .804429
18 12 6.69112
11 13 .0708967
12 13 -.0706236
13 14 -1
17 14 -.0323714
18 14 -.00352409
23 14 -1
24 14 -1
17 15 -.779432
18 15 -.191159
19 15 1
20 15 1
15 16 -1
17 16 -7.57491
18 16 -.824638
21 16 1
22 16 1
13 17 1
31 17 -1
33 17 -150
17 18 1
33 18 -234
15 19 1
32 19 -1
14 20 1
34 20 -1
36 20 -126.8
16 21 1
17 22 .104857
18 22 -.0908757
23 23 -1
26 23 -1
29 23 -.0311679
30 23 -.103571
19 24 -1
29 24 -.757389
30 24 -.625946
21 25 -1
28 25 -1
29 25 -10.7841
30 25 -35.8356
24 26 580
25 27 1
27 28 1
26 29 1
31 29 -1
33 29 -142.6
28 30 1
29 31 -.0979613
30 31 .0483804
31 32 1
33 32 145.6
33 33 580
32 34 1
34 35 -1
36 35 -161
38 35 1
35 36 -1
40 36 1
34 37 -1
36 37 -152.2
203 37 1
205 38 1
34 39 -1
36 39 -136.3
197 39 1
199 40 1
34 41 -1
36 41 -108.6
98 41 1
100 42 1
34 43 -1
36 43 -120.7
67 43 1
69 44 1
34 45 1
36 45 128
95 45 1
96 45 .2
36 46 680
92 46 -1
35 47 1
94 47 -1
38 48 -1
41 48 1.65272
42 48 2.82163
47 48 -1
41 49 -.607865
42 49 -.263986
43 49 -1
40 50 -1
41 50 36.3599
42 50 62.0759
45 50 -1
37 51 1
39 52 1
41 53 .559606
42 53 -.677581
47 54 1
48 54 .7
53 54 -1
44 55 -1
49 55 -1
46 56 -1
51 56 -1
47 57 -1
48 57 -1
203 57 -1
206 57 .478232
207 57 1.21868
43 58 1
44 58 1
206 58 -.330881
207 58 -.280695
45 59 1
46 59 1
205 59 -1
206 59 21.9987
207 59 56.0594
48 60 68
53 61 1
54 61 .6
59 61 -1
50 62 -1
55 62 -1
52 63 -1
57 63 -1
53 64 -1
54 64 -1
197 64 -1
200 64 .27161
201 64 .629158
49 65 1
50 65 1
200 65 -.561642
201 65 -.382811
51 66 1
52 66 1
199 66 -1
200 66 24.7165
201 66 57.2534
54 67 159
59 68 1
60 68 .2
65 68 -1
56 69 -1
61 69 -1
58 70 -1
63 70 -1
59 71 -1
60 71 -1
98 71 -1
101 71 .244371
102 71 1.02444
55 72 1
56 72 1
101 72 -.272351
102 72 -.432602
57 73 1
58 73 1
100 73 -1
101 73 11.7298
102 73 49.1733
60 74 207
65 75 -1
66 75 -1
67 75 -1
71 75 .232813
72 75 .061436
61 76 1
62 76 1
71 76 -.573583
72 76 -.869891
63 77 1
64 77 1
69 77 -1
71 77 47.4938
72 77 12.5329
66 78 411
68 79 -1
71 79 -.341668
72 79 -.40286
74 79 1
70 80 -1
71 80 -34.1668
72 80 -40.286
76 80 1
68 81 1
70 82 1
71 83 -.0459958
72 83 .0938315
73 84 -1
77 84 .179968
78 84 .0328426
83 84 -1
84 84 -1
77 85 -.53763
78 85 -.943234
79 85 1
80 85 1
75 86 -1
77 86 36.7135
78 86 6.69988
81 86 1
82 86 1
74 87 -1
77 87 -.311136
78 87 -.186857
164 87 1
76 88 -1
77 88 -31.1136
78 88 -18.6857
166 88 1
73 89 1
109 89 -1
111 89 -201
75 90 1
77 91 -.012899
78 91 .026314
83 92 1
84 92 .4
89 92 -1
80 93 -1
85 93 -1
82 94 -1
87 94 -1
83 95 -1
131 95 -1
134 95 .0222685
135 95 .0916503
79 96 -1
134 96 -.852598
135 96 -.686678
81 97 -1
133 97 -1
134 97 6.30198
135 97 25.937
84 98 487
89 99 1
90 99 .1
95 99 -1
86 100 -1
91 100 -1
88 101 -1
93 101 -1
89 102 -1
90 102 -1
104 102 -1
107 102 .306796
108 102 1.72865
85 103 1
86 103 1
107 103 -.953179
108 103 -.478015
87 104 1
88 104 1
106 104 -1
107 104 14.7262
108 104 82.9751
90 105 535
95 106 -1
96 106 -1
122 106 1
123 106 .6
91 107 1
92 107 1
119 107 -1
93 108 1
94 108 1
121 108 -1
96 109 680
97 110 -1
101 110 -.312836
102 110 -.082762
103 110 1
99 111 -1
101 111 -31.2836
102 111 -8.2762
105 111 1
97 112 1
99 113 1
101 114 .409192
102 114 -.852483
104 115 1
109 115 -1
111 115 -273.9
106 116 1
107 117 .147934
108 117 -.0810126
109 118 -1
111 118 -176.9
131 118 1
110 119 -1
133 119 1
109 120 -1
111 120 -209.1
125 120 1
127 121 1
109 122 -1
111 122 -193
113 122 1
111 123 -54
117 123 1
115 124 1
109 125 1
111 125 197
161 125 1
162 125 .6
111 126 680
158 126 -1
110 127 1
160 127 -1
113 128 -1
116 128 .250032
117 128 .597517
122 128 -1
116 129 -.585577
117 129 -.406865
118 129 -1
115 130 -1
116 130 13.5017
117 130 32.2659
120 130 -1
112 131 1
202 131 -1
206 131 -.419796
207 131 -.122705
114 132 1
204 132 -1
206 132 -41.9796
207 132 -12.2705
116 133 .239041
117 133 -.242126
122 134 -1
123 134 -1
125 134 -1
128 134 .158767
129 134 .340658
118 135 1
119 135 1
128 135 -.588216
129 135 -.353609
120 136 1
121 136 1
127 136 -1
128 136 14.4478
129 136 30.9999
123 137 145
124 138 -1
128 138 -.307616
129 138 -.130446
190 138 1
128 139 -.411784
129 139 -.646391
194 139 1
126 140 -1
128 140 -30.7616
129 140 -13.0446
192 140 1
124 141 1
196 141 -1
200 141 -.562373
201 141 -.225697
126 142 1
198 142 -1
200 142 -56.2373
201 142 -22.5697
128 143 .10564
129 143 -.116088
130 144 -1
134 144 -.276727
135 144 -.171445
140 144 -1
141 144 -1
134 145 -.147402
135 145 -.313322
136 145 1
137 145 1
132 146 -1
134 146 -28.7796
135 146 -17.8303
138 146 1
139 146 1
130 147 1
154 147 -1
156 147 -193.6
132 148 1
155 148 -1
134 149 .087773
135 149 -.0322558
140 150 -1
143 150 -1
146 150 -.0323781
147 150 -.0683179
136 151 -1
146 151 -.60537
147 151 -.349597
138 152 -1
145 152 -1
146 152 -12.1741
147 152 -25.6875
141 153 480
142 154 1
144 155 1
143 156 1
149 156 -1
152 156 -.00472003
153 156 -.0317473
147 157 1
152 157 -.934841
153 157 -.792495
145 158 1
151 158 -1
152 158 -1.77473
153 158 -11.937
146 159 -.0203625
147 159 .0218773
148 160 1
150 161 1
149 162 1
154 162 -1
156 162 -198
153 163 1
156 163 -376
151 164 1
152 165 -.0366465
153 165 .00813435
154 166 1
156 166 197.2
155 167 1
161 168 -1
162 168 -1
163 168 -1
167 168 .0165562
168 168 .00408216
157 169 1
158 169 1
167 169 -.832633
168 169 -.729721
159 170 1
160 170 1
165 170 -1
167 170 7.21849
168 170 1.77982
161 171 -1
191 171 -1
194 171 .00193333
195 171 .0781847
157 172 -1
194 172 -.995803
195 172 -.705952
159 173 -1
193 173 -1
194 173 .471732
195 173 19.0771
162 174 680
164 175 -1
167 175 -.0379488
168 175 -.16853
170 175 1
167 176 -.167367
168 176 -.270279
174 176 1
166 177 -1
167 177 -3.79488
168 177 -16.853
172 177 1
163 178 1
185 178 -1
188 178 .0406846
189 178 .100421
165 179 1
187 179 -1
188 179 17.7385
189 179 43.7834
167 180 -.0235888
168 180 .102847
169 181 -1
173 181 .123883
174 181 .0243372
191 181 1
171 182 -1
173 182 30.2273
174 182 5.93828
193 182 1
170 183 -1
173 183 -.242234
174 183 -.211144
176 183 1
173 184 -.3775
174 184 -.0788991
180 184 1
172 185 -1
173 185 -24.2234
174 185 -21.1144
178 185 1
169 186 1
181 186 -1
183 186 -281.7
171 187 1
182 187 -1
173 188 -.0173768
174 188 .0423995
175 189 -1
179 189 .0149554
180 189 .00262203
181 189 1
183 189 291
179 190 -.825997
180 190 -.904947
183 190 680
177 191 -1
179 191 10.1696
180 191 1.78298
182 191 1
175 192 1
177 193 1
179 194 -.00696415
180 194 .0362189
181 195 -1
183 195 -296
185 195 1
187 196 1
184 197 1
188 198 1
186 199 1
188 200 .0382256
189 200 -.0306734
194 201 .00264546
195 201 -.000781169
196 202 1
198 203 1
200 204 .229712
201 204 -.25243
202 205 1
204 206 1
206 207 .27097
207 207 -.589066
