# Supplementary material for: Inference for Stochastic Chemical Kinetics Using Moment Equations and System Size Expansion
Source: PLoS Comput Biol. 2016 Jul 22;12(7):e1005030. doi: 10.1371/journal.pcbi.1005030 (PMC4957800; doi:10.1371/journal.pcbi.1005030)
Supplement: S1 Code — This zip-file contains the MATLAB code for the simulation and application example presented in the paper. We provide implementations of all models, parameter estimation and uncertainty analysis to allow everybody to reproduce the results. (ZIP) [file pcbi.1005030.s002.zip › S1code/cvodewrap/SuiteSparse/KLU/Matrix/w156.mtx]

%%MatrixMarket matrix coordinate complex general
% complex matrix with the same real part, and same pattern, as HB/west0156
156 156 362
147 1 1 -89.00615831818635
148 2 1 19.968263502718298
149 2 -.1632648 -21.370801333956592
59 3 -1.16206 -56.926762937042156
134 3 -.8122999 -63.520075069490886
149 3 1 -84.64919515773938
52 4 1 -98.51526079522304
53 5 1 57.75659925548426
54 5 -.2166122 -96.44247397535688
54 6 1 75.58829308886945
59 6 -.1 -29.491646321365707
118 7 1 44.42795357432983
119 8 1 93.69016787815801
120 8 -.2113848 -68.86640328523129
59 9 1 -67.40889160696356
105 9 .699017 -37.32052633277537
120 9 1 -94.12369035075191
150 10 1.009263 -28.474976610167545
151 10 11.46533 -94.56192034360119
150 11 .9908224 58.733403730195796
152 11 -.5284282 99.84615089171123
153 11 -.4980997 -77.95229509053108
156 11 -.06675177 24.520231739121968
152 12 1 -73.48563095366146
153 13 1 -37.99404220990422
155 13 -.8429148 -73.0424624342159
154 14 1 -55.33473746935735
156 14 -.0344062 -20.690642338915623
155 15 1 -72.97130102560114
156 15 -.00102006 -51.78826211728082
134 16 5.047402 85.50322996314317
156 16 1 -21.779825201968972
138 17 -1.052632 2.25255469346175
141 17 -.6666667 -81.42077676767339
141 18 1 -95.66021714041189
143 18 -.4480102 -68.09303466517918
143 19 -2.988037 68.90318876644317
143 20 1 75.83069648519695
145 20 1 -62.60209482759951
146 20 -1 98.26098380691137
2 21 -.0535949 42.4059682333364
144 21 2 74.27292331881648
131 22 1 -4.0737630474247055
133 22 -.9965392 -.7990146886149518
132 23 1 -42.493627158378786
133 23 -.003460798 -87.811709810653
133 24 1 -47.506459158247225
135 24 1 -62.747796590550934
134 25 1 83.41795736466501
135 25 1 -75.34426113632455
137 26 .07513964 -97.31092337989851
138 26 1 -26.06185629381749
144 27 -5.47842 39.72822166458327
145 27 -3.3405 77.86944264650091
142 28 1 18.754103827151415
146 28 -1 -68.66182065372685
121 29 1.006185 -36.66211626227418
122 29 10.73614 -53.320902834444595
121 30 .9938532 -98.31558725078405
123 30 -.5209677 -20.61924162618064
124 30 -.4971525 29.973626118500405
127 30 -.07339495 -82.99987875707477
123 31 1 53.761900651751795
124 32 1 93.94034099433995
126 32 -.8391701 42.95944637524101
125 33 1 56.39236839209942
127 33 -.0258101 -52.4869835919564
126 34 1 -60.85384724334488
127 34 -.00199955 -47.357216964877104
105 35 -5.396799 42.757012919227776
127 35 1 95.51994788712943
109 36 -.5263158 27.42438816918027
112 36 -.3333333 9.184831019804385
112 37 1 69.61144488338648
114 37 -1.265049 60.41953169602192
114 38 -1.778183 33.66128201334357
114 39 1 34.19652679396956
116 39 1 64.12873645714785
117 39 -1 94.09447492182123
2 40 -.0535949 -2.615000891619801
115 40 2 63.49370710939066
102 41 1 28.314233569200088
104 41 -.9965392 -38.73012809722005
103 42 1 32.186426447893
104 42 -.003460798 -28.396577322438276
104 43 1 87.63988602024271
106 43 1 -2.4666050470267376
105 44 1 -81.8019284512067
106 44 1 34.7668233724147
108 45 .1709599 2.976063797565698
109 45 1 -55.68413072287828
115 46 -5.47842 45.001874190444255
116 46 -3.3405 -86.35067780598133
113 47 1 92.82485367450755
117 47 -1 -58.46868232626774
55 48 -1 -67.77635488972467
111 48 -1 27.644276518549617
120 48 -1 -99.9543654216764
118 49 -.5238095 -32.87341132956595
120 49 -2.325233 -44.9800357067578
55 50 -.2113848 -91.09449592159396
56 50 1 -81.22070048053217
101 50 -1 -18.000520045594502
120 50 -.2113848 63.37846389879085
4 51 -1 74.1034143618639
17 51 -1 -95.48897590879422
19 51 3.328735e-12 45.435396739586366
20 51 1 69.60188961279125
5 52 -1 45.72003820360473
23 52 1 91.01972665502697
24 52 1 31.27022211937156
15 53 -1 48.46102670181145
17 53 -.2113848 -31.006797219415848
18 53 1 76.80438993503029
61 54 -1 -30.551182700157376
102 54 1 -88.10466389149548
103 54 1 43.682918215884015
110 54 -1 91.64285858148136
117 54 1 -68.63302698512894
63 55 -1 -16.72937877072226
107 55 -1 -81.19302620544275
66 56 -1 -10.010709210238765
99 56 -1 73.83048511517521
102 56 1.009514 -21.676555467798853
113 56 -1.008042 -49.443269787795316
67 57 -1 -29.123614686250242
100 57 -1 48.59559363996606
103 57 106.1112 30.166404491500764
113 57 -.1547227 87.9586081050228
60 58 1 66.5598249196907
76 58 -1 -6.004426629012382
139 58 1 25.973121452632107
62 59 1 -88.36243043738105
136 59 1 8.437479459481146
64 60 1 -8.854807545659217
76 60 -.9795877 72.61737844345258
128 60 1 71.03939394472891
65 61 1 -5.548863487187949
76 61 -3.145565 57.38487793395959
129 61 1 31.19642765119832
34 62 -.008064516 -99.99202208021522
36 63 1.974212 -73.75256764965177
37 63 -.8416949 -1.0250487994832636
37 64 1 -92.33336856681214
38 64 -.008525207 -54.512838099295834
38 65 1 -34.42340854356044
39 65 -1 79.89375753843836
47 65 -1 -37.25390248725466
39 66 1 -49.66479762290302
40 66 -1 -13.402173664778449
40 67 1.895931 68.47644730738057
41 67 -.9987282 -63.10220167747585
41 68 1 1.6358424738914135
42 68 2.087875 -9.552066657022863
42 69 -1 -34.88311211669629
46 69 -1 -23.984738606508827
43 70 5.616771 77.29599272885395
44 70 7.392325 52.252152063678636
44 71 1 76.75326698731126
45 71 7.20301 -8.51874880007002
45 72 -1 59.84045826963149
46 72 -.3258084 -73.18457603806863
2 73 -2.146936 -86.93726233197341
46 73 1 -24.971068398888395
1 74 -6.821893 -25.29540601492628
47 74 1 -3.1955205789929164
91 75 2.431413 93.89184641063227
93 75 -1 -31.58778114773145
91 76 -2.431413 -49.4621487710556
92 76 1 16.977383351584187
93 77 1 4.740718882261197
94 77 -1.26 -67.31619071487106
2 78 -.8858734 -2.7203702821855025
94 78 2 -.7878501044749853
95 79 1 68.63881664718761
96 79 -1 61.23964308235974
1 80 -.02308312 71.5571192607996
96 80 1 21.950827565571494
82 81 1 13.146073550568627
84 81 .9638 22.379704330589135
97 81 1 -79.40469554532865
84 82 .9905759 -68.33681654633787
98 82 1 -17.27002806448744
5 83 1.068219 12.082089707594035
16 83 -1 -46.26454171200754
6 84 9.305934e-22 56.85083285313337
7 84 -.19106 -22.425843053832928
8 84 -.3460553 -93.8032758232799
7 85 1 17.10036588328181
9 85 -.2113848 11.711705644935023
9 86 1 -59.860885505008746
10 86 -1 -82.51562297274859
14 86 -1 86.64597186070104
10 87 1 -48.124005287383966
11 87 -1 -59.165721082767206
12 88 1 -90.15831162239165
13 88 -5.165179 21.23218795450579
11 89 2.109794 9.269748032162251
12 89 -.4423309 -80.83251277071686
2 90 -1.200652 27.39912937614759
13 90 1 -11.410334391483856
1 91 -2.151087 -86.72360822705714
14 91 1 -25.141483188003487
7 92 -3.221332 -50.17945514204103
8 92 -.08256881 84.9750583295307
16 92 1.030078 25.899858515648553
68 93 .00729927 75.66175530017894
69 94 .009933775 28.334886205187427
70 95 2.109489 59.67812719925334
71 96 1.923841 -12.994792290221335
72 97 1 96.2280502631985
76 97 -.9703559 -80.80844033399066
73 98 1 5.496479792736464
76 98 -.02964405 9.129164943297008
74 99 1 -43.131448638051594
77 99 -.9703559 -25.83946813902346
75 100 1 -87.06147957359738
77 100 -.02964405 8.961812886476107
76 101 1 67.27512065071366
77 101 1 -70.93560166316104
79 101 1 -65.69594863822117
78 102 .009933775 -86.39056354840274
79 102 -.3 64.80230680396102
79 103 -3.333333 -73.2058484284056
81 103 1 76.95725769618616
2 104 -.3581659 2.947479893374072
80 104 .9144476 92.7271192399364
80 105 -2.355064 -75.90106649225966
81 105 -2.599699 -90.342023563869
1 106 1 -23.969599224575187
3 106 -.5 -17.441756388313255
2 107 1 -19.721740669438702
3 107 -.5 -15.800573906372883
3 108 1 -24.609261720375176
110 109 1 81.46730529244041
131 109 -.9431611 34.03242893843479
132 109 -.5 92.36770491956567
139 109 -1 -67.40413278123356
146 109 1 49.72988179123301
107 110 1 -25.186855192188627
136 110 -1 -9.152697748159888
99 111 1 -92.28786082587108
128 111 -1 12.486401290146553
131 111 -.9521341 -25.537570672597443
142 111 -1.008042 58.55674146933576
100 112 1 59.046194569800136
129 112 -1 -23.417105544732607
132 112 -53.05558 -49.44203913337082
142 112 -.1547227 -31.414428806369965
4 113 1 93.56089866913022
9 113 -1.098983 -4.038321887840279
111 113 1 -26.334487417080844
127 113 -1.006101 52.91343104779358
15 114 1 -24.570205949318236
101 114 1 80.06124313084004
127 114 -.2126745 -63.313589410507554
17 115 3.875969e-8 -26.336536744115246
19 115 -1 83.49140785169018
21 116 -.9939418 3.183211228849636
23 117 -1 -81.93854756530253
17 118 2.727302e-20 47.06229753702564
18 118 -1 -99.05756753456353
17 119 1 20.62462338921529
20 119 -1 91.37333280835817
25 119 -1 -20.513614148643057
27 119 .9972523 46.310157066657176
28 119 1.02473 36.92776530123669
22 120 -.9939418 95.70060448966404
29 120 1 -59.24296668628066
30 120 1 18.66056780239591
24 121 -1 90.31250335814364
31 121 1 -47.94551850968427
32 121 1 2.9355241818408873
17 122 .2113848 27.26637973052666
25 122 -.2113848 -19.808178764946284
26 122 1 -2.677737852379014
19 123 5453728 50.091622636210076
20 123 -.2113848 -74.7606532733799
25 124 .9 -91.38750367809608
27 124 -1 -25.812131278013382
140 124 -1 38.66042415449142
156 124 -1.009619 87.16498856941061
29 125 -1 -4.484878166369444
153 125 -.5019003 -74.17998047268341
156 125 -.2294135 -3.2337575851525746
31 126 -1 89.11943234297857
137 126 -1 -26.45117330526361
151 126 1 -34.30288621503337
25 127 .1897236 54.575096067325134
26 127 -1 -40.54519558973049
130 127 -1 -64.42912801819011
156 127 -.2128317 38.15983229583313
25 128 .1 -47.211028939720535
28 128 -1 -8.452188579330155
33 128 1 68.73848491242163
38 128 -1.007626 76.29973210306002
30 129 -1 40.00399128013372
36 129 -1 51.13819898638041
38 129 -.2680827 94.90296027698403
32 130 -1 -19.569463307138236
34 130 1 -73.74427235921586
25 131 .02166122 44.94677740033393
35 131 1 79.903641471542
38 131 -.2182642 -65.85973708326853
27 132 .234872 -91.3942617588595
28 132 -2.113848 -4.168155014702535
55 133 .9 -81.21274304896602
140 133 1 30.009966330192217
149 133 -.7744864 90.45550778420308
57 134 1.052135 -8.457460121512772
137 134 .9248604 7.376129401205689
55 135 .1897236 -86.70257083968079
130 135 1 -1.2259832834904283
149 135 -.1632648 -16.491805524055003
33 136 -1 -41.548589946331724
48 136 1 -42.06721249302474
35 137 -1 50.769199337537785
51 137 1 -80.6408576103972
48 138 -1 -84.6165978311754
54 138 -1 44.18300600646185
55 138 .1 52.982301945926324
49 139 -1 31.588984823676935
52 139 -.5238095 62.08170441145384
54 139 -2.382735 -25.151381648928016
50 140 -.991453 -38.7537048036034
58 140 1.06422 -25.86008018285866
51 141 -1 41.34942373575503
54 141 -.2166122 -66.32674228356838
55 141 .02166122 62.744201350248474
50 142 -.06837607 -6.7543369226229055
60 143 -1 44.45713521489259
85 143 175966.4 98.97378279407572
86 143 -1 -27.499396494334206
91 143 -2.431413 46.16562887690614
95 143 -1 29.933482992494255
69 144 .9900662 36.26781509331472
70 144 -1.091241 -98.47761599001427
76 144 -13 30.829860743864714
78 144 .9900662 89.04702870503172
87 144 1 22.65420709853554
88 144 1 56.585595081575036
62 145 -1 -99.36930257401184
89 145 1 59.39156971639217
90 145 -1 28.363331197466945
64 146 -1 -64.30427579759511
82 146 -1 5.880145934392633
84 146 -.9638 -56.25129719765649
95 146 -1.009514 9.61048763756911
97 146 -1 -88.35252745679256
65 147 -1 17.51741912019611
85 147 1.8672e7 -16.77928832091964
92 147 -106.1112 -62.7109528243285
86 148 .7396663 -87.21785589638561
87 149 -1 -85.04344448822249
89 150 -.6169444 -37.992508436142
82 151 .9905759 88.81698357390519
83 152 1 96.14532626091892
85 153 -175966.4 11.023098151583245
86 153 .2603337 97.70512729352296
88 154 -1 38.311980523494384
90 155 1 -51.66782743196781
84 156 .9905759 61.96273642788614
