# Supplementary material for: Inference for Stochastic Chemical Kinetics Using Moment Equations and System Size Expansion
Source: PLoS Comput Biol. 2016 Jul 22;12(7):e1005030. doi: 10.1371/journal.pcbi.1005030 (PMC4957800; doi:10.1371/journal.pcbi.1005030)
Supplement: S1 Code — This zip-file contains the MATLAB code for the simulation and application example presented in the paper. We provide implementations of all models, parameter estimation and uncertainty analysis to allow everybody to reproduce the results. (ZIP) [file pcbi.1005030.s002.zip › S1code/cvodewrap/SuiteSparse/KLU/Source/klu.c]

/* ========================================================================== */
/* === klu ================================================================== */
/* ========================================================================== */

/* KLU: factorizes P*A into L*U, using the Gilbert-Peierls algorithm [1], with
 * optional symmetric pruning by Eisenstat and Liu [2].  The code is by Tim
 * Davis.  This algorithm is what appears as the default sparse LU routine in
 * MATLAB version 6.0, and still appears in MATLAB 6.5 as [L,U,P] = lu (A).
 * Note that no column ordering is provided (see COLAMD or AMD for suitable
 * orderings).  SuperLU is based on this algorithm, except that it adds the
 * use of dense matrix operations on "supernodes" (adjacent columns with
 * identical).  This code doesn't use supernodes, thus its name ("Kent" LU,
 * as in "Clark Kent", in contrast with Super-LU...).  This algorithm is slower
 * than SuperLU and UMFPACK for large matrices with lots of nonzeros in their
 * factors (such as for most finite-element problems).  However, for matrices
 * with very sparse LU factors, this algorithm is typically faster than both
 * SuperLU and UMFPACK, since in this case there is little chance to exploit
 * dense matrix kernels (the BLAS).
 *
 * Only one block of A is factorized, in the BTF form.  The input n is the
 * size of the block; k1 is the first row and column in the block.
 *
 * NOTE: no error checking is done on the inputs.  This version is not meant to
 * be called directly by the user.  Use klu_factor instead.
 *
 * No fill-reducing ordering is provided.  The ordering quality of
 * klu_kernel_factor is the responsibility of the caller.  The input A must
 * pre-permuted to reduce fill-in, or fill-reducing input permutation Q must
 * be provided.
 *
 * The input matrix A must be in compressed-column form, with either sorted
 * or unsorted row indices.  Row indices for column j of A is in
 * Ai [Ap [j] ... Ap [j+1]-1] and the same range of indices in Ax holds the
 * numerical values.  No duplicate entries are allowed.
 *
 * Copyright 2004-2009, Tim Davis.  All rights reserved.  See the README
 * file for details on permitted use.  Note that no code from The MathWorks,
 * Inc, or from SuperLU, or from any other source appears here.  The code is
 * written from scratch, from the algorithmic description in Gilbert & Peierls'
 * and Eisenstat & Liu's journal papers [1,2].
 *
 * If an input permutation Q is provided, the factorization L*U = A (P,Q)
 * is computed, where P is determined by partial pivoting, and Q is the input
 * ordering.  If the pivot tolerance is less than 1, the "diagonal" entry that
 * KLU attempts to choose is the diagonal of A (Q,Q).  In other words, the
 * input permutation is applied symmetrically to the input matrix.  The output
 * permutation P includes both the partial pivoting ordering and the input
 * permutation.  If Q is NULL, then it is assumed to be the identity
 * permutation.  Q is not modified.
 *
 * [1] Gilbert, J. R. and Peierls, T., "Sparse Partial Pivoting in Time
 *      Proportional to Arithmetic Operations," SIAM J. Sci. Stat. Comp.,
 *      vol 9, pp.  862-874, 1988.
 * [2] Eisenstat, S. C. and Liu, J. W. H., "Exploiting Structural Symmetry in
 *      Unsymmetric Sparse Symbolic Factorization," SIAM J. Matrix Analysis &
 *      Applic., vol 13, pp.  202-211, 1992.
 */

/* ========================================================================== */

#include "klu_internal.h"

size_t KLU_kernel_factor            /* 0 if failure, size of LU if OK */
(
    /* inputs, not modified */
    Int n,          /* A is n-by-n. n must be > 0. */
    Int Ap [ ],     /* size n+1, column pointers for A */
    Int Ai [ ],     /* size nz = Ap [n], row indices for A */
    Entry Ax [ ],   /* size nz, values of A */
    Int Q [ ],      /* size n, optional column permutation */
    double Lsize,   /* estimate of number of nonzeros in L */

    /* outputs, not defined on input */
    Unit **p_LU,        /* row indices and values of L and U */
    Entry Udiag [ ],    /* size n, diagonal of U */
    Int Llen [ ],       /* size n, column length of L */
    Int Ulen [ ],       /* size n, column length of U */
    Int Lip [ ],        /* size n, column pointers for L */
    Int Uip [ ],        /* size n, column pointers for U */
    Int P [ ],          /* row permutation, size n */
    Int *lnz,           /* size of L */
    Int *unz,           /* size of U */

    /* workspace, undefined on input */
    Entry *X,       /* size n double's, zero on output */
    Int *Work,      /* size 5n Int's */

    /* inputs, not modified on output */
    Int k1,             /* the block of A is from k1 to k2-1 */
    Int PSinv [ ],      /* inverse of P from symbolic factorization */
    double Rs [ ],      /* scale factors for A */

    /* inputs, modified on output */
    Int Offp [ ],   /* off-diagonal matrix (modified by this routine) */
    Int Offi [ ],
    Entry Offx [ ],
    /* --------------- */
    KLU_common *Common
)
{
    double maxlnz, dunits ;
    Unit *LU ;
    Int *Pinv, *Lpend, *Stack, *Flag, *Ap_pos, *W ;
    Int lsize, usize, anz, ok ;
    size_t lusize ;
    ASSERT (Common != NULL) ;

    /* ---------------------------------------------------------------------- */
    /* get control parameters, or use defaults */
    /* ---------------------------------------------------------------------- */

    n = MAX (1, n) ;
    anz = Ap [n+k1] - Ap [k1] ;

    if (Lsize <= 0)
    {
        Lsize = -Lsize ;
        Lsize = MAX (Lsize, 1.0) ;
        lsize = Lsize * anz + n ;
    }
    else
    {
        lsize = Lsize ;
    }

    usize = lsize ;

    lsize  = MAX (n+1, lsize) ;
    usize  = MAX (n+1, usize) ;

    maxlnz = (((double) n) * ((double) n) + ((double) n)) / 2. ;
    maxlnz = MIN (maxlnz, ((double) Int_MAX)) ;
    lsize  = MIN (maxlnz, lsize) ;
    usize  = MIN (maxlnz, usize) ;

    PRINTF (("Welcome to klu: n %d anz %d k1 %d lsize %d usize %d maxlnz %g\n",
        n, anz, k1, lsize, usize, maxlnz)) ;

    /* ---------------------------------------------------------------------- */
    /* allocate workspace and outputs */
    /* ---------------------------------------------------------------------- */

    /* return arguments are not yet assigned */
    *p_LU = (Unit *) NULL ;

    /* these computations are safe from size_t overflow */
    W = Work ;
    Pinv = (Int *) W ;      W += n ;
    Stack = (Int *) W ;     W += n ;
    Flag = (Int *) W ;      W += n ;
    Lpend = (Int *) W ;     W += n ;
    Ap_pos = (Int *) W ;    W += n ;

    dunits = DUNITS (Int, lsize) + DUNITS (Entry, lsize) +
             DUNITS (Int, usize) + DUNITS (Entry, usize) ;
    lusize = (size_t) dunits ;
    ok = !INT_OVERFLOW (dunits) ; 
    LU = ok ? KLU_malloc (lusize, sizeof (Unit), Common) : NULL ;
    if (LU == NULL)
    {
        /* out of memory, or problem too large */
        Common->status = KLU_OUT_OF_MEMORY ;
        lusize = 0 ;
        return (lusize) ;
    }

    /* ---------------------------------------------------------------------- */
    /* factorize */
    /* ---------------------------------------------------------------------- */

    /* with pruning, and non-recursive depth-first-search */
    lusize = KLU_kernel (n, Ap, Ai, Ax, Q, lusize,
            Pinv, P, &LU, Udiag, Llen, Ulen, Lip, Uip, lnz, unz,
            X, Stack, Flag, Ap_pos, Lpend,
            k1, PSinv, Rs, Offp, Offi, Offx, Common) ;

    /* ---------------------------------------------------------------------- */
    /* return LU factors, or return nothing if an error occurred */
    /* ---------------------------------------------------------------------- */

    if (Common->status < KLU_OK)
    {
        LU = KLU_free (LU, lusize, sizeof (Unit), Common) ;
        lusize = 0 ;
    }
    *p_LU = LU ;
    PRINTF ((" in klu noffdiag %d\n", Common->noffdiag)) ;
    return (lusize) ;
}


/* ========================================================================== */
/* === KLU_lsolve =========================================================== */
/* ========================================================================== */

/* Solve Lx=b.  Assumes L is unit lower triangular and where the unit diagonal
 * entry is NOT stored.  Overwrites B  with the solution X.  B is n-by-nrhs
 * and is stored in ROW form with row dimension nrhs.  nrhs must be in the
 * range 1 to 4. */

void KLU_lsolve
(
    /* inputs, not modified: */
    Int n,
    Int Lip [ ],
    Int Llen [ ],
    Unit LU [ ],
    Int nrhs,
    /* right-hand-side on input, solution to Lx=b on output */
    Entry X [ ]
)
{
    Entry x [4], lik ;
    Int *Li ;
    Entry *Lx ;
    Int k, p, len, i ;

    switch (nrhs)
    {

        case 1:
            for (k = 0 ; k < n ; k++)
            {
                x [0] = X [k] ;
                GET_POINTER (LU, Lip, Llen, Li, Lx, k, len) ;
                /* unit diagonal of L is not stored*/
                for (p = 0 ; p < len ; p++)
                {
                    /* X [Li [p]] -= Lx [p] * x [0] ; */
                    MULT_SUB (X [Li [p]], Lx [p], x [0]) ;
                }
            }
            break ;

        case 2:

            for (k = 0 ; k < n ; k++)
            {
                x [0] = X [2*k    ] ;
                x [1] = X [2*k + 1] ;
                GET_POINTER (LU, Lip, Llen, Li, Lx, k, len) ;
                for (p = 0 ; p < len ; p++)
                {
                    i = Li [p] ;
                    lik = Lx [p] ;
                    MULT_SUB (X [2*i], lik, x [0]) ;
                    MULT_SUB (X [2*i + 1], lik, x [1]) ;
                }
            }
            break ;

        case 3:

            for (k = 0 ; k < n ; k++)
            {
                x [0] = X [3*k    ] ;
                x [1] = X [3*k + 1] ;
                x [2] = X [3*k + 2] ;
                GET_POINTER (LU, Lip, Llen, Li, Lx, k, len) ;
                for (p = 0 ; p < len ; p++)
                {
                    i = Li [p] ;
                    lik = Lx [p] ;
                    MULT_SUB (X [3*i], lik, x [0]) ;
                    MULT_SUB (X [3*i + 1], lik, x [1]) ;
                    MULT_SUB (X [3*i + 2], lik, x [2]) ;
                }
            }
            break ;

        case 4:

            for (k = 0 ; k < n ; k++)
            {
                x [0] = X [4*k    ] ;
                x [1] = X [4*k + 1] ;
                x [2] = X [4*k + 2] ;
                x [3] = X [4*k + 3] ;
                GET_POINTER (LU, Lip, Llen, Li, Lx, k, len) ;
                for (p = 0 ; p < len ; p++)
                {
                    i = Li [p] ;
                    lik = Lx [p] ;
                    MULT_SUB (X [4*i], lik, x [0]) ;
                    MULT_SUB (X [4*i + 1], lik, x [1]) ;
                    MULT_SUB (X [4*i + 2], lik, x [2]) ;
                    MULT_SUB (X [4*i + 3], lik, x [3]) ;
                }
            }
            break ;

    }
}

/* ========================================================================== */
/* === KLU_usolve =========================================================== */
/* ========================================================================== */

/* Solve Ux=b.  Assumes U is non-unit upper triangular and where the diagonal
 * entry is NOT stored.  Overwrites B with the solution X.  B is n-by-nrhs
 * and is stored in ROW form with row dimension nrhs.  nrhs must be in the
 * range 1 to 4. */

void KLU_usolve
(
    /* inputs, not modified: */
    Int n,
    Int Uip [ ],
    Int Ulen [ ],
    Unit LU [ ],
    Entry Udiag [ ],
    Int nrhs,
    /* right-hand-side on input, solution to Ux=b on output */
    Entry X [ ]
)
{
    Entry x [4], uik, ukk ;
    Int *Ui ;
    Entry *Ux ;
    Int k, p, len, i ;

    switch (nrhs)
    {

        case 1:

            for (k = n-1 ; k >= 0 ; k--)
            {
                GET_POINTER (LU, Uip, Ulen, Ui, Ux, k, len) ;
                /* x [0] = X [k] / Udiag [k] ; */
                DIV (x [0], X [k], Udiag [k]) ;
                X [k] = x [0] ;
                for (p = 0 ; p < len ; p++)
                {
                    /* X [Ui [p]] -= Ux [p] * x [0] ; */
                    MULT_SUB (X [Ui [p]], Ux [p], x [0]) ;

                }
            }

            break ;

        case 2:

            for (k = n-1 ; k >= 0 ; k--)
            {
                GET_POINTER (LU, Uip, Ulen, Ui, Ux, k, len) ;
                ukk = Udiag [k] ;
                /* x [0] = X [2*k    ] / ukk ;
                x [1] = X [2*k + 1] / ukk ; */
                DIV (x [0], X [2*k], ukk) ;
                DIV (x [1], X [2*k + 1], ukk) ;

                X [2*k    ] = x [0] ;
                X [2*k + 1] = x [1] ;
                for (p = 0 ; p < len ; p++)
                {
                    i = Ui [p] ;
                    uik = Ux [p] ;
                    /* X [2*i    ] -= uik * x [0] ;
                    X [2*i + 1] -= uik * x [1] ; */
                    MULT_SUB (X [2*i], uik, x [0]) ;
                    MULT_SUB (X [2*i + 1], uik, x [1]) ;
                }
            }

            break ;

        case 3:

            for (k = n-1 ; k >= 0 ; k--)
            {
                GET_POINTER (LU, Uip, Ulen, Ui, Ux, k, len) ;
                ukk = Udiag [k] ;

                DIV (x [0], X [3*k], ukk) ;
                DIV (x [1], X [3*k + 1], ukk) ;
                DIV (x [2], X [3*k + 2], ukk) ;

                X [3*k    ] = x [0] ;
                X [3*k + 1] = x [1] ;
                X [3*k + 2] = x [2] ;
                for (p = 0 ; p < len ; p++)
                {
                    i = Ui [p] ;
                    uik = Ux [p] ;
                    MULT_SUB (X [3*i], uik, x [0]) ;
                    MULT_SUB (X [3*i + 1], uik, x [1]) ;
                    MULT_SUB (X [3*i + 2], uik, x [2]) ;
                }
            }

            break ;

        case 4:

            for (k = n-1 ; k >= 0 ; k--)
            {
                GET_POINTER (LU, Uip, Ulen, Ui, Ux, k, len) ;
                ukk = Udiag [k] ;

                DIV (x [0], X [4*k], ukk) ;
                DIV (x [1], X [4*k + 1], ukk) ;
                DIV (x [2], X [4*k + 2], ukk) ;
                DIV (x [3], X [4*k + 3], ukk) ;

                X [4*k    ] = x [0] ;
                X [4*k + 1] = x [1] ;
                X [4*k + 2] = x [2] ;
                X [4*k + 3] = x [3] ;
                for (p = 0 ; p < len ; p++)
                {
                    i = Ui [p] ;
                    uik = Ux [p] ;

                    MULT_SUB (X [4*i], uik, x [0]) ;
                    MULT_SUB (X [4*i + 1], uik, x [1]) ;
                    MULT_SUB (X [4*i + 2], uik, x [2]) ;
                    MULT_SUB (X [4*i + 3], uik, x [3]) ;
                }
            }

            break ;

    }
}


/* ========================================================================== */
/* === KLU_ltsolve ========================================================== */
/* ========================================================================== */

/* Solve L'x=b.  Assumes L is unit lower triangular and where the unit diagonal
 * entry is NOT stored.  Overwrites B with the solution X.  B is n-by-nrhs
 * and is stored in ROW form with row dimension nrhs.  nrhs must in the
 * range 1 to 4. */

void KLU_ltsolve
(
    /* inputs, not modified: */
    Int n,
    Int Lip [ ],
    Int Llen [ ],
    Unit LU [ ],
    Int nrhs,
#ifdef COMPLEX
    Int conj_solve,
#endif
    /* right-hand-side on input, solution to L'x=b on output */
    Entry X [ ]
)
{
    Entry x [4], lik ;
    Int *Li ;
    Entry *Lx ;
    Int k, p, len, i ;

    switch (nrhs)
    {

        case 1:

            for (k = n-1 ; k >= 0 ; k--)
            {
                GET_POINTER (LU, Lip, Llen, Li, Lx, k, len) ;
                x [0] = X [k] ;
                for (p = 0 ; p < len ; p++)
                {
#ifdef COMPLEX
                    if (conj_solve)
                    {
                        /* x [0] -= CONJ (Lx [p]) * X [Li [p]] ; */
                        MULT_SUB_CONJ (x [0], X [Li [p]], Lx [p]) ;
                    }
                    else
#endif
                    {
                        /*x [0] -= Lx [p] * X [Li [p]] ;*/
                        MULT_SUB (x [0], Lx [p], X [Li [p]]) ;
                    }
                }
                X [k] = x [0] ;
            }
            break ;

        case 2:

            for (k = n-1 ; k >= 0 ; k--)
            {
                x [0] = X [2*k    ] ;
                x [1] = X [2*k + 1] ;
                GET_POINTER (LU, Lip, Llen, Li, Lx, k, len) ;
                for (p = 0 ; p < len ; p++)
                {
                    i = Li [p] ;
#ifdef COMPLEX
                    if (conj_solve)
                    {
                        CONJ (lik, Lx [p]) ;
                    }
                    else
#endif
                    {
                        lik = Lx [p] ;
                    }
                    MULT_SUB (x [0], lik, X [2*i]) ;
                    MULT_SUB (x [1], lik, X [2*i + 1]) ;
                }
                X [2*k    ] = x [0] ;
                X [2*k + 1] = x [1] ;
            }
            break ;

        case 3:

            for (k = n-1 ; k >= 0 ; k--)
            {
                x [0] = X [3*k    ] ;
                x [1] = X [3*k + 1] ;
                x [2] = X [3*k + 2] ;
                GET_POINTER (LU, Lip, Llen, Li, Lx, k, len) ;
                for (p = 0 ; p < len ; p++)
                {
                    i = Li [p] ;
#ifdef COMPLEX
                    if (conj_solve)
                    {
                        CONJ (lik, Lx [p]) ;
                    }
                    else
#endif
                    {
                        lik = Lx [p] ;
                    }
                    MULT_SUB (x [0], lik, X [3*i]) ;
                    MULT_SUB (x [1], lik, X [3*i + 1]) ;
                    MULT_SUB (x [2], lik, X [3*i + 2]) ;
                }
                X [3*k    ] = x [0] ;
                X [3*k + 1] = x [1] ;
                X [3*k + 2] = x [2] ;
            }
            break ;

        case 4:

            for (k = n-1 ; k >= 0 ; k--)
            {
                x [0] = X [4*k    ] ;
                x [1] = X [4*k + 1] ;
                x [2] = X [4*k + 2] ;
                x [3] = X [4*k + 3] ;
                GET_POINTER (LU, Lip, Llen, Li, Lx, k, len) ;
                for (p = 0 ; p < len ; p++)
                {
                    i = Li [p] ;
#ifdef COMPLEX
                    if (conj_solve)
                    {
                        CONJ (lik, Lx [p]) ;
                    }
                    else
#endif
                    {
                        lik = Lx [p] ;
                    }
                    MULT_SUB (x [0], lik, X [4*i]) ;
                    MULT_SUB (x [1], lik, X [4*i + 1]) ;
                    MULT_SUB (x [2], lik, X [4*i + 2]) ;
                    MULT_SUB (x [3], lik, X [4*i + 3]) ;
                }
                X [4*k    ] = x [0] ;
                X [4*k + 1] = x [1] ;
                X [4*k + 2] = x [2] ;
                X [4*k + 3] = x [3] ;
            }
            break ;
    }
}


/* ========================================================================== */
/* === KLU_utsolve ========================================================== */
/* ========================================================================== */

/* Solve U'x=b.  Assumes U is non-unit upper triangular and where the diagonal
 * entry is stored (and appears last in each column of U).  Overwrites B
 * with the solution X.  B is n-by-nrhs and is stored in ROW form with row
 * dimension nrhs.  nrhs must be in the range 1 to 4. */

void KLU_utsolve
(
    /* inputs, not modified: */
    Int n,
    Int Uip [ ],
    Int Ulen [ ],
    Unit LU [ ],
    Entry Udiag [ ],
    Int nrhs,
#ifdef COMPLEX
    Int conj_solve,
#endif
    /* right-hand-side on input, solution to Ux=b on output */
    Entry X [ ]
)
{
    Entry x [4], uik, ukk ;
    Int k, p, len, i ;
    Int *Ui ;
    Entry *Ux ;

    switch (nrhs)
    {

        case 1:

            for (k = 0 ; k < n ; k++)
            {
                GET_POINTER (LU, Uip, Ulen, Ui, Ux, k, len) ;
                x [0] = X [k] ;
                for (p = 0 ; p < len ; p++)
                {
#ifdef COMPLEX
                    if (conj_solve)
                    {
                        /* x [0] -= CONJ (Ux [p]) * X [Ui [p]] ; */
                        MULT_SUB_CONJ (x [0], X [Ui [p]], Ux [p]) ;
                    }
                    else
#endif
                    {
                        /* x [0] -= Ux [p] * X [Ui [p]] ; */
                        MULT_SUB (x [0], Ux [p], X [Ui [p]]) ;
                    }
                }
#ifdef COMPLEX
                if (conj_solve)
                {
                    CONJ (ukk, Udiag [k]) ;
                }
                else
#endif
                {
                    ukk = Udiag [k] ;
                }
                DIV (X [k], x [0], ukk) ;
            }
            break ;

        case 2:

            for (k = 0 ; k < n ; k++)
            {
                GET_POINTER (LU, Uip, Ulen, Ui, Ux, k, len) ;
                x [0] = X [2*k    ] ;
                x [1] = X [2*k + 1] ;
                for (p = 0 ; p < len ; p++)
                {
                    i = Ui [p] ;
#ifdef COMPLEX
                    if (conj_solve)
                    {
                        CONJ (uik, Ux [p]) ;
                    }
                    else
#endif
                    {
                        uik = Ux [p] ;
                    }
                    MULT_SUB (x [0], uik, X [2*i]) ;
                    MULT_SUB (x [1], uik, X [2*i + 1]) ;
                }
#ifdef COMPLEX
                if (conj_solve)
                {
                    CONJ (ukk, Udiag [k]) ;
                }
                else
#endif
                {
                    ukk = Udiag [k] ;
                }
                DIV (X [2*k], x [0], ukk) ;
                DIV (X [2*k + 1], x [1], ukk) ;
            }
            break ;

        case 3:

            for (k = 0 ; k < n ; k++)
            {
                GET_POINTER (LU, Uip, Ulen, Ui, Ux, k, len) ;
                x [0] = X [3*k    ] ;
                x [1] = X [3*k + 1] ;
                x [2] = X [3*k + 2] ;
                for (p = 0 ; p < len ; p++)
                {
                    i = Ui [p] ;
#ifdef COMPLEX
                    if (conj_solve)
                    {
                        CONJ (uik, Ux [p]) ;
                    }
                    else
#endif
                    {
                        uik = Ux [p] ;
                    }
                    MULT_SUB (x [0], uik, X [3*i]) ;
                    MULT_SUB (x [1], uik, X [3*i + 1]) ;
                    MULT_SUB (x [2], uik, X [3*i + 2]) ;
                }
#ifdef COMPLEX
                if (conj_solve)
                {
                    CONJ (ukk, Udiag [k]) ;
                }
                else
#endif
                {
                    ukk = Udiag [k] ;
                }
                DIV (X [3*k], x [0], ukk) ;
                DIV (X [3*k + 1], x [1], ukk) ;
                DIV (X [3*k + 2], x [2], ukk) ;
            }
            break ;

        case 4:

            for (k = 0 ; k < n ; k++)
            {
                GET_POINTER (LU, Uip, Ulen, Ui, Ux, k, len) ;
                x [0] = X [4*k    ] ;
                x [1] = X [4*k + 1] ;
                x [2] = X [4*k + 2] ;
                x [3] = X [4*k + 3] ;
                for (p = 0 ; p < len ; p++)
                {
                    i = Ui [p] ;
#ifdef COMPLEX
                    if (conj_solve)
                    {
                        CONJ (uik, Ux [p]) ;
                    }
                    else
#endif
                    {
                        uik = Ux [p] ;
                    }
                    MULT_SUB (x [0], uik, X [4*i]) ;
                    MULT_SUB (x [1], uik, X [4*i + 1]) ;
                    MULT_SUB (x [2], uik, X [4*i + 2]) ;
                    MULT_SUB (x [3], uik, X [4*i + 3]) ;
                }
#ifdef COMPLEX
                if (conj_solve)
                {
                    CONJ (ukk, Udiag [k]) ;
                }
                else
#endif
                {
                    ukk = Udiag [k] ;
                }
                DIV (X [4*k], x [0], ukk) ;
                DIV (X [4*k + 1], x [1], ukk) ;
                DIV (X [4*k + 2], x [2], ukk) ;
                DIV (X [4*k + 3], x [3], ukk) ;
            }
            break ;
    }
}
