# Supplementary material for: Inference for Stochastic Chemical Kinetics Using Moment Equations and System Size Expansion
Source: PLoS Comput Biol. 2016 Jul 22;12(7):e1005030. doi: 10.1371/journal.pcbi.1005030 (PMC4957800; doi:10.1371/journal.pcbi.1005030)
Supplement: S1 Code — This zip-file contains the MATLAB code for the simulation and application example presented in the paper. We provide implementations of all models, parameter estimation and uncertainty analysis to allow everybody to reproduce the results. (ZIP) [file pcbi.1005030.s002.zip › S1code/cvodewrap/SuiteSparse/KLU/Source/klu_analyze.c]

/* ========================================================================== */
/* === klu_analyze ========================================================== */
/* ========================================================================== */

/* Order the matrix using BTF (or not), and then AMD, COLAMD, the natural
 * ordering, or the user-provided-function on the blocks.  Does not support
 * using a given ordering (use klu_analyze_given for that case). */

#include "klu_internal.h"

/* ========================================================================== */
/* === analyze_worker ======================================================= */
/* ========================================================================== */

static Int analyze_worker       /* returns KLU_OK or < 0 if error */
(
    /* inputs, not modified */
    Int n,              /* A is n-by-n */
    Int Ap [ ],         /* size n+1, column pointers */
    Int Ai [ ],         /* size nz, row indices */
    Int nblocks,        /* # of blocks */
    Int Pbtf [ ],       /* BTF row permutation */
    Int Qbtf [ ],       /* BTF col permutation */
    Int R [ ],          /* size n+1, but only Rbtf [0..nblocks] is used */
    Int ordering,       /* what ordering to use (0, 1, or 3 for this routine) */

    /* output only, not defined on input */
    Int P [ ],          /* size n */
    Int Q [ ],          /* size n */
    double Lnz [ ],     /* size n, but only Lnz [0..nblocks-1] is used */

    /* workspace, not defined on input or output */
    Int Pblk [ ],       /* size maxblock */
    Int Cp [ ],         /* size maxblock+1 */
    Int Ci [ ],         /* size MAX (nz+1, Cilen) */
    Int Cilen,          /* nz+1, or COLAMD_recommend(nz,n,n) for COLAMD */
    Int Pinv [ ],       /* size maxblock */

    /* input/output */
    KLU_symbolic *Symbolic,
    KLU_common *Common
)
{
    double amd_Info [AMD_INFO], lnz, lnz1, flops, flops1 ;
    Int k1, k2, nk, k, block, oldcol, pend, newcol, result, pc, p, newrow,
        maxnz, nzoff, cstats [COLAMD_STATS], ok, err = KLU_INVALID ;

    /* ---------------------------------------------------------------------- */
    /* initializations */
    /* ---------------------------------------------------------------------- */

    /* compute the inverse of Pbtf */
#ifndef NDEBUG
    for (k = 0 ; k < n ; k++)
    {
        P [k] = EMPTY ;
        Q [k] = EMPTY ;
        Pinv [k] = EMPTY ;
    }
#endif
    for (k = 0 ; k < n ; k++)
    {
        ASSERT (Pbtf [k] >= 0 && Pbtf [k] < n) ;
        Pinv [Pbtf [k]] = k ;
    }
#ifndef NDEBUG
    for (k = 0 ; k < n ; k++) ASSERT (Pinv [k] != EMPTY) ;
#endif
    nzoff = 0 ;
    lnz = 0 ;
    maxnz = 0 ;
    flops = 0 ;
    Symbolic->symmetry = EMPTY ;        /* only computed by AMD */

    /* ---------------------------------------------------------------------- */
    /* order each block */
    /* ---------------------------------------------------------------------- */

    for (block = 0 ; block < nblocks ; block++)
    {

        /* ------------------------------------------------------------------ */
        /* the block is from rows/columns k1 to k2-1 */
        /* ------------------------------------------------------------------ */

        k1 = R [block] ;
        k2 = R [block+1] ;
        nk = k2 - k1 ;
        PRINTF (("BLOCK %d, k1 %d k2-1 %d nk %d\n", block, k1, k2-1, nk)) ;

        /* ------------------------------------------------------------------ */
        /* construct the kth block, C */
        /* ------------------------------------------------------------------ */

        Lnz [block] = EMPTY ;
        pc = 0 ;
        for (k = k1 ; k < k2 ; k++)
        {
            newcol = k-k1 ;
            Cp [newcol] = pc ;
            oldcol = Qbtf [k] ;
            pend = Ap [oldcol+1] ;
            for (p = Ap [oldcol] ; p < pend ; p++)
            {
                newrow = Pinv [Ai [p]] ;
                if (newrow < k1)
                {
                    nzoff++ ;
                }
                else
                {
                    /* (newrow,newcol) is an entry in the block */
                    ASSERT (newrow < k2) ;
                    newrow -= k1 ;
                    Ci [pc++] = newrow ;
                }
            }
        }
        Cp [nk] = pc ;
        maxnz = MAX (maxnz, pc) ;
        ASSERT (KLU_valid (nk, Cp, Ci, NULL)) ;

        /* ------------------------------------------------------------------ */
        /* order the block C */
        /* ------------------------------------------------------------------ */

        if (nk <= 3)
        {

            /* -------------------------------------------------------------- */
            /* use natural ordering for tiny blocks (3-by-3 or less) */
            /* -------------------------------------------------------------- */

            for (k = 0 ; k < nk ; k++)
            {
                Pblk [k] = k ;
            }
            lnz1 = nk * (nk + 1) / 2 ;
            flops1 = nk * (nk - 1) / 2 + (nk-1)*nk*(2*nk-1) / 6 ;
            ok = TRUE ;

        }
        else if (ordering == 0)
        {

            /* -------------------------------------------------------------- */
            /* order the block with AMD (C+C') */
            /* -------------------------------------------------------------- */

            result = AMD_order (nk, Cp, Ci, Pblk, NULL, amd_Info) ;
            ok = (result >= AMD_OK) ;
            if (result == AMD_OUT_OF_MEMORY)
            {
                err = KLU_OUT_OF_MEMORY ;
            }

            /* account for memory usage in AMD */
            Common->mempeak = MAX (Common->mempeak,
                Common->memusage + amd_Info [AMD_MEMORY]) ;

            /* get the ordering statistics from AMD */
            lnz1 = (Int) (amd_Info [AMD_LNZ]) + nk ;
            flops1 = 2 * amd_Info [AMD_NMULTSUBS_LU] + amd_Info [AMD_NDIV] ;
            if (pc == maxnz)
            {
                /* get the symmetry of the biggest block */
                Symbolic->symmetry = amd_Info [AMD_SYMMETRY] ;
            }

        }
        else if (ordering == 1)
        {

            /* -------------------------------------------------------------- */
            /* order the block with COLAMD (C) */
            /* -------------------------------------------------------------- */

            /* order (and destroy) Ci, returning column permutation in Cp.
             * COLAMD "cannot" fail since the matrix has already been checked,
             * and Ci allocated. */

            ok = COLAMD (nk, nk, Cilen, Ci, Cp, NULL, cstats) ;
            lnz1 = EMPTY ;
            flops1 = EMPTY ;

            /* copy the permutation from Cp to Pblk */
            for (k = 0 ; k < nk ; k++)
            {
                Pblk [k] = Cp [k] ;
            }

        }
        else
        {

            /* -------------------------------------------------------------- */
            /* pass the block to the user-provided ordering function */
            /* -------------------------------------------------------------- */

            lnz1 = (Common->user_order) (nk, Cp, Ci, Pblk, Common) ;
            flops1 = EMPTY ;
            ok = (lnz1 != 0) ;
        }

        if (!ok)
        {
            return (err) ;  /* ordering method failed */
        }

        /* ------------------------------------------------------------------ */
        /* keep track of nnz(L) and flops statistics */
        /* ------------------------------------------------------------------ */

        Lnz [block] = lnz1 ;
        lnz = (lnz == EMPTY || lnz1 == EMPTY) ? EMPTY : (lnz + lnz1) ;
        flops = (flops == EMPTY || flops1 == EMPTY) ? EMPTY : (flops + flops1) ;

        /* ------------------------------------------------------------------ */
        /* combine the preordering with the BTF ordering */
        /* ------------------------------------------------------------------ */

        PRINTF (("Pblk, 1-based:\n")) ;
        for (k = 0 ; k < nk ; k++)
        {
            ASSERT (k + k1 < n) ;
            ASSERT (Pblk [k] + k1 < n) ;
            Q [k + k1] = Qbtf [Pblk [k] + k1] ;
        }
        for (k = 0 ; k < nk ; k++)
        {
            ASSERT (k + k1 < n) ;
            ASSERT (Pblk [k] + k1 < n) ;
            P [k + k1] = Pbtf [Pblk [k] + k1] ;
        }
    }

    PRINTF (("nzoff %d  Ap[n] %d\n", nzoff, Ap [n])) ;
    ASSERT (nzoff >= 0 && nzoff <= Ap [n]) ;

    /* return estimates of # of nonzeros in L including diagonal */
    Symbolic->lnz = lnz ;           /* EMPTY if COLAMD used */
    Symbolic->unz = lnz ;
    Symbolic->nzoff = nzoff ;
    Symbolic->est_flops = flops ;   /* EMPTY if COLAMD or user-ordering used */
    return (KLU_OK) ;
}


/* ========================================================================== */
/* === order_and_analyze ==================================================== */
/* ========================================================================== */

/* Orders the matrix with or with BTF, then orders each block with AMD, COLAMD,
 * or the user ordering function.  Does not handle the natural or given
 * ordering cases. */

static KLU_symbolic *order_and_analyze  /* returns NULL if error, or a valid
                                           KLU_symbolic object if successful */
(
    /* inputs, not modified */
    Int n,              /* A is n-by-n */
    Int Ap [ ],         /* size n+1, column pointers */
    Int Ai [ ],         /* size nz, row indices */
    /* --------------------- */
    KLU_common *Common
)
{
    double work ;
    KLU_symbolic *Symbolic ;
    double *Lnz ;
    Int *Qbtf, *Cp, *Ci, *Pinv, *Pblk, *Pbtf, *P, *Q, *R ;
    Int nblocks, nz, block, maxblock, k1, k2, nk, do_btf, ordering, k, Cilen,
        *Work ;

    /* ---------------------------------------------------------------------- */
    /* allocate the Symbolic object, and check input matrix */
    /* ---------------------------------------------------------------------- */

    Symbolic = KLU_alloc_symbolic (n, Ap, Ai, Common) ;
    if (Symbolic == NULL)
    {
        return (NULL) ;
    }
    P = Symbolic->P ;
    Q = Symbolic->Q ;
    R = Symbolic->R ;
    Lnz = Symbolic->Lnz ;
    nz = Symbolic->nz ;

    ordering = Common->ordering ;
    if (ordering == 1)
    {
        /* COLAMD */
        Cilen = COLAMD_recommended (nz, n, n) ;
    }
    else if (ordering == 0 || (ordering == 3 && Common->user_order != NULL))
    {
        /* AMD or user ordering function */
        Cilen = nz+1 ;
    }
    else
    {
        /* invalid ordering */
        Common->status = KLU_INVALID ;
        KLU_free_symbolic (&Symbolic, Common) ;
        return (NULL) ;
    }

    /* ---------------------------------------------------------------------- */
    /* allocate workspace for BTF permutation */
    /* ---------------------------------------------------------------------- */

    Pbtf = KLU_malloc (n, sizeof (Int), Common) ;
    Qbtf = KLU_malloc (n, sizeof (Int), Common) ;
    if (Common->status < KLU_OK)
    {
        KLU_free (Pbtf, n, sizeof (Int), Common) ;
        KLU_free (Qbtf, n, sizeof (Int), Common) ;
        KLU_free_symbolic (&Symbolic, Common) ;
        return (NULL) ;
    }

    /* ---------------------------------------------------------------------- */
    /* get the common parameters for BTF and ordering method */
    /* ---------------------------------------------------------------------- */

    do_btf = Common->btf ;
    do_btf = (do_btf) ? TRUE : FALSE ;
    Symbolic->ordering = ordering ;
    Symbolic->do_btf = do_btf ;
    Symbolic->structural_rank = EMPTY ;

    /* ---------------------------------------------------------------------- */
    /* find the block triangular form (if requested) */
    /* ---------------------------------------------------------------------- */

    Common->work = 0 ;

    if (do_btf)
    {
        Work = KLU_malloc (5*n, sizeof (Int), Common) ;
        if (Common->status < KLU_OK)
        {
            /* out of memory */
            KLU_free (Pbtf, n, sizeof (Int), Common) ;
            KLU_free (Qbtf, n, sizeof (Int), Common) ;
            KLU_free_symbolic (&Symbolic, Common) ;
            return (NULL) ;
        }

        nblocks = BTF_order (n, Ap, Ai, Common->maxwork, &work, Pbtf, Qbtf, R,
                &(Symbolic->structural_rank), Work) ;
        Common->structural_rank = Symbolic->structural_rank ;
        Common->work += work ;

        KLU_free (Work, 5*n, sizeof (Int), Common) ;

        /* unflip Qbtf if the matrix does not have full structural rank */
        if (Symbolic->structural_rank < n)
        {
            for (k = 0 ; k < n ; k++)
            {
                Qbtf [k] = BTF_UNFLIP (Qbtf [k]) ;
            }
        }

        /* find the size of the largest block */
        maxblock = 1 ;
        for (block = 0 ; block < nblocks ; block++)
        {
            k1 = R [block] ;
            k2 = R [block+1] ;
            nk = k2 - k1 ;
            PRINTF (("block %d size %d\n", block, nk)) ;
            maxblock = MAX (maxblock, nk) ;
        }
    }
    else
    {
        /* BTF not requested */
        nblocks = 1 ;
        maxblock = n ;
        R [0] = 0 ;
        R [1] = n ;
        for (k = 0 ; k < n ; k++)
        {
            Pbtf [k] = k ;
            Qbtf [k] = k ;
        }
    }

    Symbolic->nblocks = nblocks ;

    PRINTF (("maxblock size %d\n", maxblock)) ;
    Symbolic->maxblock = maxblock ;

    /* ---------------------------------------------------------------------- */
    /* allocate more workspace, for analyze_worker */
    /* ---------------------------------------------------------------------- */

    Pblk = KLU_malloc (maxblock, sizeof (Int), Common) ;
    Cp   = KLU_malloc (maxblock + 1, sizeof (Int), Common) ;
    Ci   = KLU_malloc (MAX (Cilen, nz+1), sizeof (Int), Common) ;
    Pinv = KLU_malloc (n, sizeof (Int), Common) ;

    /* ---------------------------------------------------------------------- */
    /* order each block of the BTF ordering, and a fill-reducing ordering */
    /* ---------------------------------------------------------------------- */

    if (Common->status == KLU_OK)
    {
        PRINTF (("calling analyze_worker\n")) ;
        Common->status = analyze_worker (n, Ap, Ai, nblocks, Pbtf, Qbtf, R,
            ordering, P, Q, Lnz, Pblk, Cp, Ci, Cilen, Pinv, Symbolic, Common) ;
        PRINTF (("analyze_worker done\n")) ;
    }

    /* ---------------------------------------------------------------------- */
    /* free all workspace */
    /* ---------------------------------------------------------------------- */

    KLU_free (Pblk, maxblock, sizeof (Int), Common) ;
    KLU_free (Cp, maxblock+1, sizeof (Int), Common) ;
    KLU_free (Ci, MAX (Cilen, nz+1), sizeof (Int), Common) ;
    KLU_free (Pinv, n, sizeof (Int), Common) ;
    KLU_free (Pbtf, n, sizeof (Int), Common) ;
    KLU_free (Qbtf, n, sizeof (Int), Common) ;

    /* ---------------------------------------------------------------------- */
    /* return the symbolic object */
    /* ---------------------------------------------------------------------- */

    if (Common->status < KLU_OK)
    {
        KLU_free_symbolic (&Symbolic, Common) ;
    }
    return (Symbolic) ;
}


/* ========================================================================== */
/* === KLU_analyze ========================================================== */
/* ========================================================================== */

KLU_symbolic *KLU_analyze       /* returns NULL if error, or a valid
                                   KLU_symbolic object if successful */
(
    /* inputs, not modified */
    Int n,              /* A is n-by-n */
    Int Ap [ ],         /* size n+1, column pointers */
    Int Ai [ ],         /* size nz, row indices */
    /* -------------------- */
    KLU_common *Common
)
{

    /* ---------------------------------------------------------------------- */
    /* get the control parameters for BTF and ordering method */
    /* ---------------------------------------------------------------------- */

    if (Common == NULL)
    {
        return (NULL) ;
    }
    Common->status = KLU_OK ;
    Common->structural_rank = EMPTY ;

    /* ---------------------------------------------------------------------- */
    /* order and analyze */
    /* ---------------------------------------------------------------------- */

    if (Common->ordering == 2)
    {
        /* natural ordering */
        return (KLU_analyze_given (n, Ap, Ai, NULL, NULL, Common)) ;
    }
    else
    {
        /* order with P and Q */
        return (order_and_analyze (n, Ap, Ai, Common)) ;
    }
}
