# Supplementary material for: Inference for Stochastic Chemical Kinetics Using Moment Equations and System Size Expansion
Source: PLoS Comput Biol. 2016 Jul 22;12(7):e1005030. doi: 10.1371/journal.pcbi.1005030 (PMC4957800; doi:10.1371/journal.pcbi.1005030)
Supplement: S1 Code — This zip-file contains the MATLAB code for the simulation and application example presented in the paper. We provide implementations of all models, parameter estimation and uncertainty analysis to allow everybody to reproduce the results. (ZIP) [file pcbi.1005030.s002.zip › S1code/cvodewrap/SuiteSparse/KLU/Source/klu_analyze_given.c]

/* ========================================================================== */
/* === klu_analyze_given ==================================================== */
/* ========================================================================== */

/* Given an input permutation P and Q, create the Symbolic object.  BTF can
 * be done to modify the user's P and Q (does not perform the max transversal;
 * just finds the strongly-connected components). */

#include "klu_internal.h"

/* ========================================================================== */
/* === klu_alloc_symbolic =================================================== */
/* ========================================================================== */

/* Allocate Symbolic object, and check input matrix.  Not user callable. */

KLU_symbolic *KLU_alloc_symbolic
(
    Int n,
    Int *Ap,
    Int *Ai,
    KLU_common *Common
)
{
    KLU_symbolic *Symbolic ;
    Int *P, *Q, *R ;
    double *Lnz ;
    Int nz, i, j, p, pend ;

    if (Common == NULL)
    {
        return (NULL) ;
    }
    Common->status = KLU_OK ;

    /* A is n-by-n, with n > 0.  Ap [0] = 0 and nz = Ap [n] >= 0 required.
     * Ap [j] <= Ap [j+1] must hold for all j = 0 to n-1.  Row indices in Ai
     * must be in the range 0 to n-1, and no duplicate entries can be present.
     * The list of row indices in each column of A need not be sorted.
     */

    if (n <= 0 || Ap == NULL || Ai == NULL)
    {
        /* Ap and Ai must be present, and n must be > 0 */
        Common->status = KLU_INVALID ;
        return (NULL) ;
    }

    nz = Ap [n] ;
    if (Ap [0] != 0 || nz < 0)
    {
        /* nz must be >= 0 and Ap [0] must equal zero */
        Common->status = KLU_INVALID ;
        return (NULL) ;
    }

    for (j = 0 ; j < n ; j++)
    {
        if (Ap [j] > Ap [j+1])
        {
            /* column pointers must be non-decreasing */
            Common->status = KLU_INVALID ;
            return (NULL) ;
        }
    }
    P = KLU_malloc (n, sizeof (Int), Common) ;
    if (Common->status < KLU_OK)
    {
        /* out of memory */
        Common->status = KLU_OUT_OF_MEMORY ;
        return (NULL) ;
    }
    for (i = 0 ; i < n ; i++)
    {
        P [i] = EMPTY ;
    }
    for (j = 0 ; j < n ; j++)
    {
        pend = Ap [j+1] ;
        for (p = Ap [j] ; p < pend ; p++)
        {
            i = Ai [p] ;
            if (i < 0 || i >= n || P [i] == j)
            {
                /* row index out of range, or duplicate entry */
                KLU_free (P, n, sizeof (Int), Common) ;
                Common->status = KLU_INVALID ;
                return (NULL) ;
            }
            /* flag row i as appearing in column j */
            P [i] = j ;
        }
    }

    /* ---------------------------------------------------------------------- */
    /* allocate the Symbolic object */
    /* ---------------------------------------------------------------------- */

    Symbolic = KLU_malloc (sizeof (KLU_symbolic), 1, Common) ;
    if (Common->status < KLU_OK)
    {
        /* out of memory */
        KLU_free (P, n, sizeof (Int), Common) ;
        Common->status = KLU_OUT_OF_MEMORY ;
        return (NULL) ;
    }

    Q = KLU_malloc (n, sizeof (Int), Common) ;
    R = KLU_malloc (n+1, sizeof (Int), Common) ;
    Lnz = KLU_malloc (n, sizeof (double), Common) ;

    Symbolic->n = n ;
    Symbolic->nz = nz ;
    Symbolic->P = P ;
    Symbolic->Q = Q ;
    Symbolic->R = R ;
    Symbolic->Lnz = Lnz ;

    if (Common->status < KLU_OK)
    {
        /* out of memory */
        KLU_free_symbolic (&Symbolic, Common) ;
        Common->status = KLU_OUT_OF_MEMORY ;
        return (NULL) ;
    }

    return (Symbolic) ;
}


/* ========================================================================== */
/* === KLU_analyze_given ==================================================== */
/* ========================================================================== */

KLU_symbolic *KLU_analyze_given     /* returns NULL if error, or a valid
                                       KLU_symbolic object if successful */
(
    /* inputs, not modified */
    Int n,              /* A is n-by-n */
    Int Ap [ ],         /* size n+1, column pointers */
    Int Ai [ ],         /* size nz, row indices */
    Int Puser [ ],      /* size n, user's row permutation (may be NULL) */
    Int Quser [ ],      /* size n, user's column permutation (may be NULL) */
    /* -------------------- */
    KLU_common *Common
)
{
    KLU_symbolic *Symbolic ;
    double *Lnz ;
    Int nblocks, nz, block, maxblock, *P, *Q, *R, nzoff, p, pend, do_btf, k ;

    /* ---------------------------------------------------------------------- */
    /* determine if input matrix is valid, and get # of nonzeros */
    /* ---------------------------------------------------------------------- */

    Symbolic = KLU_alloc_symbolic (n, Ap, Ai, Common) ;
    if (Symbolic == NULL)
    {
        return (NULL) ;
    }
    P = Symbolic->P ;
    Q = Symbolic->Q ;
    R = Symbolic->R ;
    Lnz = Symbolic->Lnz ;
    nz = Symbolic->nz ;

    /* ---------------------------------------------------------------------- */
    /* Q = Quser, or identity if Quser is NULL */
    /* ---------------------------------------------------------------------- */

    if (Quser == (Int *) NULL)
    {
        for (k = 0 ; k < n ; k++)
        {
            Q [k] = k ;
        }
    }
    else
    {
        for (k = 0 ; k < n ; k++)
        {
            Q [k] = Quser [k] ;
        }
    }

    /* ---------------------------------------------------------------------- */
    /* get the control parameters for BTF and ordering method */
    /* ---------------------------------------------------------------------- */

    do_btf = Common->btf ;
    do_btf = (do_btf) ? TRUE : FALSE ;
    Symbolic->ordering = 2 ;
    Symbolic->do_btf = do_btf ;

    /* ---------------------------------------------------------------------- */
    /* find the block triangular form, if requested */
    /* ---------------------------------------------------------------------- */

    if (do_btf)
    {

        /* ------------------------------------------------------------------ */
        /* get workspace for BTF_strongcomp */
        /* ------------------------------------------------------------------ */

        Int *Pinv, *Work, *Bi, k1, k2, nk, oldcol ;

        Work = KLU_malloc (4*n, sizeof (Int), Common) ;
        Pinv = KLU_malloc (n, sizeof (Int), Common) ;
        if (Puser != (Int *) NULL)
        {
            Bi = KLU_malloc (nz+1, sizeof (Int), Common) ;
        }
        else
        {
            Bi = Ai ;
        }

        if (Common->status < KLU_OK)
        {
            /* out of memory */
            KLU_free (Work, 4*n, sizeof (Int), Common) ;
            KLU_free (Pinv, n, sizeof (Int), Common) ;
            if (Puser != (Int *) NULL)
            {
                KLU_free (Bi, nz+1, sizeof (Int), Common) ;
            }
            KLU_free_symbolic (&Symbolic, Common) ;
            Common->status = KLU_OUT_OF_MEMORY ;
            return (NULL) ;
        }

        /* ------------------------------------------------------------------ */
        /* B = Puser * A */
        /* ------------------------------------------------------------------ */

        if (Puser != (Int *) NULL)
        {
            for (k = 0 ; k < n ; k++)
            {
                Pinv [Puser [k]] = k ;
            }
            for (p = 0 ; p < nz ; p++)
            {
                Bi [p] = Pinv [Ai [p]] ;
            }
        }

        /* ------------------------------------------------------------------ */
        /* find the strongly-connected components */
        /* ------------------------------------------------------------------ */

        /* modifies Q, and determines P and R */
        nblocks = BTF_strongcomp (n, Ap, Bi, Q, P, R, Work) ;

        /* ------------------------------------------------------------------ */
        /* P = P * Puser */
        /* ------------------------------------------------------------------ */

        if (Puser != (Int *) NULL)
        {
            for (k = 0 ; k < n ; k++)
            {
                Work [k] = Puser [P [k]] ;
            }
            for (k = 0 ; k < n ; k++)
            {
                P [k] = Work [k] ;
            }
        }

        /* ------------------------------------------------------------------ */
        /* Pinv = inverse of P */
        /* ------------------------------------------------------------------ */

        for (k = 0 ; k < n ; k++)
        {
            Pinv [P [k]] = k ;
        }

        /* ------------------------------------------------------------------ */
        /* analyze each block */
        /* ------------------------------------------------------------------ */

        nzoff = 0 ;         /* nz in off-diagonal part */
        maxblock = 1 ;      /* size of the largest block */

        for (block = 0 ; block < nblocks ; block++)
        {

            /* -------------------------------------------------------------- */
            /* the block is from rows/columns k1 to k2-1 */
            /* -------------------------------------------------------------- */

            k1 = R [block] ;
            k2 = R [block+1] ;
            nk = k2 - k1 ;
            PRINTF (("BLOCK %d, k1 %d k2-1 %d nk %d\n", block, k1, k2-1, nk)) ;
            maxblock = MAX (maxblock, nk) ;

            /* -------------------------------------------------------------- */
            /* scan the kth block, C */
            /* -------------------------------------------------------------- */

            for (k = k1 ; k < k2 ; k++)
            {
                oldcol = Q [k] ;
                pend = Ap [oldcol+1] ;
                for (p = Ap [oldcol] ; p < pend ; p++)
                {
                    if (Pinv [Ai [p]] < k1)
                    {
                        nzoff++ ;
                    }
                }
            }

            /* fill-in not estimated */
            Lnz [block] = EMPTY ;
        }

        /* ------------------------------------------------------------------ */
        /* free all workspace */
        /* ------------------------------------------------------------------ */

        KLU_free (Work, 4*n, sizeof (Int), Common) ;
        KLU_free (Pinv, n, sizeof (Int), Common) ;
        if (Puser != (Int *) NULL)
        {
            KLU_free (Bi, nz+1, sizeof (Int), Common) ;
        }

    }
    else
    {

        /* ------------------------------------------------------------------ */
        /* BTF not requested */
        /* ------------------------------------------------------------------ */

        nzoff = 0 ;
        nblocks = 1 ;
        maxblock = n ;
        R [0] = 0 ;
        R [1] = n ;
        Lnz [0] = EMPTY ;

        /* ------------------------------------------------------------------ */
        /* P = Puser, or identity if Puser is NULL */
        /* ------------------------------------------------------------------ */

        for (k = 0 ; k < n ; k++)
        {
            P [k] = (Puser == NULL) ? k : Puser [k] ;
        }
    }

    /* ---------------------------------------------------------------------- */
    /* return the symbolic object */
    /* ---------------------------------------------------------------------- */

    Symbolic->nblocks = nblocks ;
    Symbolic->maxblock = maxblock ;
    Symbolic->lnz = EMPTY ;
    Symbolic->unz = EMPTY ;
    Symbolic->nzoff = nzoff ;

    return (Symbolic) ;
}
