# Supplementary material for: Inference for Stochastic Chemical Kinetics Using Moment Equations and System Size Expansion
Source: PLoS Comput Biol. 2016 Jul 22;12(7):e1005030. doi: 10.1371/journal.pcbi.1005030 (PMC4957800; doi:10.1371/journal.pcbi.1005030)
Supplement: S1 Code — This zip-file contains the MATLAB code for the simulation and application example presented in the paper. We provide implementations of all models, parameter estimation and uncertainty analysis to allow everybody to reproduce the results. (ZIP) [file pcbi.1005030.s002.zip › S1code/cvodewrap/SuiteSparse/KLU/Source/klu_defaults.c]

/* ========================================================================== */
/* === KLU_defaults ========================================================= */
/* ========================================================================== */

/* Sets default parameters for KLU */

#include "klu_internal.h"

Int KLU_defaults
(
    KLU_common *Common
)
{
    if (Common == NULL)
    {
        return (FALSE) ;
    }

    /* parameters */
    Common->tol = 0.001 ;       /* pivot tolerance for diagonal */
    Common->memgrow = 1.2;      /* realloc size ratio increase for LU factors */
    Common->initmem_amd = 1.2 ; /* init. mem with AMD:  c*nnz(L) + n */
    Common->initmem = 10 ;      /* init. mem otherwise: c*nnz(A) + n */
    Common->btf = TRUE ;        /* use BTF pre-ordering, or not */
    Common->maxwork = 0 ;       /* no limit to work done by btf_order */
    Common->ordering = 0 ;      /* 0: AMD, 1: COLAMD, 2: user-provided P and Q,
                                 * 3: user-provided function */
    Common->scale = 2 ;         /* scale: -1: none, and do not check for errors
                                 * in the input matrix in KLU_refactor.
                                 * 0: none, but check for errors,
                                 * 1: sum, 2: max */
    Common->halt_if_singular = TRUE ;   /* quick halt if matrix is singular */

    /* user ordering function and optional argument */
    Common->user_order = NULL ;
    Common->user_data = NULL ;

    /* statistics */
    Common->status = KLU_OK ;
    Common->nrealloc = 0 ;
    Common->structural_rank = EMPTY ;
    Common->numerical_rank = EMPTY ;
    Common->noffdiag = EMPTY ;
    Common->flops = EMPTY ;
    Common->rcond = EMPTY ;
    Common->condest = EMPTY ;
    Common->rgrowth = EMPTY ;
    Common->work = 0 ;          /* work done by btf_order */

    Common->memusage = 0 ;
    Common->mempeak = 0 ;

    return (TRUE) ;
}
