# Supplementary material for: Inference for Stochastic Chemical Kinetics Using Moment Equations and System Size Expansion
Source: PLoS Comput Biol. 2016 Jul 22;12(7):e1005030. doi: 10.1371/journal.pcbi.1005030 (PMC4957800; doi:10.1371/journal.pcbi.1005030)
Supplement: S1 Code — This zip-file contains the MATLAB code for the simulation and application example presented in the paper. We provide implementations of all models, parameter estimation and uncertainty analysis to allow everybody to reproduce the results. (ZIP) [file pcbi.1005030.s002.zip › S1code/cvodewrap/SuiteSparse/KLU/Source/klu_diagnostics.c]

/* ========================================================================== */
/* === KLU_diagnostics ====================================================== */
/* ========================================================================== */

/* Linear algebraic diagnostics:
 * KLU_rgrowth: reciprocal pivot growth, takes O(|A|+|U|) time
 * KLU_condest: condition number estimator, takes about O(|A|+5*(|L|+|U|)) time
 * KLU_flops:   compute # flops required to factorize A into L*U
 * KLU_rcond:   compute a really cheap estimate of the reciprocal of the
 *              condition number, min(abs(diag(U))) / max(abs(diag(U))).
 *              Takes O(n) time.
 */

#include "klu_internal.h"

/* ========================================================================== */
/* === KLU_rgrowth ========================================================== */
/* ========================================================================== */

/* Compute the reciprocal pivot growth factor.  In MATLAB notation:
 *
 *   rgrowth = min (max (abs ((R \ A (p,q)) - F))) ./ max (abs (U)))
 */

Int KLU_rgrowth         /* return TRUE if successful, FALSE otherwise */
(
    Int *Ap,
    Int *Ai,
    double *Ax,
    KLU_symbolic *Symbolic,
    KLU_numeric *Numeric,
    KLU_common *Common
)
{
    double temp, max_ai, max_ui, min_block_rgrowth ;
    Entry aik ;
    Int *Q, *Ui, *Uip, *Ulen, *Pinv ;
    Unit *LU ;
    Entry *Aentry, *Ux, *Ukk ;
    double *Rs ;
    Int i, newrow, oldrow, k1, k2, nk, j, oldcol, k, pend, len ;

    /* ---------------------------------------------------------------------- */
    /* check inputs */
    /* ---------------------------------------------------------------------- */

    if (Common == NULL)
    {
        return (FALSE) ;
    }

    if (Symbolic == NULL || Ap == NULL || Ai == NULL || Ax == NULL)
    {
        Common->status = KLU_INVALID ;
        return (FALSE) ;
    }

    if (Numeric == NULL)
    {
        /* treat this as a singular matrix */
        Common->rgrowth = 0 ;
        Common->status = KLU_SINGULAR ;
        return (TRUE) ;
    }
    Common->status = KLU_OK ;

    /* ---------------------------------------------------------------------- */
    /* compute the reciprocal pivot growth */
    /* ---------------------------------------------------------------------- */

    Aentry = (Entry *) Ax ;
    Pinv = Numeric->Pinv ;
    Rs = Numeric->Rs ;
    Q = Symbolic->Q ;
    Common->rgrowth = 1 ;

    for (i = 0 ; i < Symbolic->nblocks ; i++)
    {
        k1 = Symbolic->R[i] ;
        k2 = Symbolic->R[i+1] ;
        nk = k2 - k1 ;
        if (nk == 1)
        {
            continue ;      /* skip singleton blocks */
        }
        LU = (Unit *) Numeric->LUbx[i] ;
        Uip = Numeric->Uip + k1 ;
        Ulen = Numeric->Ulen + k1 ;
        Ukk = ((Entry *) Numeric->Udiag) + k1 ;
        min_block_rgrowth = 1 ;
        for (j = 0 ; j < nk ; j++)
        {
            max_ai = 0 ;
            max_ui = 0 ;
            oldcol = Q[j + k1] ;
            pend = Ap [oldcol + 1] ;
            for (k = Ap [oldcol] ; k < pend ; k++)
            {
                oldrow = Ai [k] ;
                newrow = Pinv [oldrow] ;
                if (newrow < k1)
                {
                    continue ;  /* skip entry outside the block */
                }
                ASSERT (newrow < k2) ;
                if (Rs != NULL)
                {
                    /* aik = Aentry [k] / Rs [oldrow] */
                    SCALE_DIV_ASSIGN (aik, Aentry [k], Rs [newrow]) ;
                }
                else
                {
                    aik = Aentry [k] ;
                }
                /* temp = ABS (aik) */
                ABS (temp, aik) ;
                if (temp > max_ai)
                {
                    max_ai = temp ;
                }
            }

            /* Ui is set but not used.  This is OK, because otherwise the macro
               would have to be redesigned. */
            GET_POINTER (LU, Uip, Ulen, Ui, Ux, j, len) ;
            for (k = 0 ; k < len ; k++)
            {
                /* temp = ABS (Ux [k]) */
                ABS (temp, Ux [k]) ;
                if (temp > max_ui)
                {
                    max_ui = temp ;
                }
            }
            /* consider the diagonal element */
            ABS (temp, Ukk [j]) ;
            if (temp > max_ui)
            {
                max_ui = temp ;
            }

            /* if max_ui is 0, skip the column */
            if (SCALAR_IS_ZERO (max_ui))
            {
                continue ;
            }
            temp = max_ai / max_ui ;
            if (temp < min_block_rgrowth)
            {
                min_block_rgrowth = temp ;
            }
        }

        if (min_block_rgrowth < Common->rgrowth)
        {
            Common->rgrowth = min_block_rgrowth ;
        }
    }
    return (TRUE) ;
}


/* ========================================================================== */
/* === KLU_condest ========================================================== */
/* ========================================================================== */

/* Estimate the condition number.  Uses Higham and Tisseur's algorithm
 * (A block algorithm for matrix 1-norm estimation, with applications to
 * 1-norm pseudospectra, SIAM J. Matrix Anal. Appl., 21(4):1185-1201, 2000.
 */

Int KLU_condest         /* return TRUE if successful, FALSE otherwise */
(
    Int Ap [ ],
    double Ax [ ],
    KLU_symbolic *Symbolic,
    KLU_numeric *Numeric,
    KLU_common *Common
)
{
    double xj, Xmax, csum, anorm, ainv_norm, est_old, est_new, abs_value ;
    Entry *Udiag, *Aentry, *X, *S ;
    Int i, j, jmax, jnew, pend, n ;
#ifndef COMPLEX
    Int unchanged ;
#endif

    /* ---------------------------------------------------------------------- */
    /* check inputs */
    /* ---------------------------------------------------------------------- */

    if (Common == NULL)
    {
        return (FALSE) ;
    }
    if (Symbolic == NULL || Ap == NULL || Ax == NULL)
    {
        Common->status = KLU_INVALID ;
        return (FALSE) ;
    }
    abs_value = 0 ;
    if (Numeric == NULL)
    {
        /* treat this as a singular matrix */
        Common->condest = 1 / abs_value ;
        Common->status = KLU_SINGULAR ;
        return (TRUE) ;
    }
    Common->status = KLU_OK ;

    /* ---------------------------------------------------------------------- */
    /* get inputs */
    /* ---------------------------------------------------------------------- */

    n = Symbolic->n ;
    Udiag = Numeric->Udiag ;

    /* ---------------------------------------------------------------------- */
    /* check if diagonal of U has a zero on it */
    /* ---------------------------------------------------------------------- */

    for (i = 0 ; i < n ; i++)
    {
        ABS (abs_value, Udiag [i]) ;
        if (SCALAR_IS_ZERO (abs_value))
        {
            Common->condest = 1 / abs_value ;
            Common->status = KLU_SINGULAR ;
            return (TRUE) ;
        }
    }

    /* ---------------------------------------------------------------------- */
    /* compute 1-norm (maximum column sum) of the matrix */
    /* ---------------------------------------------------------------------- */

    anorm =  0.0 ;
    Aentry = (Entry *) Ax ;
    for (i = 0 ; i < n ; i++)
    {
        pend = Ap [i + 1] ;
        csum = 0.0 ;
        for (j = Ap [i] ; j < pend ; j++)
        {
            ABS (abs_value, Aentry [j]) ;
            csum += abs_value ;
        }
        if (csum > anorm)
        {
            anorm = csum ;
        }
    }

    /* ---------------------------------------------------------------------- */
    /* compute estimate of 1-norm of inv (A) */
    /* ---------------------------------------------------------------------- */

    /* get workspace (size 2*n Entry's) */
    X = Numeric->Xwork ;            /* size n space used in KLU_solve, tsolve */
    X += n ;                        /* X is size n */
    S = X + n ;                     /* S is size n */

    for (i = 0 ; i < n ; i++)
    {
        CLEAR (S [i]) ;
        CLEAR (X [i]) ;
        REAL (X [i]) = 1.0 / ((double) n) ;
    }
    jmax = 0 ;

    ainv_norm = 0.0 ;
    for (i = 0 ; i < 5 ; i++)
    {
        if (i > 0)
        {
            /* X [jmax] is the largest entry in X */
            for (j = 0 ; j < n ; j++)
            {
                /* X [j] = 0 ;*/
                CLEAR (X [j]) ;
            }
            REAL (X [jmax]) = 1 ;
        }

        KLU_solve (Symbolic, Numeric, n, 1, (double *) X, Common) ;
        est_old = ainv_norm ;
        ainv_norm = 0.0 ;

        for (j = 0 ; j < n ; j++)
        {
            /* ainv_norm += ABS (X [j]) ;*/
            ABS (abs_value, X [j]) ;
            ainv_norm += abs_value ;
        }

#ifndef COMPLEX
        unchanged = TRUE ;

        for (j = 0 ; j < n ; j++)
        {
            double s = (X [j] >= 0) ? 1 : -1 ;
            if (s != (Int) REAL (S [j]))
            {
                S [j] = s ;
                unchanged = FALSE ;
            }
        }

        if (i > 0 && (ainv_norm <= est_old || unchanged))
        {
            break ;
        }
#else
        for (j = 0 ; j < n ; j++)
        {
            if (IS_NONZERO (X [j]))
            {
                ABS (abs_value, X [j]) ;
                SCALE_DIV_ASSIGN (S [j], X [j], abs_value) ;
            }
            else
            {
                CLEAR (S [j]) ;
                REAL (S [j]) = 1 ;
            }
        }

        if (i > 0 && ainv_norm <= est_old)
        {
            break ;
        }
#endif

        for (j = 0 ; j < n ; j++)
        {
            X [j] = S [j] ;
        }

#ifndef COMPLEX
        /* do a transpose solve */
        KLU_tsolve (Symbolic, Numeric, n, 1, X, Common) ;
#else
        /* do a conjugate transpose solve */
        KLU_tsolve (Symbolic, Numeric, n, 1, (double *) X, 1, Common) ;
#endif

        /* jnew = the position of the largest entry in X */
        jnew = 0 ;
        Xmax = 0 ;
        for (j = 0 ; j < n ; j++)
        {
            /* xj = ABS (X [j]) ;*/
            ABS (xj, X [j]) ;
            if (xj > Xmax)
            {
                Xmax = xj ;
                jnew = j ;
            }
        }
        if (i > 0 && jnew == jmax)
        {
            /* the position of the largest entry did not change
             * from the previous iteration */
            break ;
        }
        jmax = jnew ;
    }

    /* ---------------------------------------------------------------------- */
    /* compute another estimate of norm(inv(A),1), and take the largest one */
    /* ---------------------------------------------------------------------- */

    for (j = 0 ; j < n ; j++)
    {
        CLEAR (X [j]) ;
        if (j % 2)
        {
            REAL (X [j]) = 1 + ((double) j) / ((double) (n-1)) ;
        }
        else
        {
            REAL (X [j]) = -1 - ((double) j) / ((double) (n-1)) ;
        }
    }

    KLU_solve (Symbolic, Numeric, n, 1, (double *) X, Common) ;

    est_new = 0.0 ;
    for (j = 0 ; j < n ; j++)
    {
        /* est_new += ABS (X [j]) ;*/
        ABS (abs_value, X [j]) ;
        est_new += abs_value ;
    }
    est_new = 2 * est_new / (3 * n) ;
    ainv_norm = MAX (est_new, ainv_norm) ;

    /* ---------------------------------------------------------------------- */
    /* compute estimate of condition number */
    /* ---------------------------------------------------------------------- */

    Common->condest = ainv_norm * anorm ;
    return (TRUE) ;
}


/* ========================================================================== */
/* === KLU_flops ============================================================ */
/* ========================================================================== */

/* Compute the flop count for the LU factorization (in Common->flops) */

Int KLU_flops           /* return TRUE if successful, FALSE otherwise */
(
    KLU_symbolic *Symbolic,
    KLU_numeric *Numeric,
    KLU_common *Common
)
{
    double flops = 0 ;
    Int *R, *Ui, *Uip, *Llen, *Ulen ;
    Unit **LUbx ;
    Unit *LU ;
    Int k, ulen, p, nk, block, nblocks, k1 ;

    /* ---------------------------------------------------------------------- */
    /* check inputs */
    /* ---------------------------------------------------------------------- */

    if (Common == NULL)
    {
        return (FALSE) ;
    }
    Common->flops = EMPTY ;
    if (Numeric == NULL || Symbolic == NULL)
    {
        Common->status = KLU_INVALID ;
        return (FALSE) ;
    }
    Common->status = KLU_OK ;

    /* ---------------------------------------------------------------------- */
    /* get the contents of the Symbolic object */
    /* ---------------------------------------------------------------------- */

    R = Symbolic->R ;
    nblocks = Symbolic->nblocks ;

    /* ---------------------------------------------------------------------- */
    /* get the contents of the Numeric object */
    /* ---------------------------------------------------------------------- */

    LUbx = (Unit **) Numeric->LUbx ;

    /* ---------------------------------------------------------------------- */
    /* compute the flop count */
    /* ---------------------------------------------------------------------- */

    for (block = 0 ; block < nblocks ; block++)
    {
        k1 = R [block] ;
        nk = R [block+1] - k1 ;
        if (nk > 1)
        {
            Llen = Numeric->Llen + k1 ;
            Uip  = Numeric->Uip  + k1 ;
            Ulen = Numeric->Ulen + k1 ;
            LU = LUbx [block] ;
            for (k = 0 ; k < nk ; k++)
            {
                /* compute kth column of U, and update kth column of A */
                GET_I_POINTER (LU, Uip, Ui, k) ;
                ulen = Ulen [k] ;
                for (p = 0 ; p < ulen ; p++)
                {
                    flops += 2 * Llen [Ui [p]] ;
                }
                /* gather and divide by pivot to get kth column of L */
                flops += Llen [k] ;
            }
        }
    }
    Common->flops = flops ;
    return (TRUE) ;
}


/* ========================================================================== */
/* === KLU_rcond ============================================================ */
/* ========================================================================== */

/* Compute a really cheap estimate of the reciprocal of the condition number,
 * condition number, min(abs(diag(U))) / max(abs(diag(U))).  If U has a zero
 * pivot, or a NaN pivot, rcond will be zero.  Takes O(n) time.
 */   

Int KLU_rcond           /* return TRUE if successful, FALSE otherwise */
(
    KLU_symbolic *Symbolic,     /* input, not modified */
    KLU_numeric *Numeric,       /* input, not modified */
    KLU_common *Common          /* result in Common->rcond */
)
{
    double ukk, umin = 0, umax = 0 ;
    Entry *Udiag ;
    Int j, n ;

    /* ---------------------------------------------------------------------- */
    /* check inputs */
    /* ---------------------------------------------------------------------- */

    if (Common == NULL)
    {
        return (FALSE) ;
    }
    if (Symbolic == NULL)
    {
        Common->status = KLU_INVALID ;
        return (FALSE) ;
    }
    if (Numeric == NULL)
    {
        Common->rcond = 0 ;
        Common->status = KLU_SINGULAR ;
        return (TRUE) ;
    }
    Common->status = KLU_OK ;

    /* ---------------------------------------------------------------------- */
    /* compute rcond */
    /* ---------------------------------------------------------------------- */

    n = Symbolic->n ;
    Udiag = Numeric->Udiag ;
    for (j = 0 ; j < n ; j++)
    {
        /* get the magnitude of the pivot */
        ABS (ukk, Udiag [j]) ;
        if (SCALAR_IS_NAN (ukk) || SCALAR_IS_ZERO (ukk))
        {
            /* if NaN, or zero, the rcond is zero */
            Common->rcond = 0 ;
            Common->status = KLU_SINGULAR ;
            return (TRUE) ;
        }
        if (j == 0)
        {
            /* first pivot entry */
            umin = ukk ;
            umax = ukk ;
        }
        else
        {
            /* subsequent pivots */
            umin = MIN (umin, ukk) ;
            umax = MAX (umax, ukk) ;
        }
    }

    Common->rcond = umin / umax ;
    if (SCALAR_IS_NAN (Common->rcond) || SCALAR_IS_ZERO (Common->rcond))
    {
        /* this can occur if umin or umax are Inf or NaN */
        Common->rcond = 0 ;
        Common->status = KLU_SINGULAR ;
    }
    return (TRUE) ;
}
