# Supplementary material for: Inference for Stochastic Chemical Kinetics Using Moment Equations and System Size Expansion
Source: PLoS Comput Biol. 2016 Jul 22;12(7):e1005030. doi: 10.1371/journal.pcbi.1005030 (PMC4957800; doi:10.1371/journal.pcbi.1005030)
Supplement: S1 Code — This zip-file contains the MATLAB code for the simulation and application example presented in the paper. We provide implementations of all models, parameter estimation and uncertainty analysis to allow everybody to reproduce the results. (ZIP) [file pcbi.1005030.s002.zip › S1code/cvodewrap/SuiteSparse/KLU/Source/klu_dump.c]

/* ========================================================================== */
/* === KLU_dump ============================================================= */
/* ========================================================================== */

/* Debug routines for klu.  Only used when NDEBUG is not defined at
 * compile-time.
 */

#include "klu_internal.h"

#ifndef NDEBUG

/* ========================================================================== */
/* === KLU_valid ============================================================ */
/* ========================================================================== */

/* Check if a column-form matrix is valid or not.  The matrix A is
 * n-by-n.  The row indices of entries in column j are in
 * Ai [Ap [j] ... Ap [j+1]-1].  Required conditions are:
 *
 *      n >= 0
 *      nz = Ap [n_col] >= 0        number of entries in the matrix
 *      Ap [0] == 0
 *      Ap [j] <= Ap [j+1] for all j in the range 0 to n_col.
 *      row indices in Ai [Ap [j] ... Ap [j+1]-1]
 *          must be in the range 0 to n_row-1,
 *          and no duplicate entries can exist (duplicates not checked here).
 *
 * Not user-callable.  Only used when debugging.
 */

Int KLU_valid (Int n, Int Ap [ ], Int Ai [ ], Entry Ax [ ])
{
    Int nz, j, p1, p2, i, p ;
    PRINTF (("\ncolumn oriented matrix, n = %d\n", n)) ;
    if (n <= 0)
    {
        PRINTF (("n must be >= 0: %d\n", n)) ;
        return (FALSE) ;
    }
    nz = Ap [n] ;
    if (Ap [0] != 0 || nz < 0)
    {
        /* column pointers must start at Ap [0] = 0, and Ap [n] must be >= 0 */
        PRINTF (("column 0 pointer bad or nz < 0\n")) ;
        return (FALSE) ;
    }
    for (j = 0 ; j < n ; j++)
    {
        p1 = Ap [j] ;
        p2 = Ap [j+1] ;
        PRINTF (("\nColumn: %d p1: %d p2: %d\n", j, p1, p2)) ;
        if (p1 > p2)
        {
            /* column pointers must be ascending */
            PRINTF (("column %d pointer bad\n", j)) ;
            return (FALSE) ;
        }
        for (p = p1 ; p < p2 ; p++)
        {
            i = Ai [p] ;
            PRINTF (("row: %d", i)) ;
            if (i < 0 || i >= n)
            {
                /* row index out of range */
                PRINTF (("index out of range, col %d row %d\n", j, i)) ;
                return (FALSE) ;
            }
            if (Ax != (Entry *) NULL)
            {
                PRINT_ENTRY (Ax [p]) ;
            }
            PRINTF (("\n")) ;
        }
    }
    return (TRUE) ;
}


/* ========================================================================== */
/* === KLU_valid_LU ========================================================= */
/* ========================================================================== */

/* This function does the same validity tests as KLU_valid but for the
 * LU factor storage format. The flag flag_test_start_ptr is used to
 * test if Xip [0] = 0. This is not applicable for U. So when calling this
 * function for U, the flag should be set to false.  Only used when debugging.
 */

Int KLU_valid_LU (Int n, Int flag_test_start_ptr, Int Xip [ ],
                   Int Xlen [ ],  Unit LU [ ])
{
    Int *Xi ;
    Entry *Xx ;
    Int j, p1, p2, i, p, len ;

    PRINTF (("\ncolumn oriented matrix, n = %d\n", n)) ;
    if (n <= 0)
    {
        PRINTF (("n must be >= 0: %d\n", n)) ;
        return (FALSE) ;
    }
    if (flag_test_start_ptr && Xip [0] != 0)
    {
        /* column pointers must start at Xip [0] = 0*/
        PRINTF (("column 0 pointer bad\n")) ;
        return (FALSE) ;
    }

    for (j = 0 ; j < n ; j++)
    {
        p1 = Xip [j] ;
        p2 = Xip [j+1] ;
        PRINTF (("\nColumn: %d p1: %d p2: %d\n", j, p1, p2)) ;
        if (p1 > p2)
        {
            /* column pointers must be ascending */
            PRINTF (("column %d pointer bad\n", j)) ;
            return (FALSE) ;
        }
        GET_POINTER (LU, Xip, Xlen, Xi, Xx, j, len) ;
        for (p = 0 ; p < len ; p++)
        {
            i = Xi [p] ;
            PRINTF (("row: %d", i)) ;
            if (i < 0 || i >= n)
            {
                /* row index out of range */
                PRINTF (("index out of range, col %d row %d\n", j, i)) ;
                return (FALSE) ;
            }
            if (Xx != (Entry *) NULL)
            {
                PRINT_ENTRY (Xx [p]) ;
            }
            PRINTF (("\n")) ;
        }
    }

    return (TRUE) ;
}
#endif
