# Supplementary material for: Inference for Stochastic Chemical Kinetics Using Moment Equations and System Size Expansion
Source: PLoS Comput Biol. 2016 Jul 22;12(7):e1005030. doi: 10.1371/journal.pcbi.1005030 (PMC4957800; doi:10.1371/journal.pcbi.1005030)
Supplement: S1 Code — This zip-file contains the MATLAB code for the simulation and application example presented in the paper. We provide implementations of all models, parameter estimation and uncertainty analysis to allow everybody to reproduce the results. (ZIP) [file pcbi.1005030.s002.zip › S1code/cvodewrap/SuiteSparse/KLU/Source/klu_extract.c]

/* ========================================================================== */
/* === KLU_extract ========================================================== */
/* ========================================================================== */

/* Extract KLU factorization into conventional compressed-column matrices.
 * If any output array is NULL, that part of the LU factorization is not
 * extracted (this is not an error condition).
 *
 * nnz(L) = Numeric->lnz, nnz(U) = Numeric->unz, and nnz(F) = Numeric->Offp [n]
 */

#include "klu_internal.h"

Int KLU_extract     /* returns TRUE if successful, FALSE otherwise */
(
    /* inputs: */
    KLU_numeric *Numeric,
    KLU_symbolic *Symbolic,

    /* outputs, all of which must be allocated on input */

    /* L */
    Int *Lp,        /* size n+1 */
    Int *Li,        /* size nnz(L) */
    double *Lx,     /* size nnz(L) */
#ifdef COMPLEX
    double *Lz,     /* size nnz(L) for the complex case, ignored if real */
#endif

    /* U */
    Int *Up,        /* size n+1 */
    Int *Ui,        /* size nnz(U) */
    double *Ux,     /* size nnz(U) */
#ifdef COMPLEX
    double *Uz,     /* size nnz(U) for the complex case, ignored if real */
#endif

    /* F */
    Int *Fp,        /* size n+1 */
    Int *Fi,        /* size nnz(F) */
    double *Fx,     /* size nnz(F) */
#ifdef COMPLEX
    double *Fz,     /* size nnz(F) for the complex case, ignored if real */
#endif

    /* P, row permutation */
    Int *P,         /* size n */

    /* Q, column permutation */
    Int *Q,         /* size n */

    /* Rs, scale factors */
    double *Rs,     /* size n */

    /* R, block boundaries */
    Int *R,         /* size nblocks+1 */

    KLU_common *Common
)
{
    Int *Lip, *Llen, *Uip, *Ulen, *Li2, *Ui2 ;
    Unit *LU ;
    Entry *Lx2, *Ux2, *Ukk ;
    Int i, k, block, nblocks, n, nz, k1, k2, nk, len, kk, p ;

    if (Common == NULL)
    {
        return (FALSE) ;
    }

    if (Symbolic == NULL || Numeric == NULL)
    {
        Common->status = KLU_INVALID ;
        return (FALSE) ;
    }

    Common->status = KLU_OK ;
    n = Symbolic->n ;
    nblocks = Symbolic->nblocks ;

    /* ---------------------------------------------------------------------- */
    /* extract scale factors */
    /* ---------------------------------------------------------------------- */

    if (Rs != NULL)
    {
        if (Numeric->Rs != NULL)
        {
            for (i = 0 ; i < n ; i++)
            {
                Rs [i] = Numeric->Rs [i] ;
            }
        }
        else
        {
            /* no scaling */
            for (i = 0 ; i < n ; i++)
            {
                Rs [i] = 1 ;
            }
        }
    }

    /* ---------------------------------------------------------------------- */
    /* extract block boundaries */
    /* ---------------------------------------------------------------------- */

    if (R != NULL)
    {
        for (block = 0 ; block <= nblocks ; block++)
        {
            R [block] = Symbolic->R [block] ;
        }
    }

    /* ---------------------------------------------------------------------- */
    /* extract final row permutation */
    /* ---------------------------------------------------------------------- */

    if (P != NULL)
    {
        for (k = 0 ; k < n ; k++)
        {
            P [k] = Numeric->Pnum [k] ;
        }
    }

    /* ---------------------------------------------------------------------- */
    /* extract column permutation */
    /* ---------------------------------------------------------------------- */

    if (Q != NULL)
    {
        for (k = 0 ; k < n ; k++)
        {
            Q [k] = Symbolic->Q [k] ;
        }
    }

    /* ---------------------------------------------------------------------- */
    /* extract each block of L */
    /* ---------------------------------------------------------------------- */

    if (Lp != NULL && Li != NULL && Lx != NULL
#ifdef COMPLEX
        && Lz != NULL
#endif
    )
    {
        nz = 0 ;
        for (block = 0 ; block < nblocks ; block++)
        {
            k1 = Symbolic->R [block] ;
            k2 = Symbolic->R [block+1] ;
            nk = k2 - k1 ;
            if (nk == 1)
            {
                /* singleton block */
                Lp [k1] = nz ;
                Li [nz] = k1 ;
                Lx [nz] = 1 ;
#ifdef COMPLEX
                Lz [nz] = 0 ;
#endif
                nz++ ;
            }
            else
            {
                /* non-singleton block */
                LU = Numeric->LUbx [block] ;
                Lip = Numeric->Lip + k1 ;
                Llen = Numeric->Llen + k1 ;
                for (kk = 0 ; kk < nk ; kk++)
                {
                    Lp [k1+kk] = nz ;
                    /* add the unit diagonal entry */
                    Li [nz] = k1 + kk ;
                    Lx [nz] = 1 ;
#ifdef COMPLEX
                    Lz [nz] = 0 ;
#endif
                    nz++ ;
                    GET_POINTER (LU, Lip, Llen, Li2, Lx2, kk, len) ;
                    for (p = 0 ; p < len ; p++)
                    {
                        Li [nz] = k1 + Li2 [p] ;
                        Lx [nz] = REAL (Lx2 [p]) ;
#ifdef COMPLEX
                        Lz [nz] = IMAG (Lx2 [p]) ;
#endif
                        nz++ ;
                    }
                }
            }
        }
        Lp [n] = nz ;
        ASSERT (nz == Numeric->lnz) ;
    }

    /* ---------------------------------------------------------------------- */
    /* extract each block of U */
    /* ---------------------------------------------------------------------- */

    if (Up != NULL && Ui != NULL && Ux != NULL
#ifdef COMPLEX
        && Uz != NULL
#endif
    )
    {
        nz = 0 ;
        for (block = 0 ; block < nblocks ; block++)
        {
            k1 = Symbolic->R [block] ;
            k2 = Symbolic->R [block+1] ;
            nk = k2 - k1 ;
            Ukk = ((Entry *) Numeric->Udiag) + k1 ;
            if (nk == 1)
            {
                /* singleton block */
                Up [k1] = nz ;
                Ui [nz] = k1 ;
                Ux [nz] = REAL (Ukk [0]) ;
#ifdef COMPLEX
                Uz [nz] = IMAG (Ukk [0]) ;
#endif
                nz++ ;
            }
            else
            {
                /* non-singleton block */
                LU = Numeric->LUbx [block] ;
                Uip = Numeric->Uip + k1 ;
                Ulen = Numeric->Ulen + k1 ;
                for (kk = 0 ; kk < nk ; kk++)
                {
                    Up [k1+kk] = nz ;
                    GET_POINTER (LU, Uip, Ulen, Ui2, Ux2, kk, len) ;
                    for (p = 0 ; p < len ; p++)
                    {
                        Ui [nz] = k1 + Ui2 [p] ;
                        Ux [nz] = REAL (Ux2 [p]) ;
#ifdef COMPLEX
                        Uz [nz] = IMAG (Ux2 [p]) ;
#endif
                        nz++ ;
                    }
                    /* add the diagonal entry */
                    Ui [nz] = k1 + kk ;
                    Ux [nz] = REAL (Ukk [kk]) ;
#ifdef COMPLEX
                    Uz [nz] = IMAG (Ukk [kk]) ;
#endif
                    nz++ ;
                }
            }
        }
        Up [n] = nz ;
        ASSERT (nz == Numeric->unz) ;
    }

    /* ---------------------------------------------------------------------- */
    /* extract the off-diagonal blocks, F */
    /* ---------------------------------------------------------------------- */

    if (Fp != NULL && Fi != NULL && Fx != NULL
#ifdef COMPLEX
        && Fz != NULL
#endif
    )
    {
        for (k = 0 ; k <= n ; k++)
        {
            Fp [k] = Numeric->Offp [k] ;
        }
        nz = Fp [n] ;
        for (k = 0 ; k < nz ; k++)
        {
            Fi [k] = Numeric->Offi [k] ;
        }
        for (k = 0 ; k < nz ; k++)
        {
            Fx [k] = REAL (((Entry *) Numeric->Offx) [k]) ;
#ifdef COMPLEX
            Fz [k] = IMAG (((Entry *) Numeric->Offx) [k]) ;
#endif
        }
    }

    return (TRUE) ;
}
