# Supplementary material for: Inference for Stochastic Chemical Kinetics Using Moment Equations and System Size Expansion
Source: PLoS Comput Biol. 2016 Jul 22;12(7):e1005030. doi: 10.1371/journal.pcbi.1005030 (PMC4957800; doi:10.1371/journal.pcbi.1005030)
Supplement: S1 Code — This zip-file contains the MATLAB code for the simulation and application example presented in the paper. We provide implementations of all models, parameter estimation and uncertainty analysis to allow everybody to reproduce the results. (ZIP) [file pcbi.1005030.s002.zip › S1code/cvodewrap/SuiteSparse/KLU/Source/klu_factor.c]

/* ========================================================================== */
/* === KLU_factor =========================================================== */
/* ========================================================================== */

/* Factor the matrix, after ordering and analyzing it with KLU_analyze
 * or KLU_analyze_given.
 */

#include "klu_internal.h"

/* ========================================================================== */
/* === KLU_factor2 ========================================================== */
/* ========================================================================== */

static void factor2
(
    /* inputs, not modified */
    Int Ap [ ],         /* size n+1, column pointers */
    Int Ai [ ],         /* size nz, row indices */
    Entry Ax [ ],
    KLU_symbolic *Symbolic,

    /* inputs, modified on output: */
    KLU_numeric *Numeric,
    KLU_common *Common
)
{
    double lsize ;
    double *Lnz, *Rs ;
    Int *P, *Q, *R, *Pnum, *Offp, *Offi, *Pblock, *Pinv, *Iwork,
        *Lip, *Uip, *Llen, *Ulen ;
    Entry *Offx, *X, s, *Udiag ;
    Unit **LUbx ;
    Int k1, k2, nk, k, block, oldcol, pend, oldrow, n, lnz, unz, p, newrow,
        nblocks, poff, nzoff, lnz_block, unz_block, scale, max_lnz_block,
        max_unz_block ;

    /* ---------------------------------------------------------------------- */
    /* initializations */
    /* ---------------------------------------------------------------------- */

    /* get the contents of the Symbolic object */
    n = Symbolic->n ;
    P = Symbolic->P ;
    Q = Symbolic->Q ;
    R = Symbolic->R ;
    Lnz = Symbolic->Lnz ;
    nblocks = Symbolic->nblocks ;
    nzoff = Symbolic->nzoff ;

    Pnum = Numeric->Pnum ;
    Offp = Numeric->Offp ;
    Offi = Numeric->Offi ;
    Offx = (Entry *) Numeric->Offx ;

    Lip = Numeric->Lip ;
    Uip = Numeric->Uip ;
    Llen = Numeric->Llen ;
    Ulen = Numeric->Ulen ;
    LUbx = (Unit **) Numeric->LUbx ;
    Udiag = Numeric->Udiag ;

    Rs = Numeric->Rs ;
    Pinv = Numeric->Pinv ;
    X = (Entry *) Numeric->Xwork ;              /* X is of size n */
    Iwork = Numeric->Iwork ;                    /* 5*maxblock for KLU_factor */
                                                /* 1*maxblock for Pblock */
    Pblock = Iwork + 5*((size_t) Symbolic->maxblock) ;
    Common->nrealloc = 0 ;
    scale = Common->scale ;
    max_lnz_block = 1 ;
    max_unz_block = 1 ;

    /* compute the inverse of P from symbolic analysis.  Will be updated to
     * become the inverse of the numerical factorization when the factorization
     * is done, for use in KLU_refactor */
#ifndef NDEBUG
    for (k = 0 ; k < n ; k++)
    {
        Pinv [k] = EMPTY ;
    }
#endif
    for (k = 0 ; k < n ; k++)
    {
        ASSERT (P [k] >= 0 && P [k] < n) ;
        Pinv [P [k]] = k ;
    }
#ifndef NDEBUG
    for (k = 0 ; k < n ; k++) ASSERT (Pinv [k] != EMPTY) ;
#endif

    lnz = 0 ;
    unz = 0 ;
    Common->noffdiag = 0 ;
    Offp [0] = 0 ;

    /* ---------------------------------------------------------------------- */
    /* optionally check input matrix and compute scale factors */
    /* ---------------------------------------------------------------------- */

    if (scale >= 0)
    {
        /* use Pnum as workspace. NOTE: scale factors are not yet permuted
         * according to the final pivot row ordering, so Rs [oldrow] is the
         * scale factor for A (oldrow,:), for the user's matrix A.  Pnum is
         * used as workspace in KLU_scale.  When the factorization is done,
         * the scale factors are permuted according to the final pivot row
         * permutation, so that Rs [k] is the scale factor for the kth row of
         * A(p,q) where p and q are the final row and column permutations. */
        KLU_scale (scale, n, Ap, Ai, (double *) Ax, Rs, Pnum, Common) ;
        if (Common->status < KLU_OK)
        {
            /* matrix is invalid */
            return ;
        }
    }

#ifndef NDEBUG
    if (scale > 0)
    {
        for (k = 0 ; k < n ; k++) PRINTF (("Rs [%d] %g\n", k, Rs [k])) ;
    }
#endif

    /* ---------------------------------------------------------------------- */
    /* factor each block using klu */
    /* ---------------------------------------------------------------------- */

    for (block = 0 ; block < nblocks ; block++)
    {

        /* ------------------------------------------------------------------ */
        /* the block is from rows/columns k1 to k2-1 */
        /* ------------------------------------------------------------------ */

        k1 = R [block] ;
        k2 = R [block+1] ;
        nk = k2 - k1 ;
        PRINTF (("FACTOR BLOCK %d, k1 %d k2-1 %d nk %d\n", block, k1,k2-1,nk)) ;

        if (nk == 1)
        {

            /* -------------------------------------------------------------- */
            /* singleton case */
            /* -------------------------------------------------------------- */

            poff = Offp [k1] ;
            oldcol = Q [k1] ;
            pend = Ap [oldcol+1] ;
            CLEAR (s) ;

            if (scale <= 0)
            {
                /* no scaling */
                for (p = Ap [oldcol] ; p < pend ; p++)
                {
                    oldrow = Ai [p] ;
                    newrow = Pinv [oldrow] ;
                    if (newrow < k1)
                    {
                        Offi [poff] = oldrow ;
                        Offx [poff] = Ax [p] ;
                        poff++ ;
                    }
                    else
                    {
                        ASSERT (newrow == k1) ;
                        PRINTF (("singleton block %d", block)) ;
                        PRINT_ENTRY (Ax [p]) ;
                        s = Ax [p] ;
                    }
                }
            }
            else
            {
                /* row scaling.  NOTE: scale factors are not yet permuted
                 * according to the pivot row permutation, so Rs [oldrow] is
                 * used below.  When the factorization is done, the scale
                 * factors are permuted, so that Rs [newrow] will be used in
                 * klu_solve, klu_tsolve, and klu_rgrowth */
                for (p = Ap [oldcol] ; p < pend ; p++)
                {
                    oldrow = Ai [p] ;
                    newrow = Pinv [oldrow] ;
                    if (newrow < k1)
                    {
                        Offi [poff] = oldrow ;
                        /* Offx [poff] = Ax [p] / Rs [oldrow] ; */
                        SCALE_DIV_ASSIGN (Offx [poff], Ax [p], Rs [oldrow]) ;
                        poff++ ;
                    }
                    else
                    {
                        ASSERT (newrow == k1) ;
                        PRINTF (("singleton block %d ", block)) ;
                        PRINT_ENTRY (Ax[p]) ;
                        SCALE_DIV_ASSIGN (s, Ax [p], Rs [oldrow]) ;
                    }
                }
            }

            Udiag [k1] = s ;

            if (IS_ZERO (s))
            {
                /* singular singleton */
                Common->status = KLU_SINGULAR ;
                Common->numerical_rank = k1 ;
                Common->singular_col = oldcol ;
                if (Common->halt_if_singular)
                {
                    return ;
                }
            }

            Offp [k1+1] = poff ;
            Pnum [k1] = P [k1] ;
            lnz++ ;
            unz++ ;

        }
        else
        {

            /* -------------------------------------------------------------- */
            /* construct and factorize the kth block */
            /* -------------------------------------------------------------- */

            if (Lnz [block] < 0)
            {
                /* COLAMD was used - no estimate of fill-in */
                /* use 10 times the nnz in A, plus n */
                lsize = -(Common->initmem) ;
            }
            else
            {
                lsize = Common->initmem_amd * Lnz [block] + nk ;
            }

            /* allocates 1 arrays: LUbx [block] */
            Numeric->LUsize [block] = KLU_kernel_factor (nk, Ap, Ai, Ax, Q,
                    lsize, &LUbx [block], Udiag + k1, Llen + k1, Ulen + k1,
                    Lip + k1, Uip + k1, Pblock, &lnz_block, &unz_block,
                    X, Iwork, k1, Pinv, Rs, Offp, Offi, Offx, Common) ;

            if (Common->status < KLU_OK ||
               (Common->status == KLU_SINGULAR && Common->halt_if_singular))
            {
                /* out of memory, invalid inputs, or singular */
                return ;
            }

            PRINTF (("\n----------------------- L %d:\n", block)) ;
            ASSERT (KLU_valid_LU (nk, TRUE, Lip+k1, Llen+k1, LUbx [block])) ;
            PRINTF (("\n----------------------- U %d:\n", block)) ;
            ASSERT (KLU_valid_LU (nk, FALSE, Uip+k1, Ulen+k1, LUbx [block])) ;

            /* -------------------------------------------------------------- */
            /* get statistics */
            /* -------------------------------------------------------------- */

            lnz += lnz_block ;
            unz += unz_block ;
            max_lnz_block = MAX (max_lnz_block, lnz_block) ;
            max_unz_block = MAX (max_unz_block, unz_block) ;

            if (Lnz [block] == EMPTY)
            {
                /* revise estimate for subsequent factorization */
                Lnz [block] = MAX (lnz_block, unz_block) ;
            }

            /* -------------------------------------------------------------- */
            /* combine the klu row ordering with the symbolic pre-ordering */
            /* -------------------------------------------------------------- */

            PRINTF (("Pnum, 1-based:\n")) ;
            for (k = 0 ; k < nk ; k++)
            {
                ASSERT (k + k1 < n) ;
                ASSERT (Pblock [k] + k1 < n) ;
                Pnum [k + k1] = P [Pblock [k] + k1] ;
                PRINTF (("Pnum (%d + %d + 1 = %d) = %d + 1 = %d\n",
                    k, k1, k+k1+1, Pnum [k+k1], Pnum [k+k1]+1)) ;
            }

            /* the local pivot row permutation Pblock is no longer needed */
        }
    }
    ASSERT (nzoff == Offp [n]) ;
    PRINTF (("\n------------------- Off diagonal entries:\n")) ;
    ASSERT (KLU_valid (n, Offp, Offi, Offx)) ;

    Numeric->lnz = lnz ;
    Numeric->unz = unz ;
    Numeric->max_lnz_block = max_lnz_block ;
    Numeric->max_unz_block = max_unz_block ;

    /* compute the inverse of Pnum */
#ifndef NDEBUG
    for (k = 0 ; k < n ; k++)
    {
        Pinv [k] = EMPTY ;
    }
#endif
    for (k = 0 ; k < n ; k++)
    {
        ASSERT (Pnum [k] >= 0 && Pnum [k] < n) ;
        Pinv [Pnum [k]] = k ;
    }
#ifndef NDEBUG
    for (k = 0 ; k < n ; k++) ASSERT (Pinv [k] != EMPTY) ;
#endif

    /* permute scale factors Rs according to pivotal row order */
    if (scale > 0)
    {
        for (k = 0 ; k < n ; k++)
        {
            REAL (X [k]) = Rs [Pnum [k]] ;
        }
        for (k = 0 ; k < n ; k++)
        {
            Rs [k] = REAL (X [k]) ;
        }
    }

    PRINTF (("\n------------------- Off diagonal entries, old:\n")) ;
    ASSERT (KLU_valid (n, Offp, Offi, Offx)) ;

    /* apply the pivot row permutations to the off-diagonal entries */
    for (p = 0 ; p < nzoff ; p++)
    {
        ASSERT (Offi [p] >= 0 && Offi [p] < n) ;
        Offi [p] = Pinv [Offi [p]] ;
    }

    PRINTF (("\n------------------- Off diagonal entries, new:\n")) ;
    ASSERT (KLU_valid (n, Offp, Offi, Offx)) ;

#ifndef NDEBUG
    {
        PRINTF (("\n ############# KLU_BTF_FACTOR done, nblocks %d\n",nblocks));
        Entry ss, *Udiag = Numeric->Udiag ;
        for (block = 0 ; block < nblocks && Common->status == KLU_OK ; block++)
        {
            k1 = R [block] ;
            k2 = R [block+1] ;
            nk = k2 - k1 ;
            PRINTF (("\n======================KLU_factor output: k1 %d k2 %d nk %d\n",k1,k2,nk)) ;
            if (nk == 1)
            {
                PRINTF (("singleton  ")) ;
                /* ENTRY_PRINT (singleton [block]) ; */
                ss = Udiag [k1] ;
                PRINT_ENTRY (ss) ;
            }
            else
            {
                Int *Lip, *Uip, *Llen, *Ulen ;
                Unit *LU ;
                Lip = Numeric->Lip + k1 ;
                Llen = Numeric->Llen + k1 ;
                LU = (Unit *) Numeric->LUbx [block] ;
                PRINTF (("\n---- L block %d\n", block));
                ASSERT (KLU_valid_LU (nk, TRUE, Lip, Llen, LU)) ;
                Uip = Numeric->Uip + k1 ;
                Ulen = Numeric->Ulen + k1 ;
                PRINTF (("\n---- U block %d\n", block)) ;
                ASSERT (KLU_valid_LU (nk, FALSE, Uip, Ulen, LU)) ;
            }
        }
    }
#endif
}


/* ========================================================================== */
/* === KLU_factor =========================================================== */
/* ========================================================================== */

KLU_numeric *KLU_factor         /* returns NULL if error, or a valid
                                   KLU_numeric object if successful */
(
    /* --- inputs --- */
    Int Ap [ ],         /* size n+1, column pointers */
    Int Ai [ ],         /* size nz, row indices */
    double Ax [ ],
    KLU_symbolic *Symbolic,
    /* -------------- */
    KLU_common *Common
)
{
    Int n, nzoff, nblocks, maxblock, k, ok = TRUE ;
    KLU_numeric *Numeric ;
    size_t n1, nzoff1, s, b6, n3 ;

    if (Common == NULL)
    {
        return (NULL) ;
    }
    Common->status = KLU_OK ;
    Common->numerical_rank = EMPTY ;
    Common->singular_col = EMPTY ;

    /* ---------------------------------------------------------------------- */
    /* get the contents of the Symbolic object */
    /* ---------------------------------------------------------------------- */

    /* check for a valid Symbolic object */
    if (Symbolic == NULL)
    {
        Common->status = KLU_INVALID ;
        return (NULL) ;
    }

    n = Symbolic->n ;
    nzoff = Symbolic->nzoff ;
    nblocks = Symbolic->nblocks ;
    maxblock = Symbolic->maxblock ;
    PRINTF (("KLU_factor:  n %d nzoff %d nblocks %d maxblock %d\n",
        n, nzoff, nblocks, maxblock)) ;

    /* ---------------------------------------------------------------------- */
    /* get control parameters and make sure they are in the proper range */
    /* ---------------------------------------------------------------------- */

    Common->initmem_amd = MAX (1.0, Common->initmem_amd) ;
    Common->initmem = MAX (1.0, Common->initmem) ;
    Common->tol = MIN (Common->tol, 1.0) ;
    Common->tol = MAX (0.0, Common->tol) ;
    Common->memgrow = MAX (1.0, Common->memgrow) ;

    /* ---------------------------------------------------------------------- */
    /* allocate the Numeric object  */
    /* ---------------------------------------------------------------------- */

    /* this will not cause size_t overflow (already checked by KLU_symbolic) */
    n1 = ((size_t) n) + 1 ;
    nzoff1 = ((size_t) nzoff) + 1 ;

    Numeric = KLU_malloc (sizeof (KLU_numeric), 1, Common) ;
    if (Common->status < KLU_OK)
    {
        /* out of memory */
        Common->status = KLU_OUT_OF_MEMORY ;
        return (NULL) ;
    }
    Numeric->n = n ;
    Numeric->nblocks = nblocks ;
    Numeric->nzoff = nzoff ;
    Numeric->Pnum = KLU_malloc (n, sizeof (Int), Common) ;
    Numeric->Offp = KLU_malloc (n1, sizeof (Int), Common) ;
    Numeric->Offi = KLU_malloc (nzoff1, sizeof (Int), Common) ;
    Numeric->Offx = KLU_malloc (nzoff1, sizeof (Entry), Common) ;

    Numeric->Lip  = KLU_malloc (n, sizeof (Int), Common) ;
    Numeric->Uip  = KLU_malloc (n, sizeof (Int), Common) ;
    Numeric->Llen = KLU_malloc (n, sizeof (Int), Common) ;
    Numeric->Ulen = KLU_malloc (n, sizeof (Int), Common) ;

    Numeric->LUsize = KLU_malloc (nblocks, sizeof (size_t), Common) ;

    Numeric->LUbx = KLU_malloc (nblocks, sizeof (Unit *), Common) ;
    if (Numeric->LUbx != NULL)
    {
        for (k = 0 ; k < nblocks ; k++)
        {
            Numeric->LUbx [k] = NULL ;
        }
    }

    Numeric->Udiag = KLU_malloc (n, sizeof (Entry), Common) ;

    if (Common->scale > 0)
    {
        Numeric->Rs = KLU_malloc (n, sizeof (double), Common) ;
    }
    else
    {
        /* no scaling */
        Numeric->Rs = NULL ;
    }

    Numeric->Pinv = KLU_malloc (n, sizeof (Int), Common) ;

    /* allocate permanent workspace for factorization and solve.  Note that the
     * solver will use an Xwork of size 4n, whereas the factorization codes use
     * an Xwork of size n and integer space (Iwork) of size 6n. KLU_condest
     * uses an Xwork of size 2n.  Total size is:
     *
     *    n*sizeof(Entry) + max (6*maxblock*sizeof(Int), 3*n*sizeof(Entry))
     */
    s = KLU_mult_size_t (n, sizeof (Entry), &ok) ;
    n3 = KLU_mult_size_t (n, 3 * sizeof (Entry), &ok) ;
    b6 = KLU_mult_size_t (maxblock, 6 * sizeof (Int), &ok) ;
    Numeric->worksize = KLU_add_size_t (s, MAX (n3, b6), &ok) ;
    Numeric->Work = KLU_malloc (Numeric->worksize, 1, Common) ;
    Numeric->Xwork = Numeric->Work ;
    Numeric->Iwork = (Int *) ((Entry *) Numeric->Xwork + n) ;
    if (!ok || Common->status < KLU_OK)
    {
        /* out of memory or problem too large */
        Common->status = ok ? KLU_OUT_OF_MEMORY : KLU_TOO_LARGE ;
        KLU_free_numeric (&Numeric, Common) ;
        return (NULL) ;
    }

    /* ---------------------------------------------------------------------- */
    /* factorize the blocks */
    /* ---------------------------------------------------------------------- */

    factor2 (Ap, Ai, (Entry *) Ax, Symbolic, Numeric, Common) ;

    /* ---------------------------------------------------------------------- */
    /* return or free the Numeric object */
    /* ---------------------------------------------------------------------- */

    if (Common->status < KLU_OK)
    {
        /* out of memory or inputs invalid */
        KLU_free_numeric (&Numeric, Common) ;
    }
    else if (Common->status == KLU_SINGULAR)
    {
        if (Common->halt_if_singular)
        {
            /* Matrix is singular, and the Numeric object is only partially
             * defined because we halted early.  This is the default case for
             * a singular matrix. */
            KLU_free_numeric (&Numeric, Common) ;
        }
    }
    else if (Common->status == KLU_OK)
    {
        /* successful non-singular factorization */
        Common->numerical_rank = n ;
        Common->singular_col = n ;
    }
    return (Numeric) ;
}
