# Supplementary material for: Inference for Stochastic Chemical Kinetics Using Moment Equations and System Size Expansion
Source: PLoS Comput Biol. 2016 Jul 22;12(7):e1005030. doi: 10.1371/journal.pcbi.1005030 (PMC4957800; doi:10.1371/journal.pcbi.1005030)
Supplement: S1 Code — This zip-file contains the MATLAB code for the simulation and application example presented in the paper. We provide implementations of all models, parameter estimation and uncertainty analysis to allow everybody to reproduce the results. (ZIP) [file pcbi.1005030.s002.zip › S1code/cvodewrap/SuiteSparse/KLU/Source/klu_free_numeric.c]

/* ========================================================================== */
/* === KLU_free_numeric ===================================================== */
/* ========================================================================== */

/* Free the KLU Numeric object. */

#include "klu_internal.h"

Int KLU_free_numeric
(
    KLU_numeric **NumericHandle,
    KLU_common  *Common
)
{
    KLU_numeric *Numeric ;
    Unit **LUbx ;
    size_t *LUsize ;
    Int block, n, nzoff, nblocks ;

    if (Common == NULL)
    {
        return (FALSE) ;
    }
    if (NumericHandle == NULL || *NumericHandle == NULL)
    {
        return (TRUE) ;
    }

    Numeric = *NumericHandle ;

    n = Numeric->n ;
    nzoff = Numeric->nzoff ;
    nblocks = Numeric->nblocks ;
    LUsize = Numeric->LUsize ;

    LUbx = (Unit **) Numeric->LUbx ;
    if (LUbx != NULL)
    {
        for (block = 0 ; block < nblocks ; block++)
        {
            KLU_free (LUbx [block], LUsize ? LUsize [block] : 0,
                sizeof (Unit), Common) ;
        }
    }

    KLU_free (Numeric->Pnum, n, sizeof (Int), Common) ;
    KLU_free (Numeric->Offp, n+1, sizeof (Int), Common) ;
    KLU_free (Numeric->Offi, nzoff+1, sizeof (Int), Common) ;
    KLU_free (Numeric->Offx, nzoff+1, sizeof (Entry), Common) ;

    KLU_free (Numeric->Lip,  n, sizeof (Int), Common) ;
    KLU_free (Numeric->Llen, n, sizeof (Int), Common) ;
    KLU_free (Numeric->Uip,  n, sizeof (Int), Common) ;
    KLU_free (Numeric->Ulen, n, sizeof (Int), Common) ;

    KLU_free (Numeric->LUsize, nblocks, sizeof (size_t), Common) ;

    KLU_free (Numeric->LUbx, nblocks, sizeof (Unit *), Common) ;

    KLU_free (Numeric->Udiag, n, sizeof (Entry), Common) ;

    KLU_free (Numeric->Rs,   n, sizeof (double), Common) ;
    KLU_free (Numeric->Pinv, n, sizeof (Int), Common) ;

    KLU_free (Numeric->Work, Numeric->worksize, 1, Common) ;

    KLU_free (Numeric, 1, sizeof (KLU_numeric), Common) ;

    *NumericHandle = NULL ;
    return (TRUE) ;
}
